# Supplementary material for: Systematic characterization of human gut microbiome-secreted molecules by integrated multi-omics
Source: ISME Commun. 2021 Dec 21;1:82. doi: 10.1038/s43705-021-00078-0 (PMC7612290; doi:10.1038/s43705-021-00078-0)
Supplement: Supplementary file 2 — Table S1 [file 43705_2021_78_MOESM2_ESM.xlsx]

## Sheet: TableS1
Table S1: Statistics of all RNA complements after rRNA removal using SortMeRNA
	Single reads	rRNA (%)	non-rRNA(%)	5s (%)	Euk-5,8s (%)	Euk-18s (%)	Euk-28s (%)	Arc-16s (%)	Arc-23s (%)	Bac-16s (%)	Bac-23s (%)
ex-lRNA-1	27183258	78.76	21.24	0.02	0	0.13	0.2	0	0	22.35	56.04
ex-lRNA-2	67995250	25.31	74.69	0.03	0.03	2.03	8.24	0.01	0.04	1.58	13.35
ex-lRNA-3	76873328	6.99	93.01	0.01	0.03	0.64	1.35	0.01	0.48	2.23	2.23
ex-lRNA-4	76325634	5.05	94.95	0.01	0	0.13	0.52	0	0	1.7	2.68
Mean (1-4)	62094368	29.03	70.97	0.02	0.02	0.73	2.58	0.01	0.13	6.97	18.58
SD (1-4)	20460649	29.78	29.78	0.01	0.02	0.78	3.3	0.01	0.2	8.89	22.08
ex-sRNA-1	5792917	30.77	69.23	2.1	0.01	0.02	0.04	0	0	11.47	17.14
ex-sRNA-2	11998865	23.92	76.08	1.26	0.04	0.14	0.29	0	0.01	9.35	12.83
ex-sRNA-3	8010419	18.99	81.01	1.67	0.15	0.03	0.07	0.05	0.06	6.98	9.99
ex-sRNA-4	2308192	17.65	82.35	0.72	0.07	0.01	0.03	0	0.01	5.96	10.86
Mean (1-4)	7027598	22.83	77.17	1.44	0.07	0.05	0.11	0.01	0.02	8.44	12.71
SD (1-4)	3516982	5.14	5.14	0.51	0.05	0.05	0.11	0.02	0.02	2.14	2.76
int-RNA-1	35543582	39.99	60.01	0.03	0.01	0.18	0.49	0	0	12.8	26.48
int-RNA-2	57170744	72.5	27.5	0.02	0.04	0.66	1.63	0	0	19.03	51.12
int-RNA-3	50661300	77.78	22.22	0.02	0.02	0.18	0.3	0.04	0.57	20.44	56.2
int-RNA-4	57185312	49.28	50.72	0.05	0.01	0.05	0.19	0	0	15.51	33.47
Mean (1-4)	50140235	59.89	40.11	0.03	0.02	0.27	0.65	0.01	0.14	16.95	41.82
SD (1-4)	8837349	15.71	15.71	0.01	0.01	0.23	0.57	0.02	0.25	2.99	12.23
