# Supplementary material for: Systematic characterization of human gut microbiome-secreted molecules by integrated multi-omics
Source: ISME Commun. 2021 Dec 21;1:82. doi: 10.1038/s43705-021-00078-0 (PMC7612290; doi:10.1038/s43705-021-00078-0)
Supplement: Supplementary file 3 — Table S2 [file 43705_2021_78_MOESM3_ESM.xlsx]

## Sheet: TableS2
Table S2: Concentrations of the SCFAs (in µmol/L) and Bile Acids (in µg/L) measured during targeted GC-MS
	SCFAs (µmol/L)										Bile Acids (µg/L)
	Formic acid	Acetic acid	Propionic acid	Isobutyric acid	Butyric acid	Isovaleric acid	Valeric acid	4-Methylvaleric acid	Hexanoic acid	Heptanoic acid	Chenodeoxycholic acid	Cholic acid	Deoxycholic acid	Glychochenodeoxycholic acid	Glycocholic acid	Glycodeoxycholic acid	Glycoursodeoxycholic acid	Hyocholic acid	Hyodeoxycholic acid	Lithocholic acid	Muricholic acid	Taurocholic acid	Taurodeoxycholic acid	Ursodeoxycholic acid
Individual 1	<LLOQ	3265	1311	175	1360	115	237	<LLOQ	160	24	98	119	>ULOQ	<LLOQ	<LOD	<LOD	<LOD	59	216	>ULOQ	<LLOQ	<LOD	<LOD	1008
Individual 2	<LLOQ	2917	1679	252	1442	198	252	11	95	18	683	251	>ULOQ	<LLOQ	<LOD	<LLOQ	<LOD	<LLOQ	154	>ULOQ	89	<LLOQ	<LLOQ	1298
Individual 3	<LLOQ	2246	748	153	1072	131	229	<LLOQ	273	83	303	819	>ULOQ	<LLOQ	<LLOQ	<LLOQ	<LOD	53	157	>ULOQ	<LLOQ	<LLOQ	<LOD	2884
Individual 4	<LLOQ	3081	1449	255	828	210	385	<LLOQ	14	<LLOQ	1255	740	>ULOQ	<LLOQ	59	110	<LLOQ	71	317	>ULOQ	58	<LLOQ	<LLOQ	455
LLOQ: lower limit of quantification; ULOQ: upper limit of quantification; LOD: limit of detection
