# Supplementary material for: Systematic characterization of human gut microbiome-secreted molecules by integrated multi-omics
Source: ISME Commun. 2021 Dec 21;1:82. doi: 10.1038/s43705-021-00078-0 (PMC7612290; doi:10.1038/s43705-021-00078-0)
Supplement: Supplementary file 4 — Table S3 [file 43705_2021_78_MOESM4_ESM.xlsx]

## Sheet: TableS3
Table S3: Quantity of extracted extracellular macromolecules relative to stool mass from each individual.
	DNA (ng/mgstool)	small RNA (ng/mgstool)	large RNA (ng/mgstool)	Proteins (µg/mgstool)
Individual 1	4.05	28.49	817.25	13.7
Individual 2	5.27	130.86	628.72	17.84
Individual 3	2.46	25.71	376.16	12.09
Individual 4	20.66	62.27	692.31	15.84
Mean (1-4)	8.11	61.83	628.61	14.87
SD (1-4)	7.31	42.37	160.76	2.17
