# Supplementary material for: Systematic characterization of human gut microbiome-secreted molecules by integrated multi-omics
Source: ISME Commun. 2021 Dec 21;1:82. doi: 10.1038/s43705-021-00078-0 (PMC7612290; doi:10.1038/s43705-021-00078-0)
Supplement: Supplementary file 5 — Table S4 [file 43705_2021_78_MOESM5_ESM.xlsx]

## Sheet: TableS4
Table S4: Differential abundance analyses based on 'Individuals' as fixed factors
Taxonomy	.y.	group1	group2	n1	n2	statistic	df	p	p.adj	p.adj.signif
Akkermansia	Rel_abund_group	ex-DNA	ex-lRNA	4	4	0.924606	3	0.423	1	ns
Akkermansia	Rel_abund_group	ex-DNA	ex-Prot	4	4	1.52362	3	0.225	1	ns
Akkermansia	Rel_abund_group	ex-DNA	ex-sRNA	4	4	1.633	3	0.201	1	ns
Akkermansia	Rel_abund_group	ex-DNA	int-DNA	4	4	1.11116	3	0.348	1	ns
Akkermansia	Rel_abund_group	ex-lRNA	ex-Prot	4	4	1.89113	3	0.155	1	ns
Akkermansia	Rel_abund_group	ex-lRNA	ex-sRNA	4	4	2.04548	3	0.133	1	ns
Akkermansia	Rel_abund_group	ex-lRNA	int-DNA	4	4	1.47971	3	0.236	1	ns
Akkermansia	Rel_abund_group	ex-Prot	ex-sRNA	4	4	-0.166746	3	0.878	1	ns
Akkermansia	Rel_abund_group	ex-Prot	int-DNA	4	4	-1.92668	3	0.15	1	ns
Akkermansia	Rel_abund_group	ex-sRNA	int-DNA	4	4	-1.98099	3	0.142	1	ns
Alistipes	Rel_abund_group	ex-DNA	ex-lRNA	4	4	2.00835	3	0.138	1	ns
Alistipes	Rel_abund_group	ex-DNA	ex-Prot	4	4	2.28807	3	0.106	1	ns
Alistipes	Rel_abund_group	ex-DNA	ex-sRNA	4	4	2.43753	3	0.093	0.927	ns
Alistipes	Rel_abund_group	ex-DNA	int-DNA	4	4	-0.787029	3	0.489	1	ns
Alistipes	Rel_abund_group	ex-lRNA	ex-Prot	4	4	2.84071	3	0.066	0.656	ns
Alistipes	Rel_abund_group	ex-lRNA	ex-sRNA	4	4	1.85802	3	0.16	1	ns
Alistipes	Rel_abund_group	ex-lRNA	int-DNA	4	4	-1.44183	3	0.245	1	ns
Alistipes	Rel_abund_group	ex-Prot	ex-sRNA	4	4	0.7821	3	0.491	1	ns
Alistipes	Rel_abund_group	ex-Prot	int-DNA	4	4	-1.64138	3	0.199	1	ns
Alistipes	Rel_abund_group	ex-sRNA	int-DNA	4	4	-1.59643	3	0.209	1	ns
Anaerobutyricum	Rel_abund_group	ex-DNA	ex-lRNA	4	4	-1.73789	3	0.181	1	ns
Anaerobutyricum	Rel_abund_group	ex-DNA	ex-Prot	4	4	-1.78296	3	0.173	1	ns
Anaerobutyricum	Rel_abund_group	ex-DNA	ex-sRNA	4	4	6.78083	3	0.007	0.066	ns
Anaerobutyricum	Rel_abund_group	ex-DNA	int-DNA	4	4	0.725052	3	0.521	1	ns
Anaerobutyricum	Rel_abund_group	ex-lRNA	ex-Prot	4	4	1.23808	3	0.304	1	ns
Anaerobutyricum	Rel_abund_group	ex-lRNA	ex-sRNA	4	4	2.18802	3	0.116	1	ns
Anaerobutyricum	Rel_abund_group	ex-lRNA	int-DNA	4	4	1.97912	3	0.142	1	ns
Anaerobutyricum	Rel_abund_group	ex-Prot	ex-sRNA	4	4	2.83781	3	0.066	0.658	ns
Anaerobutyricum	Rel_abund_group	ex-Prot	int-DNA	4	4	2.94597	3	0.06	0.602	ns
Anaerobutyricum	Rel_abund_group	ex-sRNA	int-DNA	4	4	-1.63833	3	0.2	1	ns
Anaerostipes	Rel_abund_group	ex-DNA	ex-lRNA	4	4	0.232841	3	0.831	1	ns
Anaerostipes	Rel_abund_group	ex-DNA	ex-Prot	4	4	-3.21971	3	0.049	0.486	ns
Anaerostipes	Rel_abund_group	ex-DNA	ex-sRNA	4	4	-0.392477	3	0.721	1	ns
Anaerostipes	Rel_abund_group	ex-DNA	int-DNA	4	4	0.492036	3	0.656	1	ns
Anaerostipes	Rel_abund_group	ex-lRNA	ex-Prot	4	4	-3.07419	3	0.054	0.544	ns
Anaerostipes	Rel_abund_group	ex-lRNA	ex-sRNA	4	4	-0.365896	3	0.739	1	ns
Anaerostipes	Rel_abund_group	ex-lRNA	int-DNA	4	4	0.265258	3	0.808	1	ns
Anaerostipes	Rel_abund_group	ex-Prot	ex-sRNA	4	4	1.68762	3	0.19	1	ns
Anaerostipes	Rel_abund_group	ex-Prot	int-DNA	4	4	3.97116	3	0.028	0.285	ns
Anaerostipes	Rel_abund_group	ex-sRNA	int-DNA	4	4	0.736398	3	0.515	1	ns
Bacteroides	Rel_abund_group	ex-DNA	ex-lRNA	4	4	2.06841	3	0.13	1	ns
Bacteroides	Rel_abund_group	ex-DNA	ex-Prot	4	4	1.97389	3	0.143	1	ns
Bacteroides	Rel_abund_group	ex-DNA	ex-sRNA	4	4	2.61121	3	0.08	0.796	ns
Bacteroides	Rel_abund_group	ex-DNA	int-DNA	4	4	-2.92129	3	0.061	0.614	ns
Bacteroides	Rel_abund_group	ex-lRNA	ex-Prot	4	4	0.854703	3	0.456	1	ns
Bacteroides	Rel_abund_group	ex-lRNA	ex-sRNA	4	4	3.21959	3	0.049	0.486	ns
Bacteroides	Rel_abund_group	ex-lRNA	int-DNA	4	4	-2.81584	3	0.067	0.67	ns
Bacteroides	Rel_abund_group	ex-Prot	ex-sRNA	4	4	4.66493	3	0.019	0.186	ns
Bacteroides	Rel_abund_group	ex-Prot	int-DNA	4	4	-2.85758	3	0.065	0.647	ns
Bacteroides	Rel_abund_group	ex-sRNA	int-DNA	4	4	-3.26634	3	0.047	0.469	ns
Bifidobacterium	Rel_abund_group	ex-DNA	ex-lRNA	4	4	1.76509	3	0.176	1	ns
Bifidobacterium	Rel_abund_group	ex-DNA	ex-Prot	4	4	1.27648	3	0.292	1	ns
Bifidobacterium	Rel_abund_group	ex-DNA	ex-sRNA	4	4	1.48859	3	0.233	1	ns
Bifidobacterium	Rel_abund_group	ex-DNA	int-DNA	4	4	0.912453	3	0.429	1	ns
Bifidobacterium	Rel_abund_group	ex-lRNA	ex-Prot	4	4	0.358979	3	0.743	1	ns
Bifidobacterium	Rel_abund_group	ex-lRNA	ex-sRNA	4	4	0.770027	3	0.497	1	ns
Bifidobacterium	Rel_abund_group	ex-lRNA	int-DNA	4	4	0.124748	3	0.909	1	ns
Bifidobacterium	Rel_abund_group	ex-Prot	ex-sRNA	4	4	0.638349	3	0.569	1	ns
Bifidobacterium	Rel_abund_group	ex-Prot	int-DNA	4	4	-0.0341614	3	0.975	1	ns
Bifidobacterium	Rel_abund_group	ex-sRNA	int-DNA	4	4	-0.382654	3	0.727	1	ns
Blautia	Rel_abund_group	ex-DNA	ex-lRNA	4	4	-3.64695	3	0.036	0.356	ns
Blautia	Rel_abund_group	ex-DNA	ex-Prot	4	4	-11.1632	3	0.002	0.015	*
Blautia	Rel_abund_group	ex-DNA	ex-sRNA	4	4	4.19818	3	0.025	0.247	ns
Blautia	Rel_abund_group	ex-DNA	int-DNA	4	4	1.74405	3	0.18	1	ns
Blautia	Rel_abund_group	ex-lRNA	ex-Prot	4	4	-1.97074	3	0.143	1	ns
Blautia	Rel_abund_group	ex-lRNA	ex-sRNA	4	4	4.55956	3	0.02	0.198	ns
Blautia	Rel_abund_group	ex-lRNA	int-DNA	4	4	5.22473	3	0.014	0.136	ns
Blautia	Rel_abund_group	ex-Prot	ex-sRNA	4	4	11.439	3	0.001	0.014	*
Blautia	Rel_abund_group	ex-Prot	int-DNA	4	4	13.8095	3	0.000822	0.008	**
Blautia	Rel_abund_group	ex-sRNA	int-DNA	4	4	-0.925461	3	0.423	1	ns
Butyrivibrio	Rel_abund_group	ex-DNA	ex-lRNA	4	4	-0.288038	3	0.792	1	ns
Butyrivibrio	Rel_abund_group	ex-DNA	ex-Prot	4	4	-4.9676	3	0.016	0.157	ns
Butyrivibrio	Rel_abund_group	ex-DNA	ex-sRNA	4	4	10.1167	3	0.002	0.021	*
Butyrivibrio	Rel_abund_group	ex-DNA	int-DNA	4	4	3.17716	3	0.05	0.502	ns
Butyrivibrio	Rel_abund_group	ex-lRNA	ex-Prot	4	4	-4.27063	3	0.024	0.236	ns
Butyrivibrio	Rel_abund_group	ex-lRNA	ex-sRNA	4	4	2.08061	3	0.129	1	ns
Butyrivibrio	Rel_abund_group	ex-lRNA	int-DNA	4	4	1.83687	3	0.164	1	ns
Butyrivibrio	Rel_abund_group	ex-Prot	ex-sRNA	4	4	5.56633	3	0.011	0.114	ns
Butyrivibrio	Rel_abund_group	ex-Prot	int-DNA	4	4	5.60606	3	0.011	0.112	ns
Butyrivibrio	Rel_abund_group	ex-sRNA	int-DNA	4	4	-0.0568478	3	0.958	1	ns
Clostridium	Rel_abund_group	ex-DNA	ex-lRNA	4	4	-1.44992	3	0.243	1	ns
Clostridium	Rel_abund_group	ex-DNA	ex-Prot	4	4	-3.26948	3	0.047	0.468	ns
Clostridium	Rel_abund_group	ex-DNA	ex-sRNA	4	4	1.73707	3	0.181	1	ns
Clostridium	Rel_abund_group	ex-DNA	int-DNA	4	4	0.106189	3	0.922	1	ns
Clostridium	Rel_abund_group	ex-lRNA	ex-Prot	4	4	-4.1277	3	0.026	0.258	ns
Clostridium	Rel_abund_group	ex-lRNA	ex-sRNA	4	4	4.85298	3	0.017	0.167	ns
Clostridium	Rel_abund_group	ex-lRNA	int-DNA	4	4	6.17757	3	0.009	0.085	ns
Clostridium	Rel_abund_group	ex-Prot	ex-sRNA	4	4	10.7823	3	0.002	0.017	*
Clostridium	Rel_abund_group	ex-Prot	int-DNA	4	4	6.53275	3	0.007	0.073	ns
Clostridium	Rel_abund_group	ex-sRNA	int-DNA	4	4	-1.31017	3	0.281	1	ns
Collinsella	Rel_abund_group	ex-DNA	ex-lRNA	4	4	0.931016	3	0.421	1	ns
Collinsella	Rel_abund_group	ex-DNA	ex-Prot	4	4	1.06687	3	0.364	1	ns
Collinsella	Rel_abund_group	ex-DNA	ex-sRNA	4	4	1.44311	3	0.245	1	ns
Collinsella	Rel_abund_group	ex-DNA	int-DNA	4	4	0.960413	3	0.408	1	ns
Collinsella	Rel_abund_group	ex-lRNA	ex-Prot	4	4	-0.244926	3	0.822	1	ns
Collinsella	Rel_abund_group	ex-lRNA	ex-sRNA	4	4	1.99348	3	0.14	1	ns
Collinsella	Rel_abund_group	ex-lRNA	int-DNA	4	4	0.66246	3	0.555	1	ns
Collinsella	Rel_abund_group	ex-Prot	ex-sRNA	4	4	1.93097	3	0.149	1	ns
Collinsella	Rel_abund_group	ex-Prot	int-DNA	4	4	0.690991	3	0.539	1	ns
Collinsella	Rel_abund_group	ex-sRNA	int-DNA	4	4	-2.46904	3	0.09	0.901	ns
Desulfovibrio	Rel_abund_group	ex-DNA	ex-lRNA	4	4	-1.70847	3	0.186	1	ns
Desulfovibrio	Rel_abund_group	ex-DNA	ex-Prot	4	4	-1.79642	3	0.17	1	ns
Desulfovibrio	Rel_abund_group	ex-DNA	ex-sRNA	4	4	-0.451392	3	0.682	1	ns
Desulfovibrio	Rel_abund_group	ex-DNA	int-DNA	4	4	-1.69932	3	0.188	1	ns
Desulfovibrio	Rel_abund_group	ex-lRNA	ex-Prot	4	4	0.470779	3	0.67	1	ns
Desulfovibrio	Rel_abund_group	ex-lRNA	ex-sRNA	4	4	1.05746	3	0.368	1	ns
Desulfovibrio	Rel_abund_group	ex-lRNA	int-DNA	4	4	-1.58396	3	0.211	1	ns
Desulfovibrio	Rel_abund_group	ex-Prot	ex-sRNA	4	4	1.14869	3	0.334	1	ns
Desulfovibrio	Rel_abund_group	ex-Prot	int-DNA	4	4	-1.20475	3	0.315	1	ns
Desulfovibrio	Rel_abund_group	ex-sRNA	int-DNA	4	4	-1.24976	3	0.3	1	ns
Eubacterium	Rel_abund_group	ex-DNA	ex-lRNA	4	4	-0.709438	3	0.529	1	ns
Eubacterium	Rel_abund_group	ex-DNA	ex-Prot	4	4	-2.45529	3	0.091	0.912	ns
Eubacterium	Rel_abund_group	ex-DNA	ex-sRNA	4	4	0.299668	3	0.784	1	ns
Eubacterium	Rel_abund_group	ex-DNA	int-DNA	4	4	0.457383	3	0.678	1	ns
Eubacterium	Rel_abund_group	ex-lRNA	ex-Prot	4	4	-2.1324	3	0.123	1	ns
Eubacterium	Rel_abund_group	ex-lRNA	ex-sRNA	4	4	0.389822	3	0.723	1	ns
Eubacterium	Rel_abund_group	ex-lRNA	int-DNA	4	4	0.539161	3	0.627	1	ns
Eubacterium	Rel_abund_group	ex-Prot	ex-sRNA	4	4	2.09622	3	0.127	1	ns
Eubacterium	Rel_abund_group	ex-Prot	int-DNA	4	4	2.19593	3	0.116	1	ns
Eubacterium	Rel_abund_group	ex-sRNA	int-DNA	4	4	0.15009	3	0.89	1	ns
Faecalibacterium	Rel_abund_group	ex-DNA	ex-lRNA	4	4	-2.66384	3	0.076	0.761	ns
Faecalibacterium	Rel_abund_group	ex-DNA	ex-Prot	4	4	2.07421	3	0.13	1	ns
Faecalibacterium	Rel_abund_group	ex-DNA	ex-sRNA	4	4	3.02066	3	0.057	0.567	ns
Faecalibacterium	Rel_abund_group	ex-DNA	int-DNA	4	4	1.17058	3	0.326	1	ns
Faecalibacterium	Rel_abund_group	ex-lRNA	ex-Prot	4	4	2.54303	3	0.084	0.845	ns
Faecalibacterium	Rel_abund_group	ex-lRNA	ex-sRNA	4	4	3.08033	3	0.054	0.541	ns
Faecalibacterium	Rel_abund_group	ex-lRNA	int-DNA	4	4	2.52405	3	0.086	0.859	ns
Faecalibacterium	Rel_abund_group	ex-Prot	ex-sRNA	4	4	2.80826	3	0.067	0.674	ns
Faecalibacterium	Rel_abund_group	ex-Prot	int-DNA	4	4	-0.246213	3	0.821	1	ns
Faecalibacterium	Rel_abund_group	ex-sRNA	int-DNA	4	4	-1.43934	3	0.246	1	ns
Fusobacterium	Rel_abund_group	ex-DNA	ex-lRNA	4	4	-0.716424	3	0.525	1	ns
Fusobacterium	Rel_abund_group	ex-DNA	ex-Prot	4	4	-1.11569	3	0.346	1	ns
Fusobacterium	Rel_abund_group	ex-DNA	ex-sRNA	4	4	-0.648347	3	0.563	1	ns
Fusobacterium	Rel_abund_group	ex-DNA	int-DNA	4	4	-1.05657	3	0.368	1	ns
Fusobacterium	Rel_abund_group	ex-lRNA	ex-Prot	4	4	-1.17732	3	0.324	1	ns
Fusobacterium	Rel_abund_group	ex-lRNA	ex-sRNA	4	4	0.241896	3	0.824	1	ns
Fusobacterium	Rel_abund_group	ex-lRNA	int-DNA	4	4	-2.08251	3	0.129	1	ns
Fusobacterium	Rel_abund_group	ex-Prot	ex-sRNA	4	4	1.19492	3	0.318	1	ns
Fusobacterium	Rel_abund_group	ex-Prot	int-DNA	4	4	1.12567	3	0.342	1	ns
Fusobacterium	Rel_abund_group	ex-sRNA	int-DNA	4	4	-2.62727	3	0.078	0.785	ns
Lachnoclostridium	Rel_abund_group	ex-DNA	ex-lRNA	4	4	-3.7917	3	0.032	0.322	ns
Lachnoclostridium	Rel_abund_group	ex-DNA	ex-Prot	4	4	-4.49913	3	0.02	0.205	ns
Lachnoclostridium	Rel_abund_group	ex-DNA	ex-sRNA	4	4	5.60442	3	0.011	0.112	ns
Lachnoclostridium	Rel_abund_group	ex-DNA	int-DNA	4	4	1.40894	3	0.254	1	ns
Lachnoclostridium	Rel_abund_group	ex-lRNA	ex-Prot	4	4	-3.71267	3	0.034	0.34	ns
Lachnoclostridium	Rel_abund_group	ex-lRNA	ex-sRNA	4	4	6.03783	3	0.009	0.091	ns
Lachnoclostridium	Rel_abund_group	ex-lRNA	int-DNA	4	4	4.83266	3	0.017	0.169	ns
Lachnoclostridium	Rel_abund_group	ex-Prot	ex-sRNA	4	4	5.55481	3	0.012	0.115	ns
Lachnoclostridium	Rel_abund_group	ex-Prot	int-DNA	4	4	5.41138	3	0.012	0.124	ns
Lachnoclostridium	Rel_abund_group	ex-sRNA	int-DNA	4	4	-2.34658	3	0.101	1	ns
Lactobacillus	Rel_abund_group	ex-DNA	ex-lRNA	4	4	-0.825487	3	0.47	1	ns
Lactobacillus	Rel_abund_group	ex-DNA	ex-Prot	4	4	-0.85244	3	0.457	1	ns
Lactobacillus	Rel_abund_group	ex-DNA	ex-sRNA	4	4	-0.782843	3	0.491	1	ns
Lactobacillus	Rel_abund_group	ex-DNA	int-DNA	4	4	1.01109	3	0.386	1	ns
Lactobacillus	Rel_abund_group	ex-lRNA	ex-Prot	4	4	-1.03709	3	0.376	1	ns
Lactobacillus	Rel_abund_group	ex-lRNA	ex-sRNA	4	4	1.14102	3	0.337	1	ns
Lactobacillus	Rel_abund_group	ex-lRNA	int-DNA	4	4	0.902332	3	0.433	1	ns
Lactobacillus	Rel_abund_group	ex-Prot	ex-sRNA	4	4	1.20709	3	0.314	1	ns
Lactobacillus	Rel_abund_group	ex-Prot	int-DNA	4	4	0.916795	3	0.427	1	ns
Lactobacillus	Rel_abund_group	ex-sRNA	int-DNA	4	4	0.883006	3	0.442	1	ns
Megasphaera	Rel_abund_group	ex-DNA	ex-lRNA	4	4	-0.985464	3	0.397	1	ns
Megasphaera	Rel_abund_group	ex-DNA	ex-Prot	4	4	-1.08495	3	0.357	1	ns
Megasphaera	Rel_abund_group	ex-DNA	ex-sRNA	4	4	-0.809367	3	0.478	1	ns
Megasphaera	Rel_abund_group	ex-DNA	int-DNA	4	4	-1.00082	3	0.391	1	ns
Megasphaera	Rel_abund_group	ex-lRNA	ex-Prot	4	4	0.934749	3	0.419	1	ns
Megasphaera	Rel_abund_group	ex-lRNA	ex-sRNA	4	4	1.01454	3	0.385	1	ns
Megasphaera	Rel_abund_group	ex-lRNA	int-DNA	4	4	0.983917	3	0.398	1	ns
Megasphaera	Rel_abund_group	ex-Prot	ex-sRNA	4	4	1.28679	3	0.288	1	ns
Megasphaera	Rel_abund_group	ex-Prot	int-DNA	4	4	1.10726	3	0.349	1	ns
Megasphaera	Rel_abund_group	ex-sRNA	int-DNA	4	4	0.576632	3	0.605	1	ns
Methanobrevibacter	Rel_abund_group	ex-DNA	ex-lRNA	4	4	-0.997587	3	0.392	1	ns
Methanobrevibacter	Rel_abund_group	ex-DNA	ex-Prot	4	4	-0.927852	3	0.422	1	ns
Methanobrevibacter	Rel_abund_group	ex-DNA	ex-sRNA	4	4	-0.755414	3	0.505	1	ns
Methanobrevibacter	Rel_abund_group	ex-DNA	int-DNA	4	4	-0.970884	3	0.403	1	ns
Methanobrevibacter	Rel_abund_group	ex-lRNA	ex-Prot	4	4	1.00727	3	0.388	1	ns
Methanobrevibacter	Rel_abund_group	ex-lRNA	ex-sRNA	4	4	1.00577	3	0.389	1	ns
Methanobrevibacter	Rel_abund_group	ex-lRNA	int-DNA	4	4	1.00188	3	0.39	1	ns
Methanobrevibacter	Rel_abund_group	ex-Prot	ex-sRNA	4	4	0.991037	3	0.395	1	ns
Methanobrevibacter	Rel_abund_group	ex-Prot	int-DNA	4	4	-1.28486	3	0.289	1	ns
Methanobrevibacter	Rel_abund_group	ex-sRNA	int-DNA	4	4	-1.03752	3	0.376	1	ns
Oscillospiraceae family	Rel_abund_group	ex-DNA	ex-lRNA	4	4	-2.31825	3	0.103	1	ns
Oscillospiraceae family	Rel_abund_group	ex-DNA	ex-Prot	4	4	1.60038	3	0.208	1	ns
Oscillospiraceae family	Rel_abund_group	ex-DNA	ex-sRNA	4	4	3.40275	3	0.042	0.424	ns
Oscillospiraceae family	Rel_abund_group	ex-DNA	int-DNA	4	4	-1.60432	3	0.207	1	ns
Oscillospiraceae family	Rel_abund_group	ex-lRNA	ex-Prot	4	4	2.13453	3	0.122	1	ns
Oscillospiraceae family	Rel_abund_group	ex-lRNA	ex-sRNA	4	4	2.88905	3	0.063	0.631	ns
Oscillospiraceae family	Rel_abund_group	ex-lRNA	int-DNA	4	4	0.716779	3	0.525	1	ns
Oscillospiraceae family	Rel_abund_group	ex-Prot	ex-sRNA	4	4	4.33139	3	0.023	0.227	ns
Oscillospiraceae family	Rel_abund_group	ex-Prot	int-DNA	4	4	-1.68294	3	0.191	1	ns
Oscillospiraceae family	Rel_abund_group	ex-sRNA	int-DNA	4	4	-2.37271	3	0.098	0.983	ns
Other Actinobacteria	Rel_abund_group	ex-DNA	ex-lRNA	4	4	2.11155	3	0.125	1	ns
Other Actinobacteria	Rel_abund_group	ex-DNA	ex-Prot	4	4	1.51582	3	0.227	1	ns
Other Actinobacteria	Rel_abund_group	ex-DNA	ex-sRNA	4	4	-0.918374	3	0.426	1	ns
Other Actinobacteria	Rel_abund_group	ex-DNA	int-DNA	4	4	-0.442776	3	0.688	1	ns
Other Actinobacteria	Rel_abund_group	ex-lRNA	ex-Prot	4	4	-1.05163	3	0.37	1	ns
Other Actinobacteria	Rel_abund_group	ex-lRNA	ex-sRNA	4	4	-1.22025	3	0.31	1	ns
Other Actinobacteria	Rel_abund_group	ex-lRNA	int-DNA	4	4	-1.50835	3	0.229	1	ns
Other Actinobacteria	Rel_abund_group	ex-Prot	ex-sRNA	4	4	-1.05731	3	0.368	1	ns
Other Actinobacteria	Rel_abund_group	ex-Prot	int-DNA	4	4	-0.983687	3	0.398	1	ns
Other Actinobacteria	Rel_abund_group	ex-sRNA	int-DNA	4	4	1.0417	3	0.374	1	ns
Other Bacteroidales	Rel_abund_group	ex-DNA	ex-lRNA	4	4	4.04881	3	0.027	0.271	ns
Other Bacteroidales	Rel_abund_group	ex-DNA	ex-Prot	4	4	1.62241	3	0.203	1	ns
Other Bacteroidales	Rel_abund_group	ex-DNA	ex-sRNA	4	4	-4.57134	3	0.02	0.196	ns
Other Bacteroidales	Rel_abund_group	ex-DNA	int-DNA	4	4	-1.37627	3	0.262	1	ns
Other Bacteroidales	Rel_abund_group	ex-lRNA	ex-Prot	4	4	0.0890828	3	0.935	1	ns
Other Bacteroidales	Rel_abund_group	ex-lRNA	ex-sRNA	4	4	-4.57577	3	0.02	0.196	ns
Other Bacteroidales	Rel_abund_group	ex-lRNA	int-DNA	4	4	-2.60946	3	0.08	0.797	ns
Other Bacteroidales	Rel_abund_group	ex-Prot	ex-sRNA	4	4	-3.88017	3	0.03	0.303	ns
Other Bacteroidales	Rel_abund_group	ex-Prot	int-DNA	4	4	-2.18987	3	0.116	1	ns
Other Bacteroidales	Rel_abund_group	ex-sRNA	int-DNA	4	4	2.42643	3	0.094	0.936	ns
Other Bacteroidetes	Rel_abund_group	ex-DNA	ex-lRNA	4	4	3.2709	3	0.047	0.467	ns
Other Bacteroidetes	Rel_abund_group	ex-DNA	ex-Prot	4	4	1.06083	3	0.367	1	ns
Other Bacteroidetes	Rel_abund_group	ex-DNA	ex-sRNA	4	4	-2.14297	3	0.122	1	ns
Other Bacteroidetes	Rel_abund_group	ex-DNA	int-DNA	4	4	-0.380983	3	0.729	1	ns
Other Bacteroidetes	Rel_abund_group	ex-lRNA	ex-Prot	4	4	-1.24403	3	0.302	1	ns
Other Bacteroidetes	Rel_abund_group	ex-lRNA	ex-sRNA	4	4	-2.26875	3	0.108	1	ns
Other Bacteroidetes	Rel_abund_group	ex-lRNA	int-DNA	4	4	-3.30528	3	0.046	0.456	ns
Other Bacteroidetes	Rel_abund_group	ex-Prot	ex-sRNA	4	4	-2.16228	3	0.119	1	ns
Other Bacteroidetes	Rel_abund_group	ex-Prot	int-DNA	4	4	-1.51776	3	0.226	1	ns
Other Bacteroidetes	Rel_abund_group	ex-sRNA	int-DNA	4	4	2.06784	3	0.131	1	ns
Other Clostridiales	Rel_abund_group	ex-DNA	ex-lRNA	4	4	-3.03185	3	0.056	0.562	ns
Other Clostridiales	Rel_abund_group	ex-DNA	ex-Prot	4	4	1.10336	3	0.35	1	ns
Other Clostridiales	Rel_abund_group	ex-DNA	ex-sRNA	4	4	-4.54392	3	0.02	0.2	ns
Other Clostridiales	Rel_abund_group	ex-DNA	int-DNA	4	4	0.0248513	3	0.982	1	ns
Other Clostridiales	Rel_abund_group	ex-lRNA	ex-Prot	4	4	4.18081	3	0.025	0.249	ns
Other Clostridiales	Rel_abund_group	ex-lRNA	ex-sRNA	4	4	-3.84731	3	0.031	0.31	ns
Other Clostridiales	Rel_abund_group	ex-lRNA	int-DNA	4	4	1.48038	3	0.235	1	ns
Other Clostridiales	Rel_abund_group	ex-Prot	ex-sRNA	4	4	-4.61236	3	0.019	0.192	ns
Other Clostridiales	Rel_abund_group	ex-Prot	int-DNA	4	4	-0.49803	3	0.653	1	ns
Other Clostridiales	Rel_abund_group	ex-sRNA	int-DNA	4	4	4.07277	3	0.027	0.267	ns
Other Firmicutes	Rel_abund_group	ex-DNA	ex-lRNA	4	4	1.96585	3	0.144	1	ns
Other Firmicutes	Rel_abund_group	ex-DNA	ex-Prot	4	4	-1.42393	3	0.25	1	ns
Other Firmicutes	Rel_abund_group	ex-DNA	ex-sRNA	4	4	-5.13135	3	0.014	0.143	ns
Other Firmicutes	Rel_abund_group	ex-DNA	int-DNA	4	4	0.470489	3	0.67	1	ns
Other Firmicutes	Rel_abund_group	ex-lRNA	ex-Prot	4	4	-2.67957	3	0.075	0.751	ns
Other Firmicutes	Rel_abund_group	ex-lRNA	ex-sRNA	4	4	-5.99964	3	0.009	0.093	ns
Other Firmicutes	Rel_abund_group	ex-lRNA	int-DNA	4	4	-1.01085	3	0.387	1	ns
Other Firmicutes	Rel_abund_group	ex-Prot	ex-sRNA	4	4	-6.33848	3	0.008	0.079	ns
Other Firmicutes	Rel_abund_group	ex-Prot	int-DNA	4	4	0.942764	3	0.415	1	ns
Other Firmicutes	Rel_abund_group	ex-sRNA	int-DNA	4	4	4.3586	3	0.022	0.223	ns
Other Lachnospiraceae	Rel_abund_group	ex-DNA	ex-lRNA	4	4	0.214697	3	0.844	1	ns
Other Lachnospiraceae	Rel_abund_group	ex-DNA	ex-Prot	4	4	-0.0799201	3	0.941	1	ns
Other Lachnospiraceae	Rel_abund_group	ex-DNA	ex-sRNA	4	4	1.28342	3	0.29	1	ns
Other Lachnospiraceae	Rel_abund_group	ex-DNA	int-DNA	4	4	1.06806	3	0.364	1	ns
Other Lachnospiraceae	Rel_abund_group	ex-lRNA	ex-Prot	4	4	-0.407412	3	0.711	1	ns
Other Lachnospiraceae	Rel_abund_group	ex-lRNA	ex-sRNA	4	4	1.59723	3	0.208	1	ns
Other Lachnospiraceae	Rel_abund_group	ex-lRNA	int-DNA	4	4	0.75987	3	0.503	1	ns
Other Lachnospiraceae	Rel_abund_group	ex-Prot	ex-sRNA	4	4	3.64766	3	0.036	0.356	ns
Other Lachnospiraceae	Rel_abund_group	ex-Prot	int-DNA	4	4	1.66522	3	0.194	1	ns
Other Lachnospiraceae	Rel_abund_group	ex-sRNA	int-DNA	4	4	-0.245429	3	0.822	1	ns
Others	Rel_abund_group	ex-DNA	ex-lRNA	4	4	5.33094	3	0.013	0.129	ns
Others	Rel_abund_group	ex-DNA	ex-Prot	4	4	-0.642092	3	0.567	1	ns
Others	Rel_abund_group	ex-DNA	ex-sRNA	4	4	-4.53235	3	0.02	0.201	ns
Others	Rel_abund_group	ex-DNA	int-DNA	4	4	-1.05337	3	0.37	1	ns
Others	Rel_abund_group	ex-lRNA	ex-Prot	4	4	-3.51981	3	0.039	0.389	ns
Others	Rel_abund_group	ex-lRNA	ex-sRNA	4	4	-5.34867	3	0.013	0.128	ns
Others	Rel_abund_group	ex-lRNA	int-DNA	4	4	-2.47936	3	0.089	0.893	ns
Others	Rel_abund_group	ex-Prot	ex-sRNA	4	4	-4.02526	3	0.028	0.276	ns
Others	Rel_abund_group	ex-Prot	int-DNA	4	4	-0.785702	3	0.489	1	ns
Others	Rel_abund_group	ex-sRNA	int-DNA	4	4	2.10809	3	0.126	1	ns
Parabacteroides	Rel_abund_group	ex-DNA	ex-lRNA	4	4	1.09877	3	0.352	1	ns
Parabacteroides	Rel_abund_group	ex-DNA	ex-Prot	4	4	1.14579	3	0.335	1	ns
Parabacteroides	Rel_abund_group	ex-DNA	ex-sRNA	4	4	5.54696	3	0.012	0.116	ns
Parabacteroides	Rel_abund_group	ex-DNA	int-DNA	4	4	-1.28708	3	0.288	1	ns
Parabacteroides	Rel_abund_group	ex-lRNA	ex-Prot	4	4	-0.415753	3	0.706	1	ns
Parabacteroides	Rel_abund_group	ex-lRNA	ex-sRNA	4	4	2.57652	3	0.082	0.82	ns
Parabacteroides	Rel_abund_group	ex-lRNA	int-DNA	4	4	-1.32514	3	0.277	1	ns
Parabacteroides	Rel_abund_group	ex-Prot	ex-sRNA	4	4	3.91548	3	0.03	0.296	ns
Parabacteroides	Rel_abund_group	ex-Prot	int-DNA	4	4	-1.4544	3	0.242	1	ns
Parabacteroides	Rel_abund_group	ex-sRNA	int-DNA	4	4	-2.29917	3	0.105	1	ns
Prevotella	Rel_abund_group	ex-DNA	ex-lRNA	4	4	-1.33714	3	0.274	1	ns
Prevotella	Rel_abund_group	ex-DNA	ex-Prot	4	4	-1.84575	3	0.162	1	ns
Prevotella	Rel_abund_group	ex-DNA	ex-sRNA	4	4	0.441014	3	0.689	1	ns
Prevotella	Rel_abund_group	ex-DNA	int-DNA	4	4	0.622742	3	0.578	1	ns
Prevotella	Rel_abund_group	ex-lRNA	ex-Prot	4	4	-1.98993	3	0.141	1	ns
Prevotella	Rel_abund_group	ex-lRNA	ex-sRNA	4	4	0.976865	3	0.401	1	ns
Prevotella	Rel_abund_group	ex-lRNA	int-DNA	4	4	0.963888	3	0.406	1	ns
Prevotella	Rel_abund_group	ex-Prot	ex-sRNA	4	4	1.74149	3	0.18	1	ns
Prevotella	Rel_abund_group	ex-Prot	int-DNA	4	4	1.6094	3	0.206	1	ns
Prevotella	Rel_abund_group	ex-sRNA	int-DNA	4	4	0.595496	3	0.593	1	ns
Roseburia	Rel_abund_group	ex-DNA	ex-lRNA	4	4	1.71022	3	0.186	1	ns
Roseburia	Rel_abund_group	ex-DNA	ex-Prot	4	4	-4.47439	3	0.021	0.208	ns
Roseburia	Rel_abund_group	ex-DNA	ex-sRNA	4	4	3.6769	3	0.035	0.348	ns
Roseburia	Rel_abund_group	ex-DNA	int-DNA	4	4	-0.887073	3	0.44	1	ns
Roseburia	Rel_abund_group	ex-lRNA	ex-Prot	4	4	-3.85795	3	0.031	0.308	ns
Roseburia	Rel_abund_group	ex-lRNA	ex-sRNA	4	4	2.89374	3	0.063	0.628	ns
Roseburia	Rel_abund_group	ex-lRNA	int-DNA	4	4	-0.968824	3	0.404	1	ns
Roseburia	Rel_abund_group	ex-Prot	ex-sRNA	4	4	5.05952	3	0.015	0.149	ns
Roseburia	Rel_abund_group	ex-Prot	int-DNA	4	4	0.368066	3	0.737	1	ns
Roseburia	Rel_abund_group	ex-sRNA	int-DNA	4	4	-1.60739	3	0.206	1	ns
Ruminococcus	Rel_abund_group	ex-DNA	ex-lRNA	4	4	-0.276072	3	0.8	1	ns
Ruminococcus	Rel_abund_group	ex-DNA	ex-Prot	4	4	1.13596	3	0.339	1	ns
Ruminococcus	Rel_abund_group	ex-DNA	ex-sRNA	4	4	2.76798	3	0.07	0.697	ns
Ruminococcus	Rel_abund_group	ex-DNA	int-DNA	4	4	2.6194	3	0.079	0.79	ns
Ruminococcus	Rel_abund_group	ex-lRNA	ex-Prot	4	4	0.677346	3	0.547	1	ns
Ruminococcus	Rel_abund_group	ex-lRNA	ex-sRNA	4	4	1.84421	3	0.162	1	ns
Ruminococcus	Rel_abund_group	ex-lRNA	int-DNA	4	4	2.19873	3	0.115	1	ns
Ruminococcus	Rel_abund_group	ex-Prot	ex-sRNA	4	4	2.94098	3	0.06	0.605	ns
Ruminococcus	Rel_abund_group	ex-Prot	int-DNA	4	4	2.89166	3	0.063	0.629	ns
Ruminococcus	Rel_abund_group	ex-sRNA	int-DNA	4	4	1.59869	3	0.208	1	ns
Ruthenibacterium	Rel_abund_group	ex-DNA	ex-lRNA	4	4	-1.50177	3	0.23	1	ns
Ruthenibacterium	Rel_abund_group	ex-DNA	ex-Prot	4	4	1.95534	3	0.146	1	ns
Ruthenibacterium	Rel_abund_group	ex-DNA	ex-sRNA	4	4	0.464475	3	0.674	1	ns
Ruthenibacterium	Rel_abund_group	ex-DNA	int-DNA	4	4	-0.403066	3	0.714	1	ns
Ruthenibacterium	Rel_abund_group	ex-lRNA	ex-Prot	4	4	1.90813	3	0.152	1	ns
Ruthenibacterium	Rel_abund_group	ex-lRNA	ex-sRNA	4	4	2.691	3	0.074	0.744	ns
Ruthenibacterium	Rel_abund_group	ex-lRNA	int-DNA	4	4	1.06431	3	0.365	1	ns
Ruthenibacterium	Rel_abund_group	ex-Prot	ex-sRNA	4	4	-1.15045	3	0.333	1	ns
Ruthenibacterium	Rel_abund_group	ex-Prot	int-DNA	4	4	-1.11577	3	0.346	1	ns
Ruthenibacterium	Rel_abund_group	ex-sRNA	int-DNA	4	4	-0.668994	3	0.551	1	ns
Streptococcus	Rel_abund_group	ex-DNA	ex-lRNA	4	4	-0.791966	3	0.486	1	ns
Streptococcus	Rel_abund_group	ex-DNA	ex-Prot	4	4	1.82256	3	0.166	1	ns
Streptococcus	Rel_abund_group	ex-DNA	ex-sRNA	4	4	1.25585	3	0.298	1	ns
Streptococcus	Rel_abund_group	ex-DNA	int-DNA	4	4	1.03116	3	0.378	1	ns
Streptococcus	Rel_abund_group	ex-lRNA	ex-Prot	4	4	1.03828	3	0.375	1	ns
Streptococcus	Rel_abund_group	ex-lRNA	ex-sRNA	4	4	1.03842	3	0.375	1	ns
Streptococcus	Rel_abund_group	ex-lRNA	int-DNA	4	4	0.957055	3	0.409	1	ns
Streptococcus	Rel_abund_group	ex-Prot	ex-sRNA	4	4	1.02582	3	0.38	1	ns
Streptococcus	Rel_abund_group	ex-Prot	int-DNA	4	4	0.896497	3	0.436	1	ns
Streptococcus	Rel_abund_group	ex-sRNA	int-DNA	4	4	0.798167	3	0.483	1	ns
Tobamovirus	Rel_abund_group	ex-DNA	ex-lRNA	4	4	-1.01667	3	0.384	1	ns
Tobamovirus	Rel_abund_group	ex-DNA	ex-Prot	4	4	1	3	0.391	1	ns
Tobamovirus	Rel_abund_group	ex-DNA	ex-sRNA	4	4	-1.339	3	0.273	1	ns
Tobamovirus	Rel_abund_group	ex-DNA	int-DNA	4	4	-1.31926	3	0.279	1	ns
Tobamovirus	Rel_abund_group	ex-lRNA	ex-Prot	4	4	1.01667	3	0.384	1	ns
Tobamovirus	Rel_abund_group	ex-lRNA	ex-sRNA	4	4	1.01658	3	0.384	1	ns
Tobamovirus	Rel_abund_group	ex-lRNA	int-DNA	4	4	1.01667	3	0.384	1	ns
Tobamovirus	Rel_abund_group	ex-Prot	ex-sRNA	4	4	-1.34167	3	0.272	1	ns
Tobamovirus	Rel_abund_group	ex-Prot	int-DNA	4	4	-1.67328	3	0.193	1	ns
Tobamovirus	Rel_abund_group	ex-sRNA	int-DNA	4	4	1.3297	3	0.276	1	ns
