# Supplementary material for: Systematic characterization of human gut microbiome-secreted molecules by integrated multi-omics
Source: ISME Commun. 2021 Dec 21;1:82. doi: 10.1038/s43705-021-00078-0 (PMC7612290; doi:10.1038/s43705-021-00078-0)
Supplement: Supplementary file 6 — Table S5 [file 43705_2021_78_MOESM6_ESM.xlsx]

## Sheet: TableS5
Table S5: Number of extracted proteins from each sample
	Proteins Quantified	Microbial Proteins	Human Proteins	Contaminant Proteins (non-human origin)
Individual 1	3027	2858	152	17
Individual 2	5472	5347	120	5
Individual 3	2587	2468	117	2
Individual 4	2742	2566	173	3
Mean (1-4)	3457	3310	141	7
SD (1-4)	1174	1185	23	6
