# Supplementary material for: Systematic characterization of human gut microbiome-secreted molecules by integrated multi-omics
Source: ISME Commun. 2021 Dec 21;1:82. doi: 10.1038/s43705-021-00078-0 (PMC7612290; doi:10.1038/s43705-021-00078-0)
Supplement: Supplementary file 7 — Table S6 [file 43705_2021_78_MOESM7_ESM.xlsx]

## Sheet: TableS6
Table S6: Number of sequenced and classified reads using Kraken2 for each complement from each sample
	Paired reads	Classified reads	Classified (%)
ex-DNA-1	5099879	2813387	55.17
ex-DNA-2	55646844	28388337	51.02
ex-DNA-3	52139996	24074593	46.17
ex-DNA-4	31096253	18693512	60.11
Mean (1-4)	35995743	18492457	53.12
SD (1-4)	20157890	9681972	5.14
ex-lRNA-1	2834499	1925275	67.92
ex-lRNA-2	25271609	12523589	49.56
ex-lRNA-3	35032288	13102135	37.4
ex-lRNA-4	35795552	18175523	50.78
Mean (1-4)	24733487	11431631	51.41
SD (1-4)	13306858	5912568	10.87
ex-sRNA-1	4010707	1307073	32.59
ex-sRNA-2	9129063	968194	10.61
ex-sRNA-3	6489242	1283827	19.78
ex-sRNA-4	1900718	164649	8.66
Mean (1-4)	5382433	930936	17.91
SD (1-4)	2704914	462222	9.46
int-DNA-1	47648405	32574207	68.36
int-DNA-2	24563316	13110183	53.37
int-DNA-3	16833967	5890350	34.99
int-DNA-4	22065422	14417715	65.34
Mean (1-4)	27777778	16498114	55.52
SD (1-4)	11806488	9833254	13.11
int-RNA-1	10626688	5466220	51.44
int-RNA-2	7440979	2992275	40.21
int-RNA-3	5442825	1723827	31.67
int-RNA-4	14098168	7982341	56.62
Mean (1-4)	9402165	4541166	44.99
SD (1-4)	3281559	2399681	9.71
