# Supplementary material for: Systematic characterization of human gut microbiome-secreted molecules by integrated multi-omics
Source: ISME Commun. 2021 Dec 21;1:82. doi: 10.1038/s43705-021-00078-0 (PMC7612290; doi:10.1038/s43705-021-00078-0)
Supplement: Supplementary file 8 — Table S7 [file 43705_2021_78_MOESM8_ESM.xlsx]

## Sheet: TableS7
Table S7: Differentially abundant functions based on 'Individuals' as fixed factors
Function	.y.	group1	group2	n1	n2	statistic	df	p	p.adj	p.adj.signif
A	Rel_abund	ex-DNA	ex-lRNA	4	4	-1.03502	3	0.377	1	ns
A	Rel_abund	ex-DNA	ex-Prot	4	4	6.894	3	0.006	0.062	ns
A	Rel_abund	ex-DNA	ex-sRNA	4	4	7.65479	3	0.005	0.046	*
A	Rel_abund	ex-DNA	int-DNA	4	4	-0.494439	3	0.655	1	ns
A	Rel_abund	ex-lRNA	ex-Prot	4	4	1.07015	3	0.363	1	ns
A	Rel_abund	ex-lRNA	ex-sRNA	4	4	1.06699	3	0.364	1	ns
A	Rel_abund	ex-lRNA	int-DNA	4	4	1.02568	3	0.381	1	ns
A	Rel_abund	ex-Prot	ex-sRNA	4	4	-2.79934	3	0.068	0.679	ns
A	Rel_abund	ex-Prot	int-DNA	4	4	-4.95257	3	0.016	0.158	ns
A	Rel_abund	ex-sRNA	int-DNA	4	4	-4.80334	3	0.017	0.172	ns
B	Rel_abund	ex-DNA	ex-lRNA	4	4	0.76525	3	0.5	1	ns
B	Rel_abund	ex-DNA	ex-Prot	4	4	2.5921	3	0.081	0.809	ns
B	Rel_abund	ex-DNA	ex-sRNA	4	4	2.5041	3	0.087	0.874	ns
B	Rel_abund	ex-DNA	int-DNA	4	4	0.766924	3	0.499	1	ns
B	Rel_abund	ex-lRNA	ex-Prot	4	4	1.86648	3	0.159	1	ns
B	Rel_abund	ex-lRNA	ex-sRNA	4	4	1.86572	3	0.159	1	ns
B	Rel_abund	ex-lRNA	int-DNA	4	4	-0.548376	3	0.622	1	ns
B	Rel_abund	ex-Prot	ex-sRNA	4	4	-1.65808	3	0.196	1	ns
B	Rel_abund	ex-Prot	int-DNA	4	4	-4.19247	3	0.025	0.247	ns
B	Rel_abund	ex-sRNA	int-DNA	4	4	-4.24096	3	0.024	0.24	ns
C	Rel_abund	ex-DNA	ex-lRNA	4	4	-2.0864	3	0.128	1	ns
C	Rel_abund	ex-DNA	ex-Prot	4	4	-14.2194	3	0.000754	0.008	**
C	Rel_abund	ex-DNA	ex-sRNA	4	4	38.0997	3	3.98e-05	0.000398	***
C	Rel_abund	ex-DNA	int-DNA	4	4	1.40948	3	0.253	1	ns
C	Rel_abund	ex-lRNA	ex-Prot	4	4	-8.39742	3	0.004	0.035	*
C	Rel_abund	ex-lRNA	ex-sRNA	4	4	5.04161	3	0.015	0.15	ns
C	Rel_abund	ex-lRNA	int-DNA	4	4	2.53068	3	0.085	0.854	ns
C	Rel_abund	ex-Prot	ex-sRNA	4	4	18.512	3	0.000344	0.003	**
C	Rel_abund	ex-Prot	int-DNA	4	4	16.3322	3	0.000499	0.005	**
C	Rel_abund	ex-sRNA	int-DNA	4	4	-29.2562	3	8.77e-05	0.000877	***
CRISPR	Rel_abund	ex-DNA	ex-lRNA	4	4	1.97494	3	0.143	1	ns
CRISPR	Rel_abund	ex-DNA	ex-Prot	4	4	4.55967	3	0.02	0.178	ns
CRISPR	Rel_abund	ex-DNA	ex-sRNA	4	4	4.55967	3	0.02	0.178	ns
CRISPR	Rel_abund	ex-DNA	int-DNA	4	4	-0.288553	3	0.792	1	ns
CRISPR	Rel_abund	ex-lRNA	ex-Prot	4	4	4.45496	3	0.021	0.19	ns
CRISPR	Rel_abund	ex-lRNA	ex-sRNA	4	4	4.45496	3	0.021	0.19	ns
CRISPR	Rel_abund	ex-lRNA	int-DNA	4	4	-0.696817	3	0.536	1	ns
CRISPR	Rel_abund	ex-Prot	ex-sRNA	4	4	NA	3	NA	NA
CRISPR	Rel_abund	ex-Prot	int-DNA	4	4	-3.14383	3	0.052	0.463	ns
CRISPR	Rel_abund	ex-sRNA	int-DNA	4	4	-3.14383	3	0.052	0.463	ns
D	Rel_abund	ex-DNA	ex-lRNA	4	4	6.00539	3	0.009	0.092	ns
D	Rel_abund	ex-DNA	ex-Prot	4	4	10.9432	3	0.002	0.016	*
D	Rel_abund	ex-DNA	ex-sRNA	4	4	31.1858	3	7.24e-05	0.000724	***
D	Rel_abund	ex-DNA	int-DNA	4	4	-0.666697	3	0.553	1	ns
D	Rel_abund	ex-lRNA	ex-Prot	4	4	1.56591	3	0.215	1	ns
D	Rel_abund	ex-lRNA	ex-sRNA	4	4	4.87561	3	0.016	0.165	ns
D	Rel_abund	ex-lRNA	int-DNA	4	4	-7.94276	3	0.004	0.042	*
D	Rel_abund	ex-Prot	ex-sRNA	4	4	5.75543	3	0.01	0.104	ns
D	Rel_abund	ex-Prot	int-DNA	4	4	-9.39247	3	0.003	0.026	*
D	Rel_abund	ex-sRNA	int-DNA	4	4	-27.3067	3	0.000108	0.001	**
E	Rel_abund	ex-DNA	ex-lRNA	4	4	1.63133	3	0.201	1	ns
E	Rel_abund	ex-DNA	ex-Prot	4	4	-5.60647	3	0.011	0.112	ns
E	Rel_abund	ex-DNA	ex-sRNA	4	4	31.2908	3	7.17e-05	0.000717	***
E	Rel_abund	ex-DNA	int-DNA	4	4	0.789009	3	0.488	1	ns
E	Rel_abund	ex-lRNA	ex-Prot	4	4	-6.96743	3	0.006	0.061	ns
E	Rel_abund	ex-lRNA	ex-sRNA	4	4	3.9092	3	0.03	0.297	ns
E	Rel_abund	ex-lRNA	int-DNA	4	4	-1.60832	3	0.206	1	ns
E	Rel_abund	ex-Prot	ex-sRNA	4	4	20.5905	3	0.00025	0.002	**
E	Rel_abund	ex-Prot	int-DNA	4	4	9.60883	3	0.002	0.024	*
E	Rel_abund	ex-sRNA	int-DNA	4	4	-71.9425	3	5.92e-06	5.92e-05	****
F	Rel_abund	ex-DNA	ex-lRNA	4	4	2.48673	3	0.089	0.887	ns
F	Rel_abund	ex-DNA	ex-Prot	4	4	-14.7466	3	0.000676	0.007	**
F	Rel_abund	ex-DNA	ex-sRNA	4	4	52.3743	3	1.53e-05	0.000153	***
F	Rel_abund	ex-DNA	int-DNA	4	4	3.19865	3	0.049	0.494	ns
F	Rel_abund	ex-lRNA	ex-Prot	4	4	-9.03192	3	0.003	0.029	*
F	Rel_abund	ex-lRNA	ex-sRNA	4	4	4.14193	3	0.026	0.256	ns
F	Rel_abund	ex-lRNA	int-DNA	4	4	-2.37024	3	0.098	0.985	ns
F	Rel_abund	ex-Prot	ex-sRNA	4	4	27.053	3	0.000111	0.001	**
F	Rel_abund	ex-Prot	int-DNA	4	4	15.8424	3	0.000547	0.005	**
F	Rel_abund	ex-sRNA	int-DNA	4	4	-31.1163	3	7.29e-05	0.000729	***
G	Rel_abund	ex-DNA	ex-lRNA	4	4	0.742884	3	0.511	1	ns
G	Rel_abund	ex-DNA	ex-Prot	4	4	-18.7065	3	0.000333	0.003	**
G	Rel_abund	ex-DNA	ex-sRNA	4	4	12.0891	3	0.001	0.012	*
G	Rel_abund	ex-DNA	int-DNA	4	4	0.0857542	3	0.937	1	ns
G	Rel_abund	ex-lRNA	ex-Prot	4	4	-7.9374	3	0.004	0.042	*
G	Rel_abund	ex-lRNA	ex-sRNA	4	4	4.5639	3	0.02	0.197	ns
G	Rel_abund	ex-lRNA	int-DNA	4	4	-0.603058	3	0.589	1	ns
G	Rel_abund	ex-Prot	ex-sRNA	4	4	18.9521	3	0.000321	0.003	**
G	Rel_abund	ex-Prot	int-DNA	4	4	20.8697	3	0.000241	0.002	**
G	Rel_abund	ex-sRNA	int-DNA	4	4	-8.58753	3	0.003	0.033	*
H	Rel_abund	ex-DNA	ex-lRNA	4	4	3.78379	3	0.032	0.324	ns
H	Rel_abund	ex-DNA	ex-Prot	4	4	-9.46724	3	0.002	0.025	*
H	Rel_abund	ex-DNA	ex-sRNA	4	4	39.5918	3	3.55e-05	0.000355	***
H	Rel_abund	ex-DNA	int-DNA	4	4	1.80593	3	0.169	1	ns
H	Rel_abund	ex-lRNA	ex-Prot	4	4	-9.17728	3	0.003	0.027	*
H	Rel_abund	ex-lRNA	ex-sRNA	4	4	3.9473	3	0.029	0.29	ns
H	Rel_abund	ex-lRNA	int-DNA	4	4	-2.84075	3	0.066	0.656	ns
H	Rel_abund	ex-Prot	ex-sRNA	4	4	39.2818	3	3.63e-05	0.000363	***
H	Rel_abund	ex-Prot	int-DNA	4	4	10.6525	3	0.002	0.018	*
H	Rel_abund	ex-sRNA	int-DNA	4	4	-18.0643	3	0.00037	0.004	**
I	Rel_abund	ex-DNA	ex-lRNA	4	4	0.330857	3	0.763	1	ns
I	Rel_abund	ex-DNA	ex-Prot	4	4	-13.5473	3	0.00087	0.009	**
I	Rel_abund	ex-DNA	ex-sRNA	4	4	23.2712	3	0.000174	0.002	**
I	Rel_abund	ex-DNA	int-DNA	4	4	0.24419	3	0.823	1	ns
I	Rel_abund	ex-lRNA	ex-Prot	4	4	-11.206	3	0.002	0.015	*
I	Rel_abund	ex-lRNA	ex-sRNA	4	4	4.0172	3	0.028	0.277	ns
I	Rel_abund	ex-lRNA	int-DNA	4	4	-0.304881	3	0.78	1	ns
I	Rel_abund	ex-Prot	ex-sRNA	4	4	19.607	3	0.00029	0.003	**
I	Rel_abund	ex-Prot	int-DNA	4	4	13.0825	3	0.000965	0.01	**
I	Rel_abund	ex-sRNA	int-DNA	4	4	-54.0833	3	1.39e-05	0.000139	***
J	Rel_abund	ex-DNA	ex-lRNA	4	4	-0.393519	3	0.72	1	ns
J	Rel_abund	ex-DNA	ex-Prot	4	4	-15.5104	3	0.000582	0.006	**
J	Rel_abund	ex-DNA	ex-sRNA	4	4	11.3025	3	0.001	0.015	*
J	Rel_abund	ex-DNA	int-DNA	4	4	2.6825	3	0.075	0.749	ns
J	Rel_abund	ex-lRNA	ex-Prot	4	4	-9.47007	3	0.002	0.025	*
J	Rel_abund	ex-lRNA	ex-sRNA	4	4	3.93568	3	0.029	0.292	ns
J	Rel_abund	ex-lRNA	int-DNA	4	4	0.950048	3	0.412	1	ns
J	Rel_abund	ex-Prot	ex-sRNA	4	4	14.9011	3	0.000656	0.007	**
J	Rel_abund	ex-Prot	int-DNA	4	4	15.2018	3	0.000618	0.006	**
J	Rel_abund	ex-sRNA	int-DNA	4	4	-10.7238	3	0.002	0.017	*
K	Rel_abund	ex-DNA	ex-lRNA	4	4	3.22135	3	0.048	0.485	ns
K	Rel_abund	ex-DNA	ex-Prot	4	4	9.78815	3	0.002	0.023	*
K	Rel_abund	ex-DNA	ex-sRNA	4	4	21.8467	3	0.00021	0.002	**
K	Rel_abund	ex-DNA	int-DNA	4	4	0.728608	3	0.519	1	ns
K	Rel_abund	ex-lRNA	ex-Prot	4	4	2.97756	3	0.059	0.587	ns
K	Rel_abund	ex-lRNA	ex-sRNA	4	4	3.8026	3	0.032	0.319	ns
K	Rel_abund	ex-lRNA	int-DNA	4	4	-2.96449	3	0.059	0.593	ns
K	Rel_abund	ex-Prot	ex-sRNA	4	4	3.94011	3	0.029	0.291	ns
K	Rel_abund	ex-Prot	int-DNA	4	4	-8.6533	3	0.003	0.032	*
K	Rel_abund	ex-sRNA	int-DNA	4	4	-10.6442	3	0.002	0.018	*
L	Rel_abund	ex-DNA	ex-lRNA	4	4	8.71242	3	0.003	0.032	*
L	Rel_abund	ex-DNA	ex-Prot	4	4	41.2143	3	3.14e-05	0.000314	***
L	Rel_abund	ex-DNA	ex-sRNA	4	4	43.4316	3	2.69e-05	0.000269	***
L	Rel_abund	ex-DNA	int-DNA	4	4	-0.856066	3	0.455	1	ns
L	Rel_abund	ex-lRNA	ex-Prot	4	4	4.5036	3	0.02	0.204	ns
L	Rel_abund	ex-lRNA	ex-sRNA	4	4	5.04035	3	0.015	0.151	ns
L	Rel_abund	ex-lRNA	int-DNA	4	4	-8.43624	3	0.004	0.035	*
L	Rel_abund	ex-Prot	ex-sRNA	4	4	3.67985	3	0.035	0.348	ns
L	Rel_abund	ex-Prot	int-DNA	4	4	-50.8543	3	1.67e-05	0.000167	***
L	Rel_abund	ex-sRNA	int-DNA	4	4	-62.1757	3	9.17e-06	9.17e-05	****
M	Rel_abund	ex-DNA	ex-lRNA	4	4	6.74216	3	0.007	0.067	ns
M	Rel_abund	ex-DNA	ex-Prot	4	4	21.5252	3	0.000219	0.002	**
M	Rel_abund	ex-DNA	ex-sRNA	4	4	22.87	3	0.000183	0.002	**
M	Rel_abund	ex-DNA	int-DNA	4	4	-4.64826	3	0.019	0.188	ns
M	Rel_abund	ex-lRNA	ex-Prot	4	4	0.808033	3	0.478	1	ns
M	Rel_abund	ex-lRNA	ex-sRNA	4	4	4.82279	3	0.017	0.17	ns
M	Rel_abund	ex-lRNA	int-DNA	4	4	-6.86968	3	0.006	0.063	ns
M	Rel_abund	ex-Prot	ex-sRNA	4	4	5.59408	3	0.011	0.113	ns
M	Rel_abund	ex-Prot	int-DNA	4	4	-18.7606	3	0.000331	0.003	**
M	Rel_abund	ex-sRNA	int-DNA	4	4	-32.4081	3	6.46e-05	0.000646	***
Multi COG	Rel_abund	ex-DNA	ex-lRNA	4	4	5.8172	3	0.01	0.101	ns
Multi COG	Rel_abund	ex-DNA	ex-Prot	4	4	4.11356	3	0.026	0.26	ns
Multi COG	Rel_abund	ex-DNA	ex-sRNA	4	4	34.1508	3	5.52e-05	0.000552	***
Multi COG	Rel_abund	ex-DNA	int-DNA	4	4	-4.18003	3	0.025	0.249	ns
Multi COG	Rel_abund	ex-lRNA	ex-Prot	4	4	-1.32712	3	0.276	1	ns
Multi COG	Rel_abund	ex-lRNA	ex-sRNA	4	4	5.2028	3	0.014	0.138	ns
Multi COG	Rel_abund	ex-lRNA	int-DNA	4	4	-5.66747	3	0.011	0.109	ns
Multi COG	Rel_abund	ex-Prot	ex-sRNA	4	4	12.2192	3	0.001	0.012	*
Multi COG	Rel_abund	ex-Prot	int-DNA	4	4	-7.45085	3	0.005	0.05	*
Multi COG	Rel_abund	ex-sRNA	int-DNA	4	4	-34.1359	3	5.53e-05	0.000553	***
N	Rel_abund	ex-DNA	ex-lRNA	4	4	-1.77601	3	0.174	1	ns
N	Rel_abund	ex-DNA	ex-Prot	4	4	-2.68979	3	0.074	0.744	ns
N	Rel_abund	ex-DNA	ex-sRNA	4	4	5.80057	3	0.01	0.102	ns
N	Rel_abund	ex-DNA	int-DNA	4	4	-3.37644	3	0.043	0.432	ns
N	Rel_abund	ex-lRNA	ex-Prot	4	4	-1.74669	3	0.179	1	ns
N	Rel_abund	ex-lRNA	ex-sRNA	4	4	3.43595	3	0.041	0.414	ns
N	Rel_abund	ex-lRNA	int-DNA	4	4	0.595101	3	0.594	1	ns
N	Rel_abund	ex-Prot	ex-sRNA	4	4	3.30764	3	0.046	0.455	ns
N	Rel_abund	ex-Prot	int-DNA	4	4	2.22369	3	0.113	1	ns
N	Rel_abund	ex-sRNA	int-DNA	4	4	-6.98613	3	0.006	0.06	ns
ncRNA	Rel_abund	ex-DNA	ex-lRNA	4	4	-4.33571	3	0.023	0.226	ns
ncRNA	Rel_abund	ex-DNA	ex-Prot	4	4	16.7991	3	0.000459	0.005	**
ncRNA	Rel_abund	ex-DNA	ex-sRNA	4	4	-3.56428	3	0.038	0.377	ns
ncRNA	Rel_abund	ex-DNA	int-DNA	4	4	10.6138	3	0.002	0.018	*
ncRNA	Rel_abund	ex-lRNA	ex-Prot	4	4	4.36441	3	0.022	0.222	ns
ncRNA	Rel_abund	ex-lRNA	ex-sRNA	4	4	4.33135	3	0.023	0.227	ns
ncRNA	Rel_abund	ex-lRNA	int-DNA	4	4	4.3585	3	0.022	0.223	ns
ncRNA	Rel_abund	ex-Prot	ex-sRNA	4	4	-4.09606	3	0.026	0.263	ns
ncRNA	Rel_abund	ex-Prot	int-DNA	4	4	-5.50121	3	0.012	0.118	ns
ncRNA	Rel_abund	ex-sRNA	int-DNA	4	4	3.88014	3	0.03	0.303	ns
No Annotation	Rel_abund	ex-DNA	ex-lRNA	4	4	0.935306	3	0.419	1	ns
No Annotation	Rel_abund	ex-DNA	ex-Prot	4	4	5.5712	3	0.011	0.114	ns
No Annotation	Rel_abund	ex-DNA	ex-sRNA	4	4	5.84819	3	0.01	0.1	ns
No Annotation	Rel_abund	ex-DNA	int-DNA	4	4	2.25825	3	0.109	1	ns
No Annotation	Rel_abund	ex-lRNA	ex-Prot	4	4	6.27271	3	0.008	0.082	ns
No Annotation	Rel_abund	ex-lRNA	ex-sRNA	4	4	6.55578	3	0.007	0.072	ns
No Annotation	Rel_abund	ex-lRNA	int-DNA	4	4	-0.477783	3	0.665	1	ns
No Annotation	Rel_abund	ex-Prot	ex-sRNA	4	4	5.56853	3	0.011	0.114	ns
No Annotation	Rel_abund	ex-Prot	int-DNA	4	4	-5.5787	3	0.011	0.114	ns
No Annotation	Rel_abund	ex-sRNA	int-DNA	4	4	-5.89224	3	0.01	0.098	ns
No COG	Rel_abund	ex-DNA	ex-lRNA	4	4	10.8804	3	0.002	0.017	*
No COG	Rel_abund	ex-DNA	ex-Prot	4	4	13.8898	3	0.000808	0.008	**
No COG	Rel_abund	ex-DNA	ex-sRNA	4	4	16.4588	3	0.000488	0.005	**
No COG	Rel_abund	ex-DNA	int-DNA	4	4	-6.16042	3	0.009	0.086	ns
No COG	Rel_abund	ex-lRNA	ex-Prot	4	4	2.3098	3	0.104	1	ns
No COG	Rel_abund	ex-lRNA	ex-sRNA	4	4	5.18331	3	0.014	0.139	ns
No COG	Rel_abund	ex-lRNA	int-DNA	4	4	-11.1841	3	0.002	0.015	*
No COG	Rel_abund	ex-Prot	ex-sRNA	4	4	3.25198	3	0.047	0.474	ns
No COG	Rel_abund	ex-Prot	int-DNA	4	4	-21.6019	3	0.000217	0.002	**
No COG	Rel_abund	ex-sRNA	int-DNA	4	4	-36.3777	3	4.57e-05	0.000457	***
O	Rel_abund	ex-DNA	ex-lRNA	4	4	-0.907655	3	0.431	1	ns
O	Rel_abund	ex-DNA	ex-Prot	4	4	-2.43204	3	0.093	0.932	ns
O	Rel_abund	ex-DNA	ex-sRNA	4	4	22.3492	3	0.000196	0.002	**
O	Rel_abund	ex-DNA	int-DNA	4	4	0.83613	3	0.464	1	ns
O	Rel_abund	ex-lRNA	ex-Prot	4	4	-2.75221	3	0.071	0.706	ns
O	Rel_abund	ex-lRNA	ex-sRNA	4	4	5.31282	3	0.013	0.13	ns
O	Rel_abund	ex-lRNA	int-DNA	4	4	1.06637	3	0.364	1	ns
O	Rel_abund	ex-Prot	ex-sRNA	4	4	5.05433	3	0.015	0.149	ns
O	Rel_abund	ex-Prot	int-DNA	4	4	2.52511	3	0.086	0.858	ns
O	Rel_abund	ex-sRNA	int-DNA	4	4	-29.3716	3	8.67e-05	0.000867	***
P	Rel_abund	ex-DNA	ex-lRNA	4	4	4.68155	3	0.018	0.184	ns
P	Rel_abund	ex-DNA	ex-Prot	4	4	10.3548	3	0.002	0.019	*
P	Rel_abund	ex-DNA	ex-sRNA	4	4	19.0066	3	0.000318	0.003	**
P	Rel_abund	ex-DNA	int-DNA	4	4	-2.03028	3	0.135	1	ns
P	Rel_abund	ex-lRNA	ex-Prot	4	4	2.89982	3	0.062	0.625	ns
P	Rel_abund	ex-lRNA	ex-sRNA	4	4	4.23898	3	0.024	0.24	ns
P	Rel_abund	ex-lRNA	int-DNA	4	4	-4.1726	3	0.025	0.251	ns
P	Rel_abund	ex-Prot	ex-sRNA	4	4	4.65933	3	0.019	0.187	ns
P	Rel_abund	ex-Prot	int-DNA	4	4	-7.91114	3	0.004	0.042	*
P	Rel_abund	ex-sRNA	int-DNA	4	4	-13.3992	3	0.000899	0.009	**
Q	Rel_abund	ex-DNA	ex-lRNA	4	4	4.70983	3	0.018	0.181	ns
Q	Rel_abund	ex-DNA	ex-Prot	4	4	8.61867	3	0.003	0.033	*
Q	Rel_abund	ex-DNA	ex-sRNA	4	4	18.4633	3	0.000347	0.003	**
Q	Rel_abund	ex-DNA	int-DNA	4	4	-1.524	3	0.225	1	ns
Q	Rel_abund	ex-lRNA	ex-Prot	4	4	-0.505928	3	0.648	1	ns
Q	Rel_abund	ex-lRNA	ex-sRNA	4	4	3.32714	3	0.045	0.448	ns
Q	Rel_abund	ex-lRNA	int-DNA	4	4	-3.21044	3	0.049	0.489	ns
Q	Rel_abund	ex-Prot	ex-sRNA	4	4	5.13739	3	0.014	0.143	ns
Q	Rel_abund	ex-Prot	int-DNA	4	4	-3.49714	3	0.04	0.396	ns
Q	Rel_abund	ex-sRNA	int-DNA	4	4	-9.98466	3	0.002	0.021	*
rRNA	Rel_abund	ex-DNA	ex-lRNA	4	4	3.19911	3	0.049	0.494	ns
rRNA	Rel_abund	ex-DNA	ex-Prot	4	4	6.18471	3	0.009	0.085	ns
rRNA	Rel_abund	ex-DNA	ex-sRNA	4	4	-0.993768	3	0.394	1	ns
rRNA	Rel_abund	ex-DNA	int-DNA	4	4	2.4278	3	0.094	0.935	ns
rRNA	Rel_abund	ex-lRNA	ex-Prot	4	4	1.07699	3	0.36	1	ns
rRNA	Rel_abund	ex-lRNA	ex-sRNA	4	4	-1.79632	3	0.17	1	ns
rRNA	Rel_abund	ex-lRNA	int-DNA	4	4	-1.93661	3	0.148	1	ns
rRNA	Rel_abund	ex-Prot	ex-sRNA	4	4	-1.73673	3	0.181	1	ns
rRNA	Rel_abund	ex-Prot	int-DNA	4	4	-4.36137	3	0.022	0.223	ns
rRNA	Rel_abund	ex-sRNA	int-DNA	4	4	1.27405	3	0.292	1	ns
S	Rel_abund	ex-DNA	ex-lRNA	4	4	5.35897	3	0.013	0.127	ns
S	Rel_abund	ex-DNA	ex-Prot	4	4	30.7324	3	7.57e-05	0.000757	***
S	Rel_abund	ex-DNA	ex-sRNA	4	4	27.545	3	0.000105	0.001	**
S	Rel_abund	ex-DNA	int-DNA	4	4	-3.94402	3	0.029	0.291	ns
S	Rel_abund	ex-lRNA	ex-Prot	4	4	1.54341	3	0.22	1	ns
S	Rel_abund	ex-lRNA	ex-sRNA	4	4	4.42215	3	0.022	0.215	ns
S	Rel_abund	ex-lRNA	int-DNA	4	4	-5.87877	3	0.01	0.098	ns
S	Rel_abund	ex-Prot	ex-sRNA	4	4	10.072	3	0.002	0.021	*
S	Rel_abund	ex-Prot	int-DNA	4	4	-47.2701	3	2.08e-05	0.000208	***
S	Rel_abund	ex-sRNA	int-DNA	4	4	-49.6957	3	1.79e-05	0.000179	***
T	Rel_abund	ex-DNA	ex-lRNA	4	4	4.5622	3	0.02	0.197	ns
T	Rel_abund	ex-DNA	ex-Prot	4	4	7.77646	3	0.004	0.044	*
T	Rel_abund	ex-DNA	ex-sRNA	4	4	9.04803	3	0.003	0.028	*
T	Rel_abund	ex-DNA	int-DNA	4	4	-1.3492	3	0.27	1	ns
T	Rel_abund	ex-lRNA	ex-Prot	4	4	3.93466	3	0.029	0.292	ns
T	Rel_abund	ex-lRNA	ex-sRNA	4	4	5.12248	3	0.014	0.144	ns
T	Rel_abund	ex-lRNA	int-DNA	4	4	-4.05882	3	0.027	0.27	ns
T	Rel_abund	ex-Prot	ex-sRNA	4	4	3.18043	3	0.05	0.501	ns
T	Rel_abund	ex-Prot	int-DNA	4	4	-6.52398	3	0.007	0.073	ns
T	Rel_abund	ex-sRNA	int-DNA	4	4	-7.29679	3	0.005	0.053	ns
tmRNA	Rel_abund	ex-DNA	ex-lRNA	4	4	0.972243	3	0.403	1	ns
tmRNA	Rel_abund	ex-DNA	ex-Prot	4	4	1.11717	3	0.345	1	ns
tmRNA	Rel_abund	ex-DNA	ex-sRNA	4	4	-1.07209	3	0.362	1	ns
tmRNA	Rel_abund	ex-DNA	int-DNA	4	4	0.866574	3	0.45	1	ns
tmRNA	Rel_abund	ex-lRNA	ex-Prot	4	4	1	3	0.391	1	ns
tmRNA	Rel_abund	ex-lRNA	ex-sRNA	4	4	-1.06641	3	0.364	1	ns
tmRNA	Rel_abund	ex-lRNA	int-DNA	4	4	-1.04316	3	0.374	1	ns
tmRNA	Rel_abund	ex-Prot	ex-sRNA	4	4	-1.07586	3	0.361	1	ns
tmRNA	Rel_abund	ex-Prot	int-DNA	4	4	-1.71638	3	0.185	1	ns
tmRNA	Rel_abund	ex-sRNA	int-DNA	4	4	1.0577	3	0.368	1	ns
tRNA	Rel_abund	ex-DNA	ex-lRNA	4	4	7.19775	3	0.006	0.055	ns
tRNA	Rel_abund	ex-DNA	ex-Prot	4	4	6.68083	3	0.007	0.068	ns
tRNA	Rel_abund	ex-DNA	ex-sRNA	4	4	-73.7135	3	5.5e-06	5.5e-05	****
tRNA	Rel_abund	ex-DNA	int-DNA	4	4	7.02311	3	0.006	0.059	ns
tRNA	Rel_abund	ex-lRNA	ex-Prot	4	4	3.79206	3	0.032	0.322	ns
tRNA	Rel_abund	ex-lRNA	ex-sRNA	4	4	-71.7623	3	5.96e-06	5.96e-05	****
tRNA	Rel_abund	ex-lRNA	int-DNA	4	4	-4.95108	3	0.016	0.158	ns
tRNA	Rel_abund	ex-Prot	ex-sRNA	4	4	-70.6922	3	6.24e-06	6.24e-05	****
tRNA	Rel_abund	ex-Prot	int-DNA	4	4	-5.80552	3	0.01	0.102	ns
tRNA	Rel_abund	ex-sRNA	int-DNA	4	4	72.1063	3	5.88e-06	5.88e-05	****
U	Rel_abund	ex-DNA	ex-lRNA	4	4	7.68723	3	0.005	0.046	*
U	Rel_abund	ex-DNA	ex-Prot	4	4	11.946	3	0.001	0.013	*
U	Rel_abund	ex-DNA	ex-sRNA	4	4	12.4225	3	0.001	0.011	*
U	Rel_abund	ex-DNA	int-DNA	4	4	-0.654452	3	0.56	1	ns
U	Rel_abund	ex-lRNA	ex-Prot	4	4	3.79553	3	0.032	0.321	ns
U	Rel_abund	ex-lRNA	ex-sRNA	4	4	4.08058	3	0.027	0.266	ns
U	Rel_abund	ex-lRNA	int-DNA	4	4	-5.87431	3	0.01	0.098	ns
U	Rel_abund	ex-Prot	ex-sRNA	4	4	1.3361	3	0.274	1	ns
U	Rel_abund	ex-Prot	int-DNA	4	4	-9.08044	3	0.003	0.028	*
U	Rel_abund	ex-sRNA	int-DNA	4	4	-9.2939	3	0.003	0.026	*
V	Rel_abund	ex-DNA	ex-lRNA	4	4	8.34391	3	0.004	0.036	*
V	Rel_abund	ex-DNA	ex-Prot	4	4	16.6883	3	0.000468	0.005	**
V	Rel_abund	ex-DNA	ex-sRNA	4	4	15.9211	3	0.000539	0.005	**
V	Rel_abund	ex-DNA	int-DNA	4	4	-0.456896	3	0.679	1	ns
V	Rel_abund	ex-lRNA	ex-Prot	4	4	4.76655	3	0.018	0.175	ns
V	Rel_abund	ex-lRNA	ex-sRNA	4	4	5.2059	3	0.014	0.138	ns
V	Rel_abund	ex-lRNA	int-DNA	4	4	-9.36258	3	0.003	0.026	*
V	Rel_abund	ex-Prot	ex-sRNA	4	4	-0.934628	3	0.419	1	ns
V	Rel_abund	ex-Prot	int-DNA	4	4	-19.7282	3	0.000285	0.003	**
V	Rel_abund	ex-sRNA	int-DNA	4	4	-18.3213	3	0.000355	0.004	**
Z	Rel_abund	ex-DNA	ex-lRNA	4	4	-1	3	0.391	1	ns
Z	Rel_abund	ex-DNA	ex-Prot	4	4	1	3	0.391	1	ns
Z	Rel_abund	ex-DNA	ex-sRNA	4	4	1	3	0.391	1	ns
Z	Rel_abund	ex-DNA	int-DNA	4	4	-0.9147	3	0.428	1	ns
Z	Rel_abund	ex-lRNA	ex-Prot	4	4	1	3	0.391	1	ns
Z	Rel_abund	ex-lRNA	ex-sRNA	4	4	1	3	0.391	1	ns
Z	Rel_abund	ex-lRNA	int-DNA	4	4	0.983788	3	0.398	1	ns
Z	Rel_abund	ex-Prot	ex-sRNA	4	4	-1	3	0.391	1	ns
Z	Rel_abund	ex-Prot	int-DNA	4	4	-1.18178	3	0.322	1	ns
Z	Rel_abund	ex-sRNA	int-DNA	4	4	-1.29725	3	0.285	1	ns
