# Supplementary material for: Systematic characterization of human gut microbiome-secreted molecules by integrated multi-omics
Source: ISME Commun. 2021 Dec 21;1:82. doi: 10.1038/s43705-021-00078-0 (PMC7612290; doi:10.1038/s43705-021-00078-0)
Supplement: Supplementary file 9 — Table S8 [file 43705_2021_78_MOESM9_ESM.xlsx]

## Sheet: TableS8
Table S8: Taxonomic annotation up to species level and corresponding number of reads for each sample. Undetermined annotations are represented by the first letter of the corresponding level. Figure 2A is based on this information
Counts	Sample	Kingdom	Phylum	Class	Order	Family	Genus	Species
10	ex-DNA-1	Bacteria	Proteobacteria	Alphaproteobacteria	Rickettsiales	Anaplasmataceae	Ehrlichia	Ehrlichia_canis
14	ex-DNA-1	Bacteria	Proteobacteria	Gammaproteobacteria	Enterobacterales	Yersiniaceae	Serratia	Serratia_sp._P2ACOL2
15	ex-DNA-1	Bacteria	Bacteroidetes	Flavobacteriia	Flavobacteriales	Flavobacteriaceae	Cellulophaga	s
40	ex-DNA-1	Bacteria	Proteobacteria	Betaproteobacteria	Nitrosomonadales	Nitrosomonadaceae	Nitrosomonas	Nitrosomonas_europaea
77	ex-DNA-1	Bacteria	Proteobacteria	Alphaproteobacteria	Rhodospirillales	Rhodospirillaceae	Nitrospirillum	Nitrospirillum_amazonense
41	ex-DNA-1	Bacteria	Proteobacteria	Gammaproteobacteria	Pseudomonadales	Pseudomonadaceae	Pseudomonas	Pseudomonas_taetrolens
52	ex-DNA-1	Bacteria	Actinobacteria	Actinobacteria	Actinomycetales	Actinomycetaceae	Actinomyces	Actinomyces_sp._Z16
10	ex-DNA-1	Bacteria	Proteobacteria	Alphaproteobacteria	Rhizobiales	Phyllobacteriaceae	Mesorhizobium	Mesorhizobium_sp._M2A,F,Ca,ET,043,02,1,1
12	ex-DNA-1	Bacteria	Firmicutes	Bacilli	Bacillales	Staphylococcaceae	g	s
31	ex-DNA-1	Bacteria	Cyanobacteria	c	Synechococcales	Leptolyngbyaceae	Leptolyngbya	Leptolyngbya_sp._PCC_7376
37	ex-DNA-1	Bacteria	Bacteroidetes	Flavobacteriia	Flavobacteriales	Flavobacteriaceae	Maribacter	s
53	ex-DNA-1	Bacteria	Proteobacteria	Gammaproteobacteria	Pseudomonadales	Pseudomonadaceae	Pseudomonas	Pseudomonas_oryzae
38	ex-DNA-1	Bacteria	Deinococcus-Thermus	Deinococci	Deinococcales	Deinococcaceae	Deinococcus	Deinococcus_maricopensis
47	ex-DNA-1	Bacteria	Bacteroidetes	Sphingobacteriia	Sphingobacteriales	Sphingobacteriaceae	Pedobacter	s
22	ex-DNA-1	Bacteria	Firmicutes	Bacilli	Bacillales	Planococcaceae	Sporosarcina	Sporosarcina_sp._P33
2	ex-DNA-1	Bacteria	Proteobacteria	Alphaproteobacteria	Rhizobiales	Bartonellaceae	Bartonella	Bartonella_quintana
50	ex-DNA-1	Bacteria	Actinobacteria	Actinobacteria	Micrococcales	Micrococcaceae	Micrococcus	Micrococcus_luteus
45	ex-DNA-1	Bacteria	Proteobacteria	Alphaproteobacteria	Rhodobacterales	Rhodobacteraceae	Labrenzia	s
102	ex-DNA-1	Bacteria	Actinobacteria	Coriobacteriia	Eggerthellales	Eggerthellaceae	Cryptobacterium	Cryptobacterium_curtum
6	ex-DNA-1	Bacteria	Actinobacteria	Actinobacteria	Corynebacteriales	Mycobacteriaceae	Mycobacteroides	s
21	ex-DNA-1	Bacteria	Firmicutes	Bacilli	Bacillales	Planococcaceae	Sporosarcina	Sporosarcina_sp._P37
43	ex-DNA-1	Bacteria	Cyanobacteria	c	Oscillatoriales	Oscillatoriaceae	Moorea	Moorea_producens
6	ex-DNA-1	Bacteria	Proteobacteria	Gammaproteobacteria	Enterobacterales	Enterobacteriaceae	Raoultella	s
15	ex-DNA-1	Bacteria	Proteobacteria	Gammaproteobacteria	Vibrionales	Vibrionaceae	Vibrio	Vibrio_aphrogenes
53	ex-DNA-1	Bacteria	Proteobacteria	Betaproteobacteria	Nitrosomonadales	Methylophilaceae	Methylotenera	Methylotenera_mobilis
74	ex-DNA-1	Bacteria	Firmicutes	Bacilli	Bacillales	Planococcaceae	Sporosarcina	s
31	ex-DNA-1	Bacteria	Proteobacteria	Gammaproteobacteria	Enterobacterales	Enterobacteriaceae	Buttiauxella	Buttiauxella_sp._3AFRM03
1	ex-DNA-1	Bacteria	Proteobacteria	Gammaproteobacteria	Pseudomonadales	Pseudomonadaceae	Pseudomonas	Pseudomonas_sp._TKP
37	ex-DNA-1	Bacteria	Proteobacteria	Alphaproteobacteria	Sphingomonadales	Sphingomonadaceae	Sphingomonas	Sphingomonas_sanxanigenens
107	ex-DNA-1	Eukaryota	Apicomplexa	Aconoidasida	Haemosporida	Plasmodiidae	Plasmodium	Plasmodium_knowlesi
34	ex-DNA-1	Bacteria	Proteobacteria	Betaproteobacteria	Nitrosomonadales	Nitrosomonadaceae	Nitrosomonas	Nitrosomonas_eutropha
3	ex-DNA-1	Viruses	p	c	Caudovirales	Siphoviridae	Ceduovirus	Lactococcus_virus_c2
31	ex-DNA-1	Bacteria	Fusobacteria	Fusobacteriia	Fusobacteriales	Leptotrichiaceae	Leptotrichia	Leptotrichia_sp._oral_taxon_847
5	ex-DNA-1	Bacteria	Tenericutes	Mollicutes	Entomoplasmatales	Entomoplasmataceae	Mesoplasma	Mesoplasma_entomophilum
8	ex-DNA-1	Viruses	Negarnaviricota	Ellioviricetes	Bunyavirales	Peribunyaviridae	Orthobunyavirus	Aino_orthobunyavirus
1	ex-DNA-1	Viruses	p	c	Caudovirales	Myoviridae	g	Yersinia_phage_phiR1-37
67	ex-DNA-1	Bacteria	Proteobacteria	Gammaproteobacteria	Enterobacterales	Enterobacteriaceae	Pluralibacter	Pluralibacter_gergoviae
47	ex-DNA-1	Bacteria	Proteobacteria	Betaproteobacteria	Burkholderiales	Oxalobacteraceae	Janthinobacterium	Janthinobacterium_sp._LM6
14	ex-DNA-1	Bacteria	Proteobacteria	Epsilonproteobacteria	Campylobacterales	Campylobacteraceae	Campylobacter	Campylobacter_showae
3	ex-DNA-1	Bacteria	Proteobacteria	Gammaproteobacteria	Alteromonadales	Alteromonadaceae	Alteromonas	Alteromonas_naphthalenivorans
66	ex-DNA-1	Bacteria	Cyanobacteria	c	Chroococcales	Cyanobacteriaceae	Cyanobacterium	Cyanobacterium_aponinum
118	ex-DNA-1	Bacteria	Proteobacteria	Gammaproteobacteria	Vibrionales	Vibrionaceae	Vibrio	Vibrio_vulnificus
38	ex-DNA-1	Bacteria	Firmicutes	Bacilli	Bacillales	Bacillaceae	Bacillus	Bacillus_licheniformis
66	ex-DNA-1	Bacteria	Bacteroidetes	Flavobacteriia	Flavobacteriales	Flavobacteriaceae	Tenacibaculum	Tenacibaculum_maritimum
54	ex-DNA-1	Bacteria	Bacteroidetes	Flavobacteriia	Flavobacteriales	Cryomorphaceae	Owenweeksia	Owenweeksia_hongkongensis
3	ex-DNA-1	Bacteria	Thermotogae	Thermotogae	Thermotogales	Fervidobacteriaceae	Fervidobacterium	Fervidobacterium_islandicum
48	ex-DNA-1	Bacteria	Actinobacteria	Actinobacteria	Propionibacteriales	Nocardioidaceae	Aeromicrobium	Aeromicrobium_sp._592
1	ex-DNA-1	Viruses	p	c	Caudovirales	Myoviridae	Jimmervirus	s
17	ex-DNA-1	Bacteria	Cyanobacteria	c	Synechococcales	Merismopediaceae	Synechocystis	Synechocystis_sp._PCC_6714
51	ex-DNA-1	Bacteria	Firmicutes	Clostridia	Clostridiales	Clostridiales_Family_XIII,_Incertae_Sedis	Mogibacterium	s
61	ex-DNA-1	Bacteria	Proteobacteria	Gammaproteobacteria	Vibrionales	Vibrionaceae	Vibrio	Vibrio_mimicus
3914	ex-DNA-1	Bacteria	Firmicutes	Negativicutes	Acidaminococcales	Acidaminococcaceae	Phascolarctobacterium	Phascolarctobacterium_succinatutens
7	ex-DNA-1	Archaea	Euryarchaeota	Thermococci	Thermococcales	Thermococcaceae	Thermococcus	Thermococcus_sp._EXT12c
5	ex-DNA-1	Archaea	Euryarchaeota	Methanomicrobia	Methanosarcinales	Methanosarcinaceae	Methanosarcina	Methanosarcina_sp._WWM596
81	ex-DNA-1	Bacteria	Proteobacteria	Oligoflexia	Bdellovibrionales	Bdellovibrionaceae	Bdellovibrio	Bdellovibrio_bacteriovorus
4	ex-DNA-1	Bacteria	Proteobacteria	Gammaproteobacteria	Enterobacterales	Enterobacteriaceae	Enterobacter	Enterobacter_kobei
72	ex-DNA-1	Bacteria	Firmicutes	Bacilli	Lactobacillales	Lactobacillaceae	Lactobacillus	Lactobacillus_hokkaidonensis
7	ex-DNA-1	Viruses	p	c	o	f	Pandoravirus	Pandoravirus_inopinatum
68	ex-DNA-1	Bacteria	Firmicutes	Bacilli	Lactobacillales	Streptococcaceae	Streptococcus	Streptococcus_lutetiensis
9	ex-DNA-1	Bacteria	Actinobacteria	Actinobacteria	Micrococcales	Microbacteriaceae	Aurantimicrobium	Aurantimicrobium_sp._MWH-Mo1
14	ex-DNA-1	Bacteria	Proteobacteria	Alphaproteobacteria	Rhizobiales	Bartonellaceae	Bartonella	Bartonella_bacilliformis
124	ex-DNA-1	Archaea	Euryarchaeota	Methanomicrobia	Methanosarcinales	Methanosarcinaceae	Methanosarcina	s
22714	ex-DNA-1	Bacteria	Firmicutes	Clostridia	Clostridiales	Lachnospiraceae	Roseburia	Roseburia_hominis
20	ex-DNA-1	Bacteria	Actinobacteria	Actinobacteria	Micrococcales	Micrococcaceae	Kocuria	Kocuria_indica
89	ex-DNA-1	Bacteria	Actinobacteria	Actinobacteria	Streptomycetales	Streptomycetaceae	Streptomyces	Streptomyces_niveus
58	ex-DNA-1	Bacteria	Actinobacteria	Actinobacteria	Corynebacteriales	Nocardiaceae	Rhodococcus	Rhodococcus_hoagii
146	ex-DNA-1	Bacteria	Firmicutes	Bacilli	Bacillales	Paenibacillaceae	Paenibacillus	Paenibacillus_naphthalenovorans
12	ex-DNA-1	Bacteria	Proteobacteria	Alphaproteobacteria	Rhizobiales	Bartonellaceae	Bartonella	Bartonella_sp._OE_1-1
5	ex-DNA-1	Bacteria	Proteobacteria	Betaproteobacteria	Burkholderiales	Oxalobacteraceae	Herminiimonas	s
1	ex-DNA-1	Bacteria	Bacteroidetes	Chitinophagia	Chitinophagales	Chitinophagaceae	Niabella	s
16	ex-DNA-1	Bacteria	Proteobacteria	Gammaproteobacteria	Alteromonadales	Alteromonadaceae	Marinobacter	Marinobacter_sp._BSs20148
52	ex-DNA-1	Bacteria	Actinobacteria	Actinobacteria	Streptomycetales	Streptomycetaceae	Streptomyces	Streptomyces_antibioticus
746	ex-DNA-1	Bacteria	Firmicutes	Clostridia	Clostridiales	Lachnospiraceae	Anaerotignum	Anaerotignum_propionicum
42	ex-DNA-1	Bacteria	Proteobacteria	Alphaproteobacteria	Rhodobacterales	Rhodobacteraceae	Celeribacter	Celeribacter_indicus
1	ex-DNA-1	Bacteria	Actinobacteria	Actinobacteria	Micrococcales	Microbacteriaceae	Microbacterium	Microbacterium_sp._str,_'China'
21	ex-DNA-1	Bacteria	Proteobacteria	Betaproteobacteria	Rhodocyclales	Zoogloeaceae	Azoarcus	Azoarcus_sp._SY39
58	ex-DNA-1	Bacteria	Bacteroidetes	Flavobacteriia	Flavobacteriales	Flavobacteriaceae	Flavobacterium	Flavobacterium_branchiophilum
3	ex-DNA-1	Bacteria	Proteobacteria	Gammaproteobacteria	Alteromonadales	Alteromonadaceae	Alteromonas	Alteromonas_sp._MB-3u-76
36	ex-DNA-1	Bacteria	Proteobacteria	Alphaproteobacteria	Rhodobacterales	Rhodobacteraceae	Sagittula	Sagittula_sp._P11
1	ex-DNA-1	Bacteria	Proteobacteria	Betaproteobacteria	Burkholderiales	Burkholderiaceae	Ralstonia	Ralstonia_pseudosolanacearum
40	ex-DNA-1	Bacteria	Nitrospirae	Nitrospira	Nitrospirales	Nitrospiraceae	Nitrospira	Nitrospira_moscoviensis
157	ex-DNA-1	Bacteria	Firmicutes	Bacilli	Lactobacillales	Lactobacillaceae	Lactobacillus	Lactobacillus_reuteri
42	ex-DNA-1	Bacteria	Actinobacteria	Actinobacteria	Micrococcales	Microbacteriaceae	Microbacterium	Microbacterium_sp._No,_7
23	ex-DNA-1	Bacteria	Proteobacteria	Betaproteobacteria	Rhodocyclales	Zoogloeaceae	Thauera	Thauera_chlorobenzoica
47	ex-DNA-1	Bacteria	Proteobacteria	Gammaproteobacteria	Enterobacterales	Enterobacteriaceae	Candidatus_Hamiltonella	Candidatus_Hamiltonella_defensa
21	ex-DNA-1	Bacteria	Tenericutes	Mollicutes	Mycoplasmatales	Mycoplasmataceae	Mycoplasma	Mycoplasma_genitalium
29	ex-DNA-1	Bacteria	Proteobacteria	Gammaproteobacteria	Oceanospirillales	Alcanivoracaceae	Alcanivorax	s
47	ex-DNA-1	Eukaryota	Ascomycota	Sordariomycetes	Hypocreales	Nectriaceae	Fusarium	Fusarium_verticillioides
1	ex-DNA-1	Viruses	Negarnaviricota	Monjiviricetes	Mononegavirales	Paramyxoviridae	Rubulavirus	Bat_mumps_rubulavirus
1	ex-DNA-1	Viruses	p	c	Caudovirales	Siphoviridae	Phietavirus	Staphylococcus_phage_StB27
7656	ex-DNA-1	Bacteria	Firmicutes	Clostridia	Clostridiales	Lachnospiraceae	Lachnoclostridium	[Clostridium]_bolteae
26	ex-DNA-1	Bacteria	Firmicutes	Bacilli	Lactobacillales	Leuconostocaceae	Oenococcus	Oenococcus_oeni
38	ex-DNA-1	Bacteria	Proteobacteria	Gammaproteobacteria	Oceanospirillales	Halomonadaceae	Halomonas	Halomonas_huangheensis
1	ex-DNA-1	Viruses	p	c	Caudovirales	Siphoviridae	g	Lactococcus_phage_BK5-T
37	ex-DNA-1	Bacteria	Proteobacteria	Gammaproteobacteria	Alteromonadales	Alteromonadaceae	Alteromonas	Alteromonas_sp._RKMC-009
6	ex-DNA-1	Bacteria	Proteobacteria	Alphaproteobacteria	Rhodobacterales	Rhodobacteraceae	Leisingera	Leisingera_sp._NJS201
4	ex-DNA-1	Archaea	Euryarchaeota	Thermococci	Thermococcales	Thermococcaceae	Thermococcus	Thermococcus_onnurineus
11	ex-DNA-1	Bacteria	Proteobacteria	Alphaproteobacteria	Rhodobacterales	Rhodobacteraceae	Leisingera	Leisingera_sp._NJS204
401	ex-DNA-1	Bacteria	Firmicutes	Clostridia	Clostridiales	Clostridiaceae	Clostridium	Clostridium_bornimense
51	ex-DNA-1	Bacteria	Proteobacteria	Gammaproteobacteria	Orbales	Orbaceae	Gilliamella	Gilliamella_apicola
36	ex-DNA-1	Bacteria	Proteobacteria	Alphaproteobacteria	Rhodobacterales	Rhodobacteraceae	Paracoccus	Paracoccus_sp._BM15
31	ex-DNA-1	Bacteria	Bacteroidetes	c	Bacteroidetes_Order_II,_Incertae_sedis	Rhodothermaceae	g	Rhodothermaceae_bacterium_RA
35	ex-DNA-1	Bacteria	Proteobacteria	Betaproteobacteria	Burkholderiales	Comamonadaceae	Melaminivora	Melaminivora_sp._SC2-7
14	ex-DNA-1	Bacteria	Proteobacteria	Gammaproteobacteria	Pseudomonadales	Pseudomonadaceae	Pseudomonas	Pseudomonas_sp._DTU12,3
121	ex-DNA-1	Bacteria	Bacteroidetes	Cytophagia	Cytophagales	Cyclobacteriaceae	Echinicola	Echinicola_vietnamensis
21	ex-DNA-1	Bacteria	Proteobacteria	Betaproteobacteria	Burkholderiales	Comamonadaceae	Melaminivora	Melaminivora_sp._SC2-9
1	ex-DNA-1	Bacteria	Proteobacteria	Gammaproteobacteria	Enterobacterales	Morganellaceae	Xenorhabdus	s
3	ex-DNA-1	Bacteria	Actinobacteria	Actinobacteria	Micrococcales	Micrococcaceae	Paenarthrobacter	Paenarthrobacter_aurescens
11	ex-DNA-1	Bacteria	Proteobacteria	Alphaproteobacteria	Sphingomonadales	Sphingomonadaceae	Sphingorhabdus	Sphingorhabdus_sp._YGSMI21
48	ex-DNA-1	Bacteria	Proteobacteria	Betaproteobacteria	Burkholderiales	Comamonadaceae	Comamonas	Comamonas_kerstersii
64	ex-DNA-1	Bacteria	Proteobacteria	Gammaproteobacteria	Enterobacterales	Erwiniaceae	Pantoea	Pantoea_rwandensis
1899	ex-DNA-1	Bacteria	Actinobacteria	Actinobacteria	Bifidobacteriales	Bifidobacteriaceae	Bifidobacterium	Bifidobacterium_breve
30	ex-DNA-1	Bacteria	Actinobacteria	Actinobacteria	Corynebacteriales	Nocardiaceae	Rhodococcus	Rhodococcus_sp._SGAir0479
43	ex-DNA-1	Bacteria	Actinobacteria	Actinobacteria	Streptomycetales	Streptomycetaceae	Streptomyces	Streptomyces_griseorubiginosus
68	ex-DNA-1	Eukaryota	Apicomplexa	Aconoidasida	Haemosporida	Plasmodiidae	Plasmodium	Plasmodium_vivax
4	ex-DNA-1	Archaea	Euryarchaeota	Halobacteria	Halobacteriales	Haloarculaceae	Haloarcula	Haloarcula_marismortui
15	ex-DNA-1	Bacteria	Proteobacteria	Betaproteobacteria	Burkholderiales	Oxalobacteraceae	Herminiimonas	Herminiimonas_arsenitoxidans
75	ex-DNA-1	Bacteria	Firmicutes	Bacilli	Lactobacillales	Streptococcaceae	Lactococcus	Lactococcus_garvieae
2	ex-DNA-1	Bacteria	Proteobacteria	Gammaproteobacteria	Thiotrichales	Piscirickettsiaceae	Cycloclasticus	Cycloclasticus_sp._P1
10	ex-DNA-1	Archaea	Euryarchaeota	Halobacteria	Halobacteriales	Haloarculaceae	Halorhabdus	Halorhabdus_tiamatea
25	ex-DNA-1	Bacteria	Actinobacteria	Actinobacteria	Candidatus_Nanopelagicales	Candidatus_Nanopelagicaceae	Candidatus_Planktophila	Candidatus_Planktophila_lacus
34	ex-DNA-1	Bacteria	Cyanobacteria	c	Nostocales	Nostocaceae	Cylindrospermum	Cylindrospermum_stagnale
63	ex-DNA-1	Bacteria	Proteobacteria	Alphaproteobacteria	Rhodospirillales	Rhodospirillaceae	Indioceanicola	Indioceanicola_profundi
67	ex-DNA-1	Bacteria	Spirochaetes	Spirochaetia	Brachyspirales	Brachyspiraceae	Brachyspira	Brachyspira_intermedia
65	ex-DNA-1	Bacteria	Firmicutes	Bacilli	Bacillales	Thermoactinomycetaceae	Thermoactinomyces	Thermoactinomyces_vulgaris
6	ex-DNA-1	Bacteria	Tenericutes	Mollicutes	Entomoplasmatales	Entomoplasmataceae	Entomoplasma	Entomoplasma_freundtii
48	ex-DNA-1	Bacteria	Proteobacteria	Betaproteobacteria	Burkholderiales	Oxalobacteraceae	Herbaspirillum	Herbaspirillum_hiltneri
12517	ex-DNA-1	Bacteria	Firmicutes	Clostridia	Clostridiales	f	g	Clostridiales_bacterium_CCNA10
19	ex-DNA-1	Bacteria	Proteobacteria	Gammaproteobacteria	Enterobacterales	Enterobacteriaceae	Citrobacter	Citrobacter_sp._SNU_WT2
4	ex-DNA-1	Bacteria	Firmicutes	Bacilli	Bacillales	Bacillaceae	Geobacillus	Geobacillus_sp._GHH01
16	ex-DNA-1	Bacteria	Firmicutes	Bacilli	Lactobacillales	Lactobacillaceae	Lactobacillus	Lactobacillus_gallinarum
32	ex-DNA-1	Archaea	Euryarchaeota	Thermoplasmata	Methanomassiliicoccales	Methanomassiliicoccaceae	Methanomassiliicoccus	Candidatus_Methanomassiliicoccus_intestinalis
3	ex-DNA-1	Bacteria	Proteobacteria	Gammaproteobacteria	Xanthomonadales	Xanthomonadaceae	Xylella	s
18	ex-DNA-1	Bacteria	Proteobacteria	Betaproteobacteria	Burkholderiales	f	Thiomonas	s
38	ex-DNA-1	Bacteria	Thermotogae	Thermotogae	Thermotogales	Thermotogaceae	Pseudothermotoga	Pseudothermotoga_thermarum
4	ex-DNA-1	Bacteria	Proteobacteria	Gammaproteobacteria	Enterobacterales	Enterobacteriaceae	Candidatus_Ishikawaella	Candidatus_Ishikawaella_capsulata
58	ex-DNA-1	Eukaryota	Ascomycota	Saccharomycetes	Saccharomycetales	Saccharomycetaceae	Eremothecium	Eremothecium_sinecaudum
40	ex-DNA-1	Bacteria	Fusobacteria	Fusobacteriia	Fusobacteriales	Leptotrichiaceae	Leptotrichia	s
173	ex-DNA-1	Bacteria	Firmicutes	Tissierellia	Tissierellales	Tissierellaceae	Soehngenia	Soehngenia_sp._W6
51	ex-DNA-1	Bacteria	Bacteroidetes	Flavobacteriia	Flavobacteriales	Flavobacteriaceae	Chryseobacterium	Chryseobacterium_carnis
44	ex-DNA-1	Eukaryota	Apicomplexa	Aconoidasida	Piroplasmida	Theileriidae	Theileria	Theileria_parva
20	ex-DNA-1	Bacteria	Proteobacteria	Gammaproteobacteria	Alteromonadales	Shewanellaceae	Shewanella	Shewanella_psychrophila
6	ex-DNA-1	Archaea	Crenarchaeota	Thermoprotei	Sulfolobales	Sulfolobaceae	Sulfodiicoccus	Sulfodiicoccus_acidiphilus
11	ex-DNA-1	Bacteria	Actinobacteria	Actinobacteria	Corynebacteriales	Corynebacteriaceae	Corynebacterium	Corynebacterium_casei
2	ex-DNA-1	Archaea	Euryarchaeota	Thermococci	Thermococcales	Thermococcaceae	Pyrococcus	Pyrococcus_yayanosii
3	ex-DNA-1	Bacteria	Firmicutes	Tissierellia	Tissierellales	f	g	s
111	ex-DNA-1	Bacteria	Bacteroidetes	Flavobacteriia	Flavobacteriales	Flavobacteriaceae	Flavobacterium	Flavobacterium_sp._140616W15
17	ex-DNA-1	Bacteria	Firmicutes	Clostridia	Clostridiales	Clostridiales_Family_XIII,_Incertae_Sedis	g	s
146	ex-DNA-1	Bacteria	Firmicutes	Bacilli	Bacillales	Bacillaceae	Bacillus	Bacillus_pseudomycoides
149	ex-DNA-1	Bacteria	Firmicutes	Bacilli	Bacillales	Paenibacillaceae	Paenibacillus	Paenibacillus_graminis
34	ex-DNA-1	Bacteria	Proteobacteria	Gammaproteobacteria	Alteromonadales	Idiomarinaceae	g	Idiomarinaceae_bacterium_HL-53
40	ex-DNA-1	Bacteria	Proteobacteria	Alphaproteobacteria	Rhodobacterales	Rhodobacteraceae	Sulfitobacter	Sulfitobacter_pseudonitzschiae
326	ex-DNA-1	Bacteria	Firmicutes	Clostridia	Clostridiales	Clostridiaceae	Clostridium	Clostridium_sp._BNL1100
35	ex-DNA-1	Bacteria	Actinobacteria	Actinobacteria	Streptomycetales	Streptomycetaceae	Streptomyces	Streptomyces_collinus
26	ex-DNA-1	Bacteria	Proteobacteria	Betaproteobacteria	Nitrosomonadales	Sterolibacteriaceae	g	Sterolibacteriaceae_bacterium_J5B
69	ex-DNA-1	Bacteria	Bacteroidetes	Flavobacteriia	Flavobacteriales	Flavobacteriaceae	Flavobacterium	Flavobacterium_sp._GS03
28	ex-DNA-1	Bacteria	Proteobacteria	Alphaproteobacteria	Rhizobiales	Methylobacteriaceae	Methylobacterium	Methylobacterium_currus
31	ex-DNA-1	Bacteria	Firmicutes	Bacilli	Bacillales	Staphylococcaceae	Staphylococcus	Staphylococcus_agnetis
15	ex-DNA-1	Bacteria	Proteobacteria	Gammaproteobacteria	Enterobacterales	Enterobacteriaceae	Raoultella	Raoultella_terrigena
17	ex-DNA-1	Bacteria	Proteobacteria	Alphaproteobacteria	Rhizobiales	Methylocystaceae	Methylocystis	Methylocystis_sp._SC2
29	ex-DNA-1	Bacteria	Actinobacteria	Actinobacteria	Streptomycetales	Streptomycetaceae	Kitasatospora	Kitasatospora_albolonga
12	ex-DNA-1	Archaea	Euryarchaeota	Thermococci	Thermococcales	Thermococcaceae	Thermococcus	Thermococcus_celer
32	ex-DNA-1	Bacteria	Actinobacteria	Actinobacteria	Streptomycetales	Streptomycetaceae	Streptomyces	Streptomyces_luteoverticillatus
59	ex-DNA-1	Bacteria	Proteobacteria	Betaproteobacteria	Burkholderiales	Oxalobacteraceae	Janthinobacterium	Janthinobacterium_sp._1_2014MBL_MicDiv
35	ex-DNA-1	Bacteria	Firmicutes	Bacilli	Lactobacillales	Streptococcaceae	Streptococcus	Streptococcus_sp._I-G2
85	ex-DNA-1	Bacteria	Proteobacteria	Gammaproteobacteria	Pasteurellales	Pasteurellaceae	Haemophilus	Haemophilus_influenzae
595	ex-DNA-1	Bacteria	Firmicutes	Clostridia	Clostridiales	Clostridiaceae	Clostridium	Clostridium_pasteurianum
29	ex-DNA-1	Bacteria	Proteobacteria	Gammaproteobacteria	Alteromonadales	Shewanellaceae	Shewanella	Shewanella_marisflavi
28	ex-DNA-1	Bacteria	Tenericutes	Mollicutes	Entomoplasmatales	Spiroplasmataceae	Spiroplasma	Spiroplasma_culicicola
48	ex-DNA-1	Bacteria	Proteobacteria	Deltaproteobacteria	Desulfobacterales	Desulfobulbaceae	Desulfurivibrio	Desulfurivibrio_alkaliphilus
153	ex-DNA-1	Bacteria	Proteobacteria	Betaproteobacteria	Burkholderiales	Oxalobacteraceae	Oxalobacter	Oxalobacter_formigenes
14	ex-DNA-1	Bacteria	Proteobacteria	Gammaproteobacteria	Oceanospirillales	Kangiellaceae	Kangiella	Kangiella_sediminilitoris
2	ex-DNA-1	Bacteria	Proteobacteria	Gammaproteobacteria	Thiotrichales	Piscirickettsiaceae	Thiomicrospira	s
2	ex-DNA-1	Viruses	p	c	o	f	g	Beihai_sea_slater_virus_4
7	ex-DNA-1	Viruses	p	c	Caudovirales	Herelleviridae	Okubovirus	Bacillus_virus_SPO1
5	ex-DNA-1	Bacteria	Thermotogae	Thermotogae	Thermotogales	Thermotogaceae	g	s
41	ex-DNA-1	Eukaryota	Streptophyta	Liliopsida	o	f	g	s
35	ex-DNA-1	Bacteria	Proteobacteria	Gammaproteobacteria	Vibrionales	Vibrionaceae	Grimontia	Grimontia_hollisae
2	ex-DNA-1	Viruses	p	c	Herpesvirales	Herpesviridae	Proboscivirus	Elephant_endotheliotropic_herpesvirus_4
38	ex-DNA-1	Archaea	Euryarchaeota	Methanomicrobia	Methanosarcinales	Methanosarcinaceae	Methanococcoides	Methanococcoides_methylutens
4	ex-DNA-1	Bacteria	Proteobacteria	Gammaproteobacteria	Pseudomonadales	Pseudomonadaceae	Pseudomonas	Pseudomonas_sp._JY-Q
14	ex-DNA-1	Bacteria	Proteobacteria	Betaproteobacteria	Rhodocyclales	Zoogloeaceae	g	s
3	ex-DNA-1	Bacteria	Spirochaetes	Spirochaetia	o	f	g	s
43	ex-DNA-1	Bacteria	Proteobacteria	Gammaproteobacteria	Pseudomonadales	Pseudomonadaceae	Pseudomonas	Pseudomonas_sp._CMR5c
101	ex-DNA-1	Bacteria	Proteobacteria	Alphaproteobacteria	Rhizobiales	Rhizobiaceae	Agrobacterium	s
6	ex-DNA-1	Bacteria	Proteobacteria	Gammaproteobacteria	Legionellales	Legionellaceae	Legionella	Legionella_endosymbiont_of_Polyplax_serrata
1	ex-DNA-1	Bacteria	Thermotogae	Thermotogae	Kosmotogales	Kosmotogaceae	Kosmotoga	s
20	ex-DNA-1	Bacteria	Cyanobacteria	c	Synechococcales	Synechococcaceae	Dactylococcopsis	Dactylococcopsis_salina
30	ex-DNA-1	Archaea	Euryarchaeota	Halobacteria	Haloferacales	Halorubraceae	Salinigranum	Salinigranum_rubrum
44	ex-DNA-1	Bacteria	Actinobacteria	Actinobacteria	Streptomycetales	Streptomycetaceae	Streptomyces	Streptomyces_sp._SirexAA-E
34	ex-DNA-1	Bacteria	Actinobacteria	Actinobacteria	Corynebacteriales	Mycobacteriaceae	Mycobacterium	Mycobacterium_sp._EPa45
24	ex-DNA-1	Bacteria	Actinobacteria	Actinobacteria	Corynebacteriales	Corynebacteriaceae	Corynebacterium	Corynebacterium_timonense
21	ex-DNA-1	Bacteria	Proteobacteria	Gammaproteobacteria	Enterobacterales	Enterobacteriaceae	Kluyvera	Kluyvera_intermedia
59	ex-DNA-1	Bacteria	Proteobacteria	Betaproteobacteria	Burkholderiales	Burkholderiaceae	Burkholderia	Burkholderia_multivorans
269	ex-DNA-1	Bacteria	Firmicutes	Tissierellia	Tissierellales	Peptoniphilaceae	Murdochiella	Murdochiella_vaginalis
44	ex-DNA-1	Bacteria	Spirochaetes	Spirochaetia	Spirochaetales	Spirochaetaceae	Spirochaeta	Spirochaeta_thermophila
53	ex-DNA-1	Eukaryota	Apicomplexa	Aconoidasida	Haemosporida	Plasmodiidae	Plasmodium	Plasmodium_reichenowi
32	ex-DNA-1	Bacteria	Actinobacteria	Actinobacteria	Micrococcales	Micrococcaceae	Kocuria	s
317	ex-DNA-1	Bacteria	Proteobacteria	Epsilonproteobacteria	Campylobacterales	Campylobacteraceae	Campylobacter	Campylobacter_jejuni
45	ex-DNA-1	Bacteria	Actinobacteria	Actinobacteria	Nakamurellales	Nakamurellaceae	Nakamurella	Nakamurella_panacisegetis
215	ex-DNA-1	Bacteria	Actinobacteria	Coriobacteriia	Eggerthellales	Eggerthellaceae	Phoenicibacter	Phoenicibacter_congonensis
52	ex-DNA-1	Bacteria	Actinobacteria	Actinobacteria	Corynebacteriales	Nocardiaceae	Nocardia	Nocardia_sp._CFHS0054
201	ex-DNA-1	Bacteria	Proteobacteria	Gammaproteobacteria	Pseudomonadales	Pseudomonadaceae	Pseudomonas	Pseudomonas_chlororaphis
57	ex-DNA-1	Bacteria	Proteobacteria	Alphaproteobacteria	Rhizobiales	Rhizobiaceae	Rhizobium	Rhizobium_sp._ACO-34A
20	ex-DNA-1	Bacteria	Proteobacteria	Gammaproteobacteria	Pasteurellales	Pasteurellaceae	Avibacterium	Avibacterium_volantium
23	ex-DNA-1	Bacteria	Proteobacteria	Gammaproteobacteria	Alteromonadales	Alteromonadaceae	Marinobacter	Marinobacter_salinus
89	ex-DNA-1	Bacteria	Bacteroidetes	Chitinophagia	Chitinophagales	Chitinophagaceae	Arachidicoccus	Arachidicoccus_sp._KIS59-12
17	ex-DNA-1	Bacteria	Proteobacteria	Gammaproteobacteria	Enterobacterales	Yersiniaceae	Yersinia	Yersinia_aldovae
33	ex-DNA-1	Bacteria	Proteobacteria	Gammaproteobacteria	Thiotrichales	Francisellaceae	Francisella	Francisella_halioticida
30	ex-DNA-1	Bacteria	Proteobacteria	Gammaproteobacteria	o	f	Gallaecimonas	Gallaecimonas_sp._HK-28
152	ex-DNA-1	Bacteria	Bacteroidetes	Flavobacteriia	Flavobacteriales	Flavobacteriaceae	Flavobacterium	Flavobacterium_sp._GS13
47	ex-DNA-1	Bacteria	Proteobacteria	Alphaproteobacteria	Rhodobacterales	Rhodobacteraceae	Paracoccus	Paracoccus_aminovorans
25	ex-DNA-1	Bacteria	Actinobacteria	Actinobacteria	Streptomycetales	Streptomycetaceae	Streptomyces	Streptomyces_anulatus
29	ex-DNA-1	Bacteria	Proteobacteria	Gammaproteobacteria	Xanthomonadales	Rhodanobacteraceae	Ahniella	Ahniella_affigens
46	ex-DNA-1	Bacteria	Actinobacteria	Actinobacteria	Streptomycetales	Streptomycetaceae	Streptomyces	Streptomyces_sp._WAC_01438
25	ex-DNA-1	Bacteria	Tenericutes	Mollicutes	o	f	g	s
32	ex-DNA-1	Bacteria	Actinobacteria	Actinobacteria	Actinomycetales	Actinomycetaceae	Arcanobacterium	Arcanobacterium_haemolyticum
55	ex-DNA-1	Bacteria	Actinobacteria	Actinobacteria	Micrococcales	Microbacteriaceae	Rathayibacter	Rathayibacter_festucae
25	ex-DNA-1	Bacteria	Proteobacteria	Gammaproteobacteria	Legionellales	Legionellaceae	Legionella	Legionella_fallonii
19	ex-DNA-1	Bacteria	Actinobacteria	Actinobacteria	Streptomycetales	Streptomycetaceae	Streptomyces	Streptomyces_chartreusis
3	ex-DNA-1	Archaea	Crenarchaeota	Thermoprotei	Acidilobales	Acidilobaceae	Acidilobus	Acidilobus_sp._7A
3	ex-DNA-1	Viruses	p	c	Caudovirales	Myoviridae	g	Synechococcus_phage_S-SSM5
10	ex-DNA-1	Bacteria	Proteobacteria	Gammaproteobacteria	Alteromonadales	Shewanellaceae	Shewanella	Shewanella_benthica
41	ex-DNA-1	Bacteria	Cyanobacteria	c	Nostocales	f	g	Nostocales_cyanobacterium_HT-58-2
4	ex-DNA-1	Bacteria	Firmicutes	Bacilli	Bacillales	Paenibacillaceae	Paenibacillus	Paenibacillus_sp._lzh-N1
29	ex-DNA-1	Bacteria	Proteobacteria	Betaproteobacteria	Burkholderiales	f	Thiomonas	Thiomonas_sp._X19
18	ex-DNA-1	Bacteria	Proteobacteria	Alphaproteobacteria	Caulobacterales	Caulobacteraceae	Brevundimonas	Brevundimonas_sp._SGAir0440
4	ex-DNA-1	Archaea	Euryarchaeota	Thermococci	Thermococcales	Thermococcaceae	Pyrococcus	Pyrococcus_sp._NA2
8	ex-DNA-1	Bacteria	Bacteroidetes	Flavobacteriia	Flavobacteriales	Flavobacteriaceae	Gramella	s
85	ex-DNA-1	Bacteria	Proteobacteria	Deltaproteobacteria	Myxococcales	Archangiaceae	Archangium	Archangium_gephyra
64	ex-DNA-1	Bacteria	Firmicutes	Bacilli	Bacillales	Staphylococcaceae	Staphylococcus	Staphylococcus_capitis
43	ex-DNA-1	Bacteria	Actinobacteria	Actinobacteria	Streptomycetales	Streptomycetaceae	Streptomyces	Streptomyces_olivaceus
20	ex-DNA-1	Bacteria	Proteobacteria	Betaproteobacteria	Burkholderiales	Burkholderiaceae	Cupriavidus	Cupriavidus_sp._USMAA1020
1	ex-DNA-1	Viruses	p	c	Picornavirales	Iflaviridae	g	Opsiphanes_invirae_iflavirus_1
28	ex-DNA-1	Bacteria	Synergistetes	Synergistia	Synergistales	Synergistaceae	Thermanaerovibrio	Thermanaerovibrio_acidaminovorans
26	ex-DNA-1	Bacteria	Firmicutes	Bacilli	Bacillales	Bacillaceae	Bacillus	Bacillus_sp._FDAARGOS_235
4	ex-DNA-1	Bacteria	Proteobacteria	Gammaproteobacteria	Cellvibrionales	Microbulbiferaceae	Microbulbifer	s
5	ex-DNA-1	Bacteria	Bacteroidetes	Flavobacteriia	Flavobacteriales	f	g	Candidatus_Uzinura_diaspidicola
1	ex-DNA-1	Viruses	p	c	o	Lavidaviridae	Mavirus	Cafeteriavirus-dependent_mavirus
15	ex-DNA-1	Bacteria	Actinobacteria	Actinobacteria	Micrococcales	Microbacteriaceae	Cryobacterium	Cryobacterium_arcticum
64	ex-DNA-1	Bacteria	Proteobacteria	Alphaproteobacteria	Rhodobacterales	Rhodobacteraceae	Paracoccus	s
52	ex-DNA-1	Bacteria	Proteobacteria	Gammaproteobacteria	Vibrionales	Vibrionaceae	g	s
25	ex-DNA-1	Bacteria	Actinobacteria	Actinobacteria	Corynebacteriales	Corynebacteriaceae	Corynebacterium	Corynebacterium_imitans
10	ex-DNA-1	Bacteria	Tenericutes	Mollicutes	Mycoplasmatales	Mycoplasmataceae	Mycoplasma	Mycoplasma_hyopneumoniae
8	ex-DNA-1	Bacteria	Actinobacteria	Actinobacteria	Corynebacteriales	Corynebacteriaceae	Corynebacterium	Corynebacterium_sp._ATCC_6931
2	ex-DNA-1	Bacteria	Proteobacteria	Alphaproteobacteria	Rhizobiales	Hyphomicrobiaceae	g	s
139	ex-DNA-1	Bacteria	Firmicutes	Bacilli	Bacillales	Paenibacillaceae	Paenibacillus	Paenibacillus_sp._32O-W
110	ex-DNA-1	Bacteria	Firmicutes	Bacilli	Bacillales	Paenibacillaceae	Aneurinibacillus	Aneurinibacillus_soli
31	ex-DNA-1	Bacteria	Tenericutes	Mollicutes	Entomoplasmatales	Spiroplasmataceae	Spiroplasma	Spiroplasma_clarkii
10	ex-DNA-1	Bacteria	Proteobacteria	Gammaproteobacteria	Xanthomonadales	Xanthomonadaceae	Stenotrophomonas	Stenotrophomonas_sp._SAU14A_NAIMI4_5
72	ex-DNA-1	Bacteria	Deinococcus-Thermus	Deinococci	Deinococcales	Deinococcaceae	Deinococcus	Deinococcus_gobiensis
8	ex-DNA-1	Bacteria	Firmicutes	Bacilli	Lactobacillales	Streptococcaceae	Streptococcus	Streptococcus_sp._oral_taxon_064
30	ex-DNA-1	Bacteria	Proteobacteria	Alphaproteobacteria	Rhodobacterales	Hyphomonadaceae	Hirschia	Hirschia_baltica
40	ex-DNA-1	Bacteria	Bacteroidetes	Flavobacteriia	Flavobacteriales	Flavobacteriaceae	Capnocytophaga	Capnocytophaga_sp._oral_taxon_323
22	ex-DNA-1	Bacteria	Tenericutes	Mollicutes	Entomoplasmatales	Spiroplasmataceae	Spiroplasma	Spiroplasma_syrphidicola
53	ex-DNA-1	Bacteria	Actinobacteria	Actinobacteria	Pseudonocardiales	Pseudonocardiaceae	Pseudonocardia	Pseudonocardia_sp._HH130630-07
26	ex-DNA-1	Bacteria	Spirochaetes	Spirochaetia	Leptospirales	Leptospiraceae	Leptospira	s
52	ex-DNA-1	Bacteria	Proteobacteria	Alphaproteobacteria	Sphingomonadales	Sphingomonadaceae	Sphingosinicella	Sphingosinicella_sp._BN140058
50	ex-DNA-1	Bacteria	Proteobacteria	Alphaproteobacteria	Caulobacterales	Caulobacteraceae	Brevundimonas	s
148	ex-DNA-1	Bacteria	Proteobacteria	Deltaproteobacteria	Desulfarculales	Desulfarculaceae	Desulfarculus	Desulfarculus_baarsii
35	ex-DNA-1	Bacteria	Proteobacteria	Gammaproteobacteria	Pseudomonadales	Pseudomonadaceae	Pseudomonas	Pseudomonas_saudiphocaensis
34	ex-DNA-1	Bacteria	Actinobacteria	Actinobacteria	Micrococcales	Microbacteriaceae	Curtobacterium	Curtobacterium_pusillum
11	ex-DNA-1	Bacteria	Proteobacteria	Epsilonproteobacteria	Campylobacterales	Helicobacteraceae	Helicobacter	Helicobacter_mustelae
83	ex-DNA-1	Bacteria	Bacteroidetes	Cytophagia	Cytophagales	Cyclobacteriaceae	Belliella	Belliella_baltica
1	ex-DNA-1	Bacteria	Firmicutes	Bacilli	Bacillales	Bacillaceae	Bacillus	Bacillus_sp._JS
5	ex-DNA-1	Bacteria	Tenericutes	Mollicutes	Entomoplasmatales	f	g	s
5	ex-DNA-1	Bacteria	Actinobacteria	Actinobacteria	Corynebacteriales	Mycobacteriaceae	Mycobacterium	Mycobacterium_intracellulare
5	ex-DNA-1	Viruses	p	c	o	Adenoviridae	Mastadenovirus	Ovine_mastadenovirus_A
29	ex-DNA-1	Bacteria	Proteobacteria	Alphaproteobacteria	Rhizobiales	Beijerinckiaceae	Methylocella	Methylocella_tundrae
24	ex-DNA-1	Bacteria	Proteobacteria	Gammaproteobacteria	Oceanospirillales	Halomonadaceae	Halotalea	Halotalea_alkalilenta
58	ex-DNA-1	Bacteria	Proteobacteria	Alphaproteobacteria	Rhizobiales	Bradyrhizobiaceae	Bosea	Bosea_sp._RAC05
1	ex-DNA-1	Viruses	p	c	Caudovirales	Siphoviridae	g	Colwellia_phage_9A
35	ex-DNA-1	Bacteria	Proteobacteria	Alphaproteobacteria	Rhizobiales	Methylocystaceae	Terasakiella	Terasakiella_sp._SH-1
8	ex-DNA-1	Bacteria	Firmicutes	Bacilli	Bacillales	Bacillaceae	Bacillus	Bacillus_sp._WP8
6	ex-DNA-1	Bacteria	Actinobacteria	Actinobacteria	Streptomycetales	Streptomycetaceae	Streptomyces	Streptomyces_sp._Tu6071
21	ex-DNA-1	Bacteria	Firmicutes	Bacilli	Bacillales	Bacillaceae	Bacillus	Bacillus_wiedmannii
31	ex-DNA-1	Bacteria	Actinobacteria	Actinobacteria	Micrococcales	Microbacteriaceae	Microbacterium	Microbacterium_aurum
87	ex-DNA-1	Bacteria	Proteobacteria	Gammaproteobacteria	Xanthomonadales	Xanthomonadaceae	Pseudoxanthomonas	Pseudoxanthomonas_suwonensis
219	ex-DNA-1	Bacteria	Fusobacteria	Fusobacteriia	Fusobacteriales	Leptotrichiaceae	Sebaldella	Sebaldella_termitidis
9	ex-DNA-1	Bacteria	Cyanobacteria	c	Synechococcales	Synechococcaceae	Synechococcus	Synechococcus_sp._PCC_7117
8	ex-DNA-1	Bacteria	Bacteroidetes	Cytophagia	Cytophagales	Amoebophilaceae	Candidatus_Cardinium	Candidatus_Cardinium_hertigii
112	ex-DNA-1	Bacteria	Thermotogae	Thermotogae	Thermotogales	Thermotogaceae	Thermotoga	s
26	ex-DNA-1	Bacteria	Proteobacteria	Gammaproteobacteria	Chromatiales	Chromatiaceae	Rheinheimera	Rheinheimera_sp._D18
29	ex-DNA-1	Bacteria	Actinobacteria	Actinobacteria	Micrococcales	Intrasporangiaceae	Ornithinimicrobium	Ornithinimicrobium_sp._HY006
1	ex-DNA-1	Bacteria	Firmicutes	Bacilli	Lactobacillales	Streptococcaceae	Streptococcus	Streptococcus_sp._FDAARGOS_522
26	ex-DNA-1	Bacteria	Proteobacteria	Gammaproteobacteria	Pseudomonadales	Pseudomonadaceae	Pseudomonas	Pseudomonas_sp._TCU-HL1
11	ex-DNA-1	Bacteria	Proteobacteria	Gammaproteobacteria	Chromatiales	f	g	s
7	ex-DNA-1	Bacteria	Proteobacteria	Betaproteobacteria	Nitrosomonadales	Thiobacillaceae	g	s
345	ex-DNA-1	Bacteria	Proteobacteria	Gammaproteobacteria	Enterobacterales	Enterobacteriaceae	Enterobacter	s
1	ex-DNA-1	Bacteria	Proteobacteria	Epsilonproteobacteria	Campylobacterales	Helicobacteraceae	g	s
39	ex-DNA-1	Bacteria	Firmicutes	Negativicutes	Veillonellales	Veillonellaceae	Megasphaera	s
110	ex-DNA-1	Bacteria	Proteobacteria	Gammaproteobacteria	Legionellales	Legionellaceae	Legionella	Legionella_pneumophila
14	ex-DNA-1	Bacteria	Proteobacteria	Gammaproteobacteria	Pseudomonadales	Pseudomonadaceae	Pseudomonas	Pseudomonas_sp._S09G_359
5	ex-DNA-1	Viruses	Negarnaviricota	Monjiviricetes	Mononegavirales	Rhabdoviridae	g	Dolphin_rhabdovirus
45	ex-DNA-1	Bacteria	Proteobacteria	Alphaproteobacteria	Rhizobiales	Rhizobiaceae	Rhizobium	Rhizobium_sp._11515TR
66	ex-DNA-1	Bacteria	Bacteroidetes	Flavobacteriia	Flavobacteriales	Flavobacteriaceae	Wenyingzhuangia	Wenyingzhuangia_fucanilytica
33	ex-DNA-1	Bacteria	Firmicutes	Bacilli	Bacillales	Staphylococcaceae	Staphylococcus	Staphylococcus_saprophyticus
562	ex-DNA-1	Bacteria	Proteobacteria	Betaproteobacteria	Burkholderiales	Burkholderiaceae	Burkholderia	s
67	ex-DNA-1	Eukaryota	Basidiomycota	Ustilaginomycetes	Ustilaginales	Ustilaginaceae	Ustilago	Ustilago_maydis
1	ex-DNA-1	Bacteria	Proteobacteria	Alphaproteobacteria	Rickettsiales	Anaplasmataceae	Anaplasma	Anaplasma_marginale
13	ex-DNA-1	Bacteria	Proteobacteria	Gammaproteobacteria	Oceanospirillales	Kangiellaceae	Kangiella	Kangiella_geojedonensis
16	ex-DNA-1	Bacteria	Proteobacteria	Gammaproteobacteria	Pseudomonadales	Pseudomonadaceae	Pseudomonas	Pseudomonas_vancouverensis
79	ex-DNA-1	Bacteria	Firmicutes	Bacilli	Bacillales	Bacillaceae	Bacillus	Bacillus_asahii
6	ex-DNA-1	Bacteria	Spirochaetes	Spirochaetia	Spirochaetales	Spirochaetaceae	g	s
220	ex-DNA-1	Bacteria	Proteobacteria	Deltaproteobacteria	Desulfovibrionales	Desulfovibrionaceae	Desulfovibrio	s
4	ex-DNA-1	Bacteria	Proteobacteria	Betaproteobacteria	Burkholderiales	Burkholderiaceae	Cupriavidus	Cupriavidus_sp._USMAHM13
35	ex-DNA-1	Bacteria	Proteobacteria	Gammaproteobacteria	Chromatiales	Ectothiorhodospiraceae	Thioalkalivibrio	Thioalkalivibrio_sulfidiphilus
103	ex-DNA-1	Bacteria	Firmicutes	Bacilli	Bacillales	Bacillaceae	Lysinibacillus	Lysinibacillus_sp._SGAir0095
80	ex-DNA-1	Bacteria	Actinobacteria	Actinobacteria	Pseudonocardiales	Pseudonocardiaceae	Saccharothrix	Saccharothrix_espanaensis
2	ex-DNA-1	Viruses	p	c	o	Iridoviridae	Chloriridovirus	s
10	ex-DNA-1	Bacteria	Tenericutes	Mollicutes	Mycoplasmatales	Mycoplasmataceae	Mycoplasma	Mycoplasma_penetrans
6	ex-DNA-1	Archaea	p	c	o	f	g	s
91	ex-DNA-1	Bacteria	Firmicutes	Clostridia	Clostridiales	Peptococcaceae	Desulfitobacterium	Desulfitobacterium_metallireducens
125	ex-DNA-1	Bacteria	Proteobacteria	Gammaproteobacteria	Alteromonadales	Alteromonadaceae	Glaciecola	Glaciecola_sp._THG-3,7
32	ex-DNA-1	Bacteria	Proteobacteria	Gammaproteobacteria	Oceanospirillales	Halomonadaceae	Salinicola	Salinicola_tamaricis
2	ex-DNA-1	Bacteria	Firmicutes	Clostridia	Halanaerobiales	Halanaerobiaceae	g	s
32	ex-DNA-1	Bacteria	Proteobacteria	Betaproteobacteria	Burkholderiales	Comamonadaceae	Delftia	Delftia_tsuruhatensis
10	ex-DNA-1	Bacteria	Actinobacteria	Actinobacteria	Corynebacteriales	Mycobacteriaceae	Mycobacterium	Mycobacterium_sp._VKM_Ac-1817D
23	ex-DNA-1	Bacteria	Proteobacteria	Gammaproteobacteria	Chromatiales	Chromatiaceae	Thiocystis	Thiocystis_violascens
11	ex-DNA-1	Bacteria	Firmicutes	Bacilli	Bacillales	Bacillaceae	Geobacillus	Geobacillus_stearothermophilus
48	ex-DNA-1	Bacteria	Actinobacteria	Actinobacteria	Bifidobacteriales	Bifidobacteriaceae	Scardovia	Scardovia_inopinata
22	ex-DNA-1	Bacteria	Tenericutes	Mollicutes	Mycoplasmatales	Mycoplasmataceae	Mycoplasma	Mycoplasma_conjunctivae
68	ex-DNA-1	Bacteria	Proteobacteria	Alphaproteobacteria	Rhizobiales	Rhizobiaceae	Neorhizobium	Neorhizobium_galegae
42	ex-DNA-1	Bacteria	Proteobacteria	Alphaproteobacteria	Rhizobiales	Methylobacteriaceae	Methylobacterium	Methylobacterium_brachiatum
21	ex-DNA-1	Bacteria	Firmicutes	Clostridia	Thermoanaerobacterales	Thermoanaerobacterales_Family_III,_Incertae_Sedis	Caldicellulosiruptor	Caldicellulosiruptor_kristjanssonii
19	ex-DNA-1	Bacteria	Bacteroidetes	Cytophagia	Cytophagales	Amoebophilaceae	Candidatus_Amoebophilus	Candidatus_Amoebophilus_asiaticus
11	ex-DNA-1	Bacteria	Firmicutes	Bacilli	Bacillales	Staphylococcaceae	Staphylococcus	Staphylococcus_piscifermentans
5	ex-DNA-1	Bacteria	Proteobacteria	Gammaproteobacteria	Pseudomonadales	Pseudomonadaceae	Pseudomonas	Pseudomonas_mediterranea
340	ex-DNA-1	Bacteria	Actinobacteria	Coriobacteriia	Coriobacteriales	Atopobiaceae	Olsenella	Olsenella_uli
43	ex-DNA-1	Bacteria	Tenericutes	Mollicutes	Entomoplasmatales	Spiroplasmataceae	Spiroplasma	Spiroplasma_floricola
26	ex-DNA-1	Bacteria	Proteobacteria	Gammaproteobacteria	Pseudomonadales	Pseudomonadaceae	Pseudomonas	Pseudomonas_fulva
29	ex-DNA-1	Bacteria	Proteobacteria	Alphaproteobacteria	Rhodobacterales	Rhodobacteraceae	Sulfitobacter	Sulfitobacter_sp._AM1-D1
60	ex-DNA-1	Bacteria	Proteobacteria	Gammaproteobacteria	Xanthomonadales	Xanthomonadaceae	Stenotrophomonas	Stenotrophomonas_rhizophila
56	ex-DNA-1	Bacteria	Proteobacteria	Epsilonproteobacteria	Campylobacterales	Helicobacteraceae	Sulfurimonas	Sulfurimonas_denitrificans
118	ex-DNA-1	Bacteria	Proteobacteria	Gammaproteobacteria	Xanthomonadales	Xanthomonadaceae	g	s
22	ex-DNA-1	Bacteria	Proteobacteria	Gammaproteobacteria	Oceanospirillales	Halomonadaceae	Kushneria	Kushneria_konosiri
15	ex-DNA-1	Bacteria	Proteobacteria	Betaproteobacteria	Burkholderiales	Burkholderiaceae	Burkholderia	Burkholderia_sp._CCGE1001
89	ex-DNA-1	Bacteria	Firmicutes	Bacilli	Lactobacillales	Enterococcaceae	Vagococcus	Vagococcus_penaei
39	ex-DNA-1	Bacteria	Proteobacteria	Betaproteobacteria	Burkholderiales	Burkholderiaceae	Burkholderia	Burkholderia_sp._CCGE1003
23	ex-DNA-1	Bacteria	Firmicutes	Clostridia	Clostridiales	Clostridiales_Family_XVII,_Incertae_Sedis	Thermaerobacter	s
10	ex-DNA-1	Bacteria	Actinobacteria	Acidimicrobiia	Acidimicrobiales	Acidimicrobiaceae	Acidimicrobium	Acidimicrobium_ferrooxidans
8	ex-DNA-1	Bacteria	Proteobacteria	Alphaproteobacteria	Sphingomonadales	Sphingomonadaceae	Sphingobium	Sphingobium_indicum
37	ex-DNA-1	Bacteria	Nitrospirae	Nitrospira	Nitrospirales	Nitrospiraceae	Nitrospira	Nitrospira_japonica
28	ex-DNA-1	Bacteria	Firmicutes	Clostridia	Clostridiales	Peptococcaceae	Desulfotomaculum	s
91	ex-DNA-1	Eukaryota	Streptophyta	c	Solanales	Solanaceae	g	s
40	ex-DNA-1	Bacteria	Proteobacteria	Betaproteobacteria	Neisseriales	Neisseriaceae	Neisseria	Neisseria_meningitidis
11	ex-DNA-1	Bacteria	Tenericutes	Mollicutes	Mycoplasmatales	Mycoplasmataceae	Mycoplasma	Mycoplasma_gallopavonis
4	ex-DNA-1	Bacteria	Proteobacteria	Gammaproteobacteria	Enterobacterales	Enterobacteriaceae	Citrobacter	Citrobacter_sp._CRE-46
90	ex-DNA-1	Bacteria	Firmicutes	Bacilli	Bacillales	Planococcaceae	Planococcus	Planococcus_maritimus
47	ex-DNA-1	Bacteria	Proteobacteria	Gammaproteobacteria	Enterobacterales	Erwiniaceae	Pantoea	Pantoea_sp._At-9b
26	ex-DNA-1	Bacteria	Verrucomicrobia	c	o	f	g	Verrucomicrobia_bacterium_IMCC26134
21	ex-DNA-1	Bacteria	Proteobacteria	Epsilonproteobacteria	Campylobacterales	Campylobacteraceae	Campylobacter	Campylobacter_curvus
3	ex-DNA-1	Bacteria	Proteobacteria	Gammaproteobacteria	Legionellales	Coxiellaceae	Coxiella	Candidatus_Coxiella_mudrowiae
2	ex-DNA-1	Bacteria	Firmicutes	Clostridia	Clostridiales	Clostridiaceae	Candidatus_Arthromitus	Candidatus_Arthromitus_sp._SFB-mouse-NL
28	ex-DNA-1	Bacteria	Proteobacteria	Betaproteobacteria	Burkholderiales	Burkholderiaceae	Burkholderia	Burkholderia_ambifaria
67	ex-DNA-1	Bacteria	Actinobacteria	Actinobacteria	Micrococcales	Microbacteriaceae	Microterricola	Microterricola_viridarii
273	ex-DNA-1	Bacteria	Firmicutes	Erysipelotrichia	Erysipelotrichales	Erysipelotrichaceae	Turicibacter	Turicibacter_sp._H121
41	ex-DNA-1	Bacteria	Proteobacteria	Gammaproteobacteria	Pasteurellales	Pasteurellaceae	Haemophilus	s
31	ex-DNA-1	Bacteria	Actinobacteria	Actinobacteria	Pseudonocardiales	Pseudonocardiaceae	Pseudonocardia	Pseudonocardia_autotrophica
24	ex-DNA-1	Bacteria	Tenericutes	Mollicutes	Mycoplasmatales	Mycoplasmataceae	Mycoplasma	Mycoplasma_anseris
3	ex-DNA-1	Bacteria	Firmicutes	Bacilli	Bacillales	Bacillaceae	Bacillus	Bacillus_sp._IHB_B_7164
3	ex-DNA-1	Bacteria	Spirochaetes	Spirochaetia	Spirochaetales	Borreliaceae	Borreliella	Borreliella_bavariensis
45	ex-DNA-1	Bacteria	Firmicutes	Bacilli	Lactobacillales	Leuconostocaceae	Weissella	Weissella_confusa
73	ex-DNA-1	Bacteria	Bacteroidetes	Flavobacteriia	Flavobacteriales	Flavobacteriaceae	Winogradskyella	Winogradskyella_sp._RHA_55
3	ex-DNA-1	Bacteria	Proteobacteria	Deltaproteobacteria	Desulfuromonadales	Desulfuromonadaceae	Desulfuromonas	s
31733	ex-DNA-1	Bacteria	p	c	o	f	g	s
591	ex-DNA-1	Bacteria	Firmicutes	Clostridia	Clostridiales	Clostridiaceae	Clostridium	Clostridium_saccharoperbutylacetonicum
50	ex-DNA-1	Bacteria	Proteobacteria	Gammaproteobacteria	Alteromonadales	Shewanellaceae	Shewanella	Shewanella_halifaxensis
54	ex-DNA-1	Bacteria	Proteobacteria	Betaproteobacteria	Neisseriales	Neisseriaceae	g	Neisseriaceae_bacterium_DSM_100970
27	ex-DNA-1	Bacteria	Proteobacteria	Gammaproteobacteria	Alteromonadales	Alteromonadaceae	Marinobacter	Marinobacter_sp._JH2
100	ex-DNA-1	Bacteria	Bacteroidetes	Sphingobacteriia	Sphingobacteriales	Sphingobacteriaceae	Sphingobacterium	s
12	ex-DNA-1	Bacteria	Proteobacteria	Gammaproteobacteria	Enterobacterales	f	Phytobacter	Phytobacter_ursingii
1	ex-DNA-1	Bacteria	Proteobacteria	Gammaproteobacteria	Orbales	Orbaceae	g	s
20	ex-DNA-1	Bacteria	Proteobacteria	Gammaproteobacteria	Xanthomonadales	Xanthomonadaceae	Pseudoxanthomonas	Pseudoxanthomonas_spadix
12	ex-DNA-1	Bacteria	Proteobacteria	Gammaproteobacteria	Enterobacterales	Yersiniaceae	Yersinia	Yersinia_kristensenii
21	ex-DNA-1	Bacteria	Proteobacteria	Gammaproteobacteria	o	f	g	endosymbiont_of_unidentified_scaly_snail_isolate_Monju
88	ex-DNA-1	Bacteria	Actinobacteria	Actinobacteria	Pseudonocardiales	Pseudonocardiaceae	Kibdelosporangium	Kibdelosporangium_phytohabitans
10	ex-DNA-1	Archaea	Crenarchaeota	Thermoprotei	Desulfurococcales	Desulfurococcaceae	Staphylothermus	Staphylothermus_marinus
388	ex-DNA-1	Bacteria	Proteobacteria	Alphaproteobacteria	Rhizobiales	Rhizobiaceae	Agrobacterium	Agrobacterium_tumefaciens
13	ex-DNA-1	Bacteria	Bacteroidetes	Flavobacteriia	Flavobacteriales	Flavobacteriaceae	Dokdonia	Dokdonia_donghaensis
50	ex-DNA-1	Bacteria	Proteobacteria	Alphaproteobacteria	Rhizobiales	Rhizobiaceae	Sinorhizobium	Sinorhizobium_meliloti
6	ex-DNA-1	Bacteria	Proteobacteria	Alphaproteobacteria	Sphingomonadales	Sphingomonadaceae	Sphingobium	Sphingobium_sp._PAMC28499
26	ex-DNA-1	Bacteria	Proteobacteria	Gammaproteobacteria	Pseudomonadales	Moraxellaceae	Acinetobacter	Acinetobacter_sp._SWBY1
68	ex-DNA-1	Bacteria	Proteobacteria	Gammaproteobacteria	Oceanospirillales	Saccharospirillaceae	Saccharospirillum	Saccharospirillum_mangrovi
7	ex-DNA-1	Bacteria	Tenericutes	Mollicutes	Acholeplasmatales	Acholeplasmataceae	Candidatus_Phytoplasma	Candidatus_Phytoplasma_mali
11	ex-DNA-1	Bacteria	Proteobacteria	Alphaproteobacteria	Rhizobiales	Methylobacteriaceae	Methylobacterium	Methylobacterium_sp._C1
72	ex-DNA-1	Bacteria	Fusobacteria	Fusobacteriia	Fusobacteriales	Leptotrichiaceae	Sneathia	Sneathia_amnii
52	ex-DNA-1	Bacteria	Proteobacteria	Betaproteobacteria	Burkholderiales	Comamonadaceae	Alicycliphilus	Alicycliphilus_denitrificans
1	ex-DNA-1	Bacteria	Proteobacteria	Alphaproteobacteria	Sphingomonadales	Sphingomonadaceae	Sphingopyxis	Sphingopyxis_sp._MG
183	ex-DNA-1	Bacteria	Firmicutes	Clostridia	Clostridiales	Clostridiaceae	g	Clostridiaceae_bacterium_14S0207
49475	ex-DNA-1	Bacteria	Bacteroidetes	Bacteroidia	Bacteroidales	Bacteroidaceae	Bacteroides	Bacteroides_cellulosilyticus
264	ex-DNA-1	Bacteria	Proteobacteria	Alphaproteobacteria	Rhizobiales	Bradyrhizobiaceae	Bradyrhizobium	s
19	ex-DNA-1	Bacteria	Firmicutes	Bacilli	Bacillales	Staphylococcaceae	Staphylococcus	Staphylococcus_sp._M0911
73	ex-DNA-1	Bacteria	Proteobacteria	Deltaproteobacteria	Myxococcales	Myxococcaceae	Myxococcus	Myxococcus_macrosporus
79	ex-DNA-1	Bacteria	Bacteroidetes	Cytophagia	Cytophagales	Hymenobacteraceae	Hymenobacter	Hymenobacter_sp._PAMC_26628
88	ex-DNA-1	Bacteria	Firmicutes	Bacilli	Bacillales	f	Gemella	s
23	ex-DNA-1	Bacteria	Firmicutes	Bacilli	Bacillales	Staphylococcaceae	Staphylococcus	Staphylococcus_delphini
26	ex-DNA-1	Bacteria	Firmicutes	Bacilli	Lactobacillales	Lactobacillaceae	Lactobacillus	Lactobacillus_apis
159	ex-DNA-1	Bacteria	Firmicutes	Clostridia	Clostridiales	Symbiobacteriaceae	Symbiobacterium	Symbiobacterium_thermophilum
19	ex-DNA-1	Archaea	Euryarchaeota	Halobacteria	Natrialbales	Natrialbaceae	Natronobacterium	Natronobacterium_gregoryi
31	ex-DNA-1	Bacteria	Actinobacteria	Actinobacteria	Micrococcales	Microbacteriaceae	Gryllotalpicola	Gryllotalpicola_sp._2DFW10M-5
1	ex-DNA-1	Viruses	p	c	Nidovirales	Medioniviridae	Turrinivirus	Turrinivirus_1
109	ex-DNA-1	Bacteria	Acidobacteria	Acidobacteriia	Bryobacterales	Solibacteraceae	Candidatus_Solibacter	Candidatus_Solibacter_usitatus
60	ex-DNA-1	Bacteria	Proteobacteria	Betaproteobacteria	Rhodocyclales	Rhodocyclaceae	Azospira	Azospira_oryzae
14	ex-DNA-1	Bacteria	Proteobacteria	Betaproteobacteria	Burkholderiales	Oxalobacteraceae	Janthinobacterium	Janthinobacterium_sp._B9-8
27	ex-DNA-1	Bacteria	Actinobacteria	Actinobacteria	Micromonosporales	Micromonosporaceae	Micromonospora	Micromonospora_tulbaghiae
48	ex-DNA-1	Bacteria	Actinobacteria	Actinobacteria	Streptomycetales	Streptomycetaceae	Streptacidiphilus	Streptacidiphilus_sp._DSM_106435
35	ex-DNA-1	Bacteria	Proteobacteria	Gammaproteobacteria	Enterobacterales	Enterobacteriaceae	Enterobacter	Enterobacter_hormaechei
187	ex-DNA-1	Bacteria	Bacteroidetes	Bacteroidia	Bacteroidales	Prevotellaceae	Prevotella	Prevotella_sp._oral_taxon_299
35	ex-DNA-1	Bacteria	Actinobacteria	Actinobacteria	Corynebacteriales	Mycobacteriaceae	Mycobacterium	Mycobacterium_colombiense
38	ex-DNA-1	Bacteria	Proteobacteria	Alphaproteobacteria	Rhizobiales	Bradyrhizobiaceae	Bosea	Bosea_sp._AS-1
72	ex-DNA-1	Bacteria	Acidobacteria	Acidobacteriia	Acidobacteriales	Acidobacteriaceae	Terriglobus	Terriglobus_roseus
3	ex-DNA-1	Viruses	p	c	o	Mimiviridae	Mimivirus	Mimivirus_terra2
43	ex-DNA-1	Bacteria	Proteobacteria	Alphaproteobacteria	Rhodospirillales	Acetobacteraceae	g	s
136	ex-DNA-1	Bacteria	Actinobacteria	Actinobacteria	Actinomycetales	Actinomycetaceae	Actinomyces	Actinomyces_pacaensis
63	ex-DNA-1	Eukaryota	Ascomycota	Saccharomycetes	Saccharomycetales	Dipodascaceae	Yarrowia	Yarrowia_lipolytica
2	ex-DNA-1	Bacteria	Proteobacteria	Gammaproteobacteria	Pseudomonadales	Moraxellaceae	Acinetobacter	Acinetobacter_sp._DUT-2
27	ex-DNA-1	Bacteria	Actinobacteria	Actinobacteria	Micrococcales	Cellulomonadaceae	Cellulomonas	Cellulomonas_flavigena
235	ex-DNA-1	Bacteria	Proteobacteria	Gammaproteobacteria	Vibrionales	Vibrionaceae	Vibrio	s
41	ex-DNA-1	Bacteria	Proteobacteria	Betaproteobacteria	Neisseriales	Chromobacteriaceae	Chromobacterium	Chromobacterium_sp._ATCC_53434
32	ex-DNA-1	Bacteria	Actinobacteria	Actinobacteria	Corynebacteriales	Mycobacteriaceae	Mycolicibacterium	Mycolicibacterium_hassiacum
31	ex-DNA-1	Bacteria	Proteobacteria	Gammaproteobacteria	Enterobacterales	Enterobacteriaceae	Citrobacter	Citrobacter_werkmanii
24	ex-DNA-1	Bacteria	Proteobacteria	Betaproteobacteria	Burkholderiales	Comamonadaceae	Curvibacter	Curvibacter_sp._AEP1-3
44	ex-DNA-1	Bacteria	Proteobacteria	Deltaproteobacteria	Desulfovibrionales	Desulfovibrionaceae	Pseudodesulfovibrio	Pseudodesulfovibrio_profundus
1	ex-DNA-1	Eukaryota	Streptophyta	Liliopsida	Poales	f	g	s
3	ex-DNA-1	Bacteria	Proteobacteria	Gammaproteobacteria	Enterobacterales	Enterobacteriaceae	Candidatus_Blochmannia	Candidatus_Blochmannia_chromaiodes
5	ex-DNA-1	Bacteria	Firmicutes	Clostridia	Thermoanaerobacterales	Thermoanaerobacteraceae	Thermoanaerobacter	Thermoanaerobacter_ethanolicus
28	ex-DNA-1	Bacteria	Actinobacteria	Actinobacteria	Micrococcales	Microbacteriaceae	Microbacterium	Microbacterium_sp._XT11
8	ex-DNA-1	Bacteria	Tenericutes	Mollicutes	Mycoplasmatales	Mycoplasmataceae	Mycoplasma	Mycoplasma_cloacale
12	ex-DNA-1	Bacteria	Actinobacteria	Actinobacteria	Streptomycetales	Streptomycetaceae	Streptomyces	Streptomyces_sp._S501
32	ex-DNA-1	Bacteria	Proteobacteria	Gammaproteobacteria	Pseudomonadales	Pseudomonadaceae	Pseudomonas	Pseudomonas_koreensis
1	ex-DNA-1	Viruses	p	c	Caudovirales	Myoviridae	g	Synechococcus_phage_S-PM2
75	ex-DNA-1	Bacteria	Actinobacteria	Actinobacteria	Streptomycetales	Streptomycetaceae	Streptomyces	Streptomyces_hygroscopicus
28	ex-DNA-1	Bacteria	Actinobacteria	Actinobacteria	Micrococcales	Microbacteriaceae	Leifsonia	Leifsonia_sp._21MFCrub1,1
34	ex-DNA-1	Bacteria	Proteobacteria	Alphaproteobacteria	Rhizobiales	Methylobacteriaceae	Methylobacterium	Methylobacterium_sp._17Sr1-1
36	ex-DNA-1	Bacteria	Firmicutes	Bacilli	Lactobacillales	Lactobacillaceae	Lactobacillus	Lactobacillus_zymae
49	ex-DNA-1	Bacteria	Actinobacteria	Actinobacteria	Corynebacteriales	Corynebacteriaceae	Corynebacterium	Corynebacterium_diphtheriae
193	ex-DNA-1	Bacteria	Firmicutes	Bacilli	Bacillales	Paenibacillaceae	Paenibacillus	Paenibacillus_sp._MBLB1234
143	ex-DNA-1	Bacteria	Actinobacteria	Actinobacteria	Bifidobacteriales	Bifidobacteriaceae	Bifidobacterium	Bifidobacterium_angulatum
14	ex-DNA-1	Archaea	Euryarchaeota	Halobacteria	Halobacteriales	Haloarculaceae	Halorhabdus	Halorhabdus_utahensis
40	ex-DNA-1	Archaea	Euryarchaeota	Methanobacteria	Methanobacteriales	Methanobacteriaceae	Methanosphaera	Methanosphaera_sp._BMS
64	ex-DNA-1	Bacteria	Firmicutes	Bacilli	Lactobacillales	Streptococcaceae	Lactococcus	Lactococcus_sp._1JSPR-7
9	ex-DNA-1	Bacteria	Actinobacteria	Actinobacteria	Micrococcales	Microbacteriaceae	Pontimonas	Pontimonas_salivibrio
36	ex-DNA-1	Bacteria	Proteobacteria	Gammaproteobacteria	Pseudomonadales	Pseudomonadaceae	Pseudomonas	Pseudomonas_psychrotolerans
68	ex-DNA-1	Bacteria	Proteobacteria	Betaproteobacteria	Burkholderiales	Burkholderiaceae	Paraburkholderia	Paraburkholderia_caribensis
32	ex-DNA-1	Bacteria	Proteobacteria	Alphaproteobacteria	Sphingomonadales	Erythrobacteraceae	Altererythrobacter	Altererythrobacter_marensis
39	ex-DNA-1	Bacteria	Bacteroidetes	Flavobacteriia	Flavobacteriales	Flavobacteriaceae	Muricauda	Muricauda_ruestringensis
45	ex-DNA-1	Bacteria	Firmicutes	Bacilli	Lactobacillales	Streptococcaceae	Streptococcus	Streptococcus_iniae
9	ex-DNA-1	Bacteria	Proteobacteria	Gammaproteobacteria	Pseudomonadales	Pseudomonadaceae	Pseudomonas	Pseudomonas_sp._TMW_2,1634
30	ex-DNA-1	Bacteria	Proteobacteria	Gammaproteobacteria	Chromatiales	Ectothiorhodospiraceae	Thioalkalivibrio	Thioalkalivibrio_sp._K90mix
26	ex-DNA-1	Bacteria	Actinobacteria	Actinobacteria	Micrococcales	Microbacteriaceae	Rathayibacter	Rathayibacter_iranicus
10	ex-DNA-1	Bacteria	Actinobacteria	Actinobacteria	Micrococcales	Microbacteriaceae	Rathayibacter	Rathayibacter_toxicus
3	ex-DNA-1	Archaea	Euryarchaeota	Thermococci	Thermococcales	Thermococcaceae	Thermococcus	Thermococcus_sp._AM4
19206	ex-DNA-1	Bacteria	Firmicutes	Clostridia	Clostridiales	Lachnospiraceae	g	s
173	ex-DNA-1	Bacteria	Bacteroidetes	Sphingobacteriia	Sphingobacteriales	Sphingobacteriaceae	Sphingobacterium	Sphingobacterium_sp._CZ-2
33	ex-DNA-1	Bacteria	Proteobacteria	Alphaproteobacteria	Rhizobiales	f	Methyloceanibacter	Methyloceanibacter_caenitepidi
15	ex-DNA-1	Bacteria	Proteobacteria	Betaproteobacteria	Rhodocyclales	Zoogloeaceae	Azoarcus	Azoarcus_sp._BH72
44	ex-DNA-1	Bacteria	Actinobacteria	Actinobacteria	Streptomycetales	Streptomycetaceae	Streptomyces	Streptomyces_katrae
30	ex-DNA-1	Bacteria	Proteobacteria	Betaproteobacteria	Burkholderiales	f	Aquabacterium	Aquabacterium_olei
101	ex-DNA-1	Bacteria	Bacteroidetes	Chitinophagia	Chitinophagales	Chitinophagaceae	Chitinophaga	Chitinophaga_caeni
62	ex-DNA-1	Bacteria	Bacteroidetes	Flavobacteriia	Flavobacteriales	Flavobacteriaceae	Chryseobacterium	Chryseobacterium_balustinum
126	ex-DNA-1	Bacteria	Spirochaetes	Spirochaetia	Spirochaetales	Spirochaetaceae	Treponema	Treponema_sp._OMZ_838
21327	ex-DNA-1	Bacteria	Bacteroidetes	Bacteroidia	Bacteroidales	Tannerellaceae	Parabacteroides	Parabacteroides_distasonis
66	ex-DNA-1	Bacteria	Planctomycetes	Planctomycetia	Planctomycetales	Planctomycetaceae	Planctomyces	Planctomyces_sp._SH-PL14
36	ex-DNA-1	Bacteria	Proteobacteria	Gammaproteobacteria	Enterobacterales	Morganellaceae	Arsenophonus	Arsenophonus_nasoniae
31044	ex-DNA-1	Bacteria	Bacteroidetes	Bacteroidia	Bacteroidales	Rikenellaceae	Alistipes	Alistipes_finegoldii
379	ex-DNA-1	Bacteria	Proteobacteria	Deltaproteobacteria	Desulfovibrionales	Desulfovibrionaceae	Desulfovibrio	Desulfovibrio_vulgaris
26	ex-DNA-1	Bacteria	Proteobacteria	Gammaproteobacteria	Alteromonadales	Alteromonadaceae	Marinobacter	Marinobacter_sp._LQ44
18	ex-DNA-1	Bacteria	Bacteroidetes	Flavobacteriia	Flavobacteriales	Flavobacteriaceae	Salegentibacter	s
15	ex-DNA-1	Bacteria	Proteobacteria	Gammaproteobacteria	Enterobacterales	Enterobacteriaceae	Limnobaculum	Limnobaculum_parvum
36	ex-DNA-1	Bacteria	Proteobacteria	Alphaproteobacteria	Rhizobiales	Hyphomicrobiaceae	Blastochloris	Blastochloris_viridis
8	ex-DNA-1	Bacteria	Cyanobacteria	c	Synechococcales	Synechococcaceae	Synechococcus	Synechococcus_sp._WH_8020
24	ex-DNA-1	Bacteria	Actinobacteria	Actinobacteria	Corynebacteriales	Corynebacteriaceae	Corynebacterium	Corynebacterium_sp._2183
18	ex-DNA-1	Bacteria	Actinobacteria	Actinobacteria	Corynebacteriales	Corynebacteriaceae	Corynebacterium	Corynebacterium_sp._2184
43	ex-DNA-1	Bacteria	Bacteroidetes	Flavobacteriia	Flavobacteriales	Flavobacteriaceae	Chryseobacterium	Chryseobacterium_antarcticum
10	ex-DNA-1	Bacteria	Aquificae	Aquificae	Aquificales	Aquificaceae	Hydrogenobacter	Hydrogenobacter_thermophilus
1	ex-DNA-1	Bacteria	Chlamydiae	Chlamydiia	Chlamydiales	Chlamydiaceae	Chlamydia	s
81	ex-DNA-1	Bacteria	Firmicutes	Bacilli	Bacillales	Paenibacillaceae	Paenibacillus	Paenibacillus_sp._IHBB_10380
118	ex-DNA-1	Bacteria	Firmicutes	Bacilli	Bacillales	Paenibacillaceae	Paenibacillus	Paenibacillus_sp._CAA11
32	ex-DNA-1	Bacteria	Thermodesulfobacteria	Thermodesulfobacteria	Thermodesulfobacteriales	Thermodesulfobacteriaceae	Thermodesulfatator	Thermodesulfatator_indicus
129	ex-DNA-1	Bacteria	Proteobacteria	Betaproteobacteria	Burkholderiales	Burkholderiaceae	Ralstonia	Ralstonia_solanacearum
21	ex-DNA-1	Bacteria	Proteobacteria	Alphaproteobacteria	Caulobacterales	Caulobacteraceae	Brevundimonas	Brevundimonas_subvibrioides
82099	ex-DNA-1	Bacteria	Firmicutes	Clostridia	Clostridiales	Lachnospiraceae	Roseburia	Roseburia_intestinalis
31	ex-DNA-1	Bacteria	Proteobacteria	Alphaproteobacteria	Rhodobacterales	Rhodobacteraceae	Sulfitobacter	Sulfitobacter_sp._JL08
26	ex-DNA-1	Bacteria	Firmicutes	Clostridia	Clostridiales	Peptococcaceae	Dehalobacter	Dehalobacter_sp._CF
153	ex-DNA-1	Bacteria	Firmicutes	Clostridia	Thermoanaerobacterales	Thermoanaerobacteraceae	Tepidanaerobacter	Tepidanaerobacter_acetatoxydans
7	ex-DNA-1	Bacteria	Actinobacteria	Actinobacteria	Micrococcales	Micrococcaceae	Arthrobacter	Arthrobacter_sp._Rue61a
37	ex-DNA-1	Bacteria	Bacteroidetes	Flavobacteriia	Flavobacteriales	Flavobacteriaceae	Polaribacter	Polaribacter_sp._KT25b
32	ex-DNA-1	Bacteria	Actinobacteria	Actinobacteria	Micrococcales	Micrococcaceae	Arthrobacter	Arthrobacter_sp._PAMC25564
81	ex-DNA-1	Bacteria	Proteobacteria	Epsilonproteobacteria	Campylobacterales	Campylobacteraceae	Campylobacter	Campylobacter_lari
2	ex-DNA-1	Viruses	p	c	Caudovirales	Siphoviridae	Tequintavirus	Salmonella_phage_NR01
18	ex-DNA-1	Bacteria	Proteobacteria	Alphaproteobacteria	Rhodobacterales	Rhodobacteraceae	Jannaschia	Jannaschia_sp._CCS1
16	ex-DNA-1	Bacteria	Proteobacteria	Deltaproteobacteria	Desulfobacterales	Desulfobacteraceae	g	s
135	ex-DNA-1	Bacteria	Actinobacteria	Actinobacteria	Streptosporangiales	Streptosporangiaceae	Nonomuraea	Nonomuraea_sp._ATCC_55076
93	ex-DNA-1	Bacteria	Firmicutes	Bacilli	Bacillales	Paenibacillaceae	Brevibacillus	Brevibacillus_sp._SCSIO_07484
46	ex-DNA-1	Bacteria	Actinobacteria	Actinobacteria	Corynebacteriales	Nocardiaceae	Rhodococcus	Rhodococcus_ruber
8	ex-DNA-1	Bacteria	Actinobacteria	Actinobacteria	Streptomycetales	Streptomycetaceae	Streptomyces	Streptomyces_sp._CFMR_7
12	ex-DNA-1	Viruses	p	c	o	Potyviridae	Potyvirus	Hippeastrum_mosaic_virus
62	ex-DNA-1	Bacteria	Proteobacteria	Betaproteobacteria	Rhodocyclales	Azonexaceae	Dechloromonas	Dechloromonas_aromatica
47	ex-DNA-1	Bacteria	Firmicutes	Clostridia	Thermoanaerobacterales	Thermoanaerobacterales_Family_III,_Incertae_Sedis	Thermosediminibacter	Thermosediminibacter_oceani
39	ex-DNA-1	Bacteria	Proteobacteria	Deltaproteobacteria	Bradymonadales	Bradymonadaceae	Bradymonas	Bradymonas_sediminis
7	ex-DNA-1	Bacteria	Proteobacteria	Alphaproteobacteria	Rhizobiales	Bartonellaceae	Bartonella	Bartonella_henselae
17	ex-DNA-1	Bacteria	Chlamydiae	Chlamydiia	Parachlamydiales	Simkaniaceae	Simkania	Simkania_negevensis
868	ex-DNA-1	Bacteria	Firmicutes	Clostridia	Clostridiales	Ruminococcaceae	Caproiciproducens	Caproiciproducens_sp._NJN-50
19	ex-DNA-1	Bacteria	Chloroflexi	Anaerolineae	Anaerolineales	Anaerolineaceae	Brevefilum	Brevefilum_fermentans
29	ex-DNA-1	Bacteria	Proteobacteria	Betaproteobacteria	Burkholderiales	Alcaligenaceae	Bordetella	Bordetella_avium
16	ex-DNA-1	Bacteria	Proteobacteria	Alphaproteobacteria	Sphingomonadales	Sphingomonadaceae	Sphingomonas	Sphingomonas_sp._FARSPH
7	ex-DNA-1	Bacteria	Tenericutes	Mollicutes	Mycoplasmatales	Mycoplasmataceae	Mycoplasma	Mycoplasma_sp._(ex_Biomphalaria_glabrata)
23	ex-DNA-1	Bacteria	Proteobacteria	Gammaproteobacteria	Enterobacterales	Enterobacteriaceae	Enterobacter	Enterobacter_soli
67	ex-DNA-1	Bacteria	Firmicutes	Clostridia	Thermoanaerobacterales	Thermoanaerobacteraceae	Thermacetogenium	Thermacetogenium_phaeum
54	ex-DNA-1	Bacteria	Actinobacteria	Actinobacteria	Corynebacteriales	Nocardiaceae	Nocardia	Nocardia_nova
10	ex-DNA-1	Bacteria	Proteobacteria	Gammaproteobacteria	Xanthomonadales	Xanthomonadaceae	Luteimonas	s
12	ex-DNA-1	Bacteria	Proteobacteria	Gammaproteobacteria	Enterobacterales	Pectobacteriaceae	Pectobacterium	Pectobacterium_wasabiae
1	ex-DNA-1	Bacteria	Proteobacteria	Gammaproteobacteria	Pseudomonadales	Pseudomonadaceae	Pseudomonas	Pseudomonas_sp._R11-23-07
7	ex-DNA-1	Bacteria	Spirochaetes	Spirochaetia	Spirochaetales	Spirochaetaceae	Treponema	Treponema_pallidum
3	ex-DNA-1	Bacteria	Proteobacteria	Alphaproteobacteria	Rhizobiales	Rhizobiaceae	Rhizobium	Rhizobium_sp._S41
37	ex-DNA-1	Bacteria	Actinobacteria	Actinobacteria	Micromonosporales	Micromonosporaceae	Micromonospora	Micromonospora_sp._WMMA2032
37	ex-DNA-1	Bacteria	Proteobacteria	Betaproteobacteria	Burkholderiales	f	Thiomonas	Thiomonas_intermedia
6	ex-DNA-1	Bacteria	Tenericutes	Mollicutes	Entomoplasmatales	Spiroplasmataceae	Spiroplasma	Spiroplasma_diminutum
8	ex-DNA-1	Bacteria	Proteobacteria	Gammaproteobacteria	Pseudomonadales	Pseudomonadaceae	Pseudomonas	Pseudomonas_sp._GR_6-02
109	ex-DNA-1	Bacteria	Proteobacteria	Deltaproteobacteria	Desulfuromonadales	Desulfuromonadaceae	Pelobacter	Pelobacter_propionicus
46	ex-DNA-1	Bacteria	Proteobacteria	Alphaproteobacteria	Rhizobiales	Hyphomicrobiaceae	Blastochloris	Blastochloris_sp._GI
86	ex-DNA-1	Bacteria	Bacteroidetes	Flavobacteriia	Flavobacteriales	Flavobacteriaceae	Flavobacterium	Flavobacterium_indicum
2	ex-DNA-1	Bacteria	Cyanobacteria	c	Chroococcales	Microcystaceae	Microcystis	Microcystis_panniformis
45	ex-DNA-1	Bacteria	Proteobacteria	Betaproteobacteria	Burkholderiales	Oxalobacteraceae	Massilia	Massilia_lutea
352	ex-DNA-1	Bacteria	Firmicutes	Clostridia	Clostridiales	Ruminococcaceae	g	[Clostridium]_cellulosi
27	ex-DNA-1	Bacteria	Actinobacteria	Actinobacteria	Streptomycetales	Streptomycetaceae	Streptomyces	Streptomyces_sp._S063
51	ex-DNA-1	Bacteria	Actinobacteria	Actinobacteria	Propionibacteriales	Nocardioidaceae	Nocardioides	Nocardioides_sp._JS614
37	ex-DNA-1	Bacteria	Proteobacteria	Gammaproteobacteria	Enterobacterales	Enterobacteriaceae	Candidatus_Hoaglandella	Candidatus_Hoaglandella_endobia
1	ex-DNA-1	Viruses	p	c	Caudovirales	Podoviridae	Krylovvirus	Pseudomonas_virus_tf
2119	ex-DNA-1	Bacteria	Firmicutes	Bacilli	Lactobacillales	Streptococcaceae	Streptococcus	s
2044	ex-DNA-1	Bacteria	Actinobacteria	Actinobacteria	Bifidobacteriales	Bifidobacteriaceae	Bifidobacterium	Bifidobacterium_adolescentis
182	ex-DNA-1	Bacteria	Actinobacteria	Actinobacteria	Corynebacteriales	Mycobacteriaceae	Mycobacterium	s
63	ex-DNA-1	Bacteria	Proteobacteria	Alphaproteobacteria	Sphingomonadales	Sphingomonadaceae	Sphingopyxis	s
70	ex-DNA-1	Eukaryota	Ascomycota	Saccharomycetes	Saccharomycetales	Saccharomycetaceae	Tetrapisispora	Tetrapisispora_phaffii
85	ex-DNA-1	Bacteria	Bacteroidetes	Sphingobacteriia	Sphingobacteriales	Sphingobacteriaceae	Pedobacter	Pedobacter_sp._G11
19	ex-DNA-1	Bacteria	Proteobacteria	Epsilonproteobacteria	Campylobacterales	Campylobacteraceae	Campylobacter	Campylobacter_lanienae
62	ex-DNA-1	Archaea	Euryarchaeota	Methanobacteria	Methanobacteriales	Methanobacteriaceae	Methanobrevibacter	Methanobrevibacter_olleyae
61	ex-DNA-1	Bacteria	Proteobacteria	Gammaproteobacteria	Alteromonadales	Pseudoalteromonadaceae	Pseudoalteromonas	Pseudoalteromonas_spongiae
10	ex-DNA-1	Bacteria	Thermotogae	Thermotogae	Petrotogales	Petrotogaceae	Marinitoga	Marinitoga_sp._1137
2249	ex-DNA-1	Bacteria	Actinobacteria	Actinobacteria	o	f	g	s
41	ex-DNA-1	Bacteria	Proteobacteria	Alphaproteobacteria	Rhizobiales	Bradyrhizobiaceae	Bradyrhizobium	Bradyrhizobium_sp._SK17
133	ex-DNA-1	Bacteria	Bacteroidetes	Bacteroidia	Bacteroidales	Muribaculaceae	g	s
72	ex-DNA-1	Bacteria	Firmicutes	Bacilli	Lactobacillales	Streptococcaceae	Streptococcus	Streptococcus_parauberis
24	ex-DNA-1	Bacteria	Proteobacteria	Gammaproteobacteria	Cellvibrionales	Halieaceae	Halioglobus	Halioglobus_pacificus
57	ex-DNA-1	Bacteria	Cyanobacteria	c	Nostocales	Nostocaceae	Nostoc	Nostoc_linckia
32	ex-DNA-1	Bacteria	Proteobacteria	Gammaproteobacteria	Enterobacterales	Yersiniaceae	Nissabacter	Nissabacter_sp._SGAir0207
8	ex-DNA-1	Bacteria	Bacteroidetes	Flavobacteriia	Flavobacteriales	Flavobacteriaceae	Elizabethkingia	Elizabethkingia_bruuniana
320	ex-DNA-1	Bacteria	Firmicutes	Clostridia	Clostridiales	Eubacteriaceae	Eubacterium	s
36	ex-DNA-1	Bacteria	Proteobacteria	Gammaproteobacteria	Pseudomonadales	Moraxellaceae	Acinetobacter	Acinetobacter_soli
131	ex-DNA-1	Bacteria	Firmicutes	Bacilli	Lactobacillales	Carnobacteriaceae	Jeotgalibaca	Jeotgalibaca_sp._H21T32
10	ex-DNA-1	Bacteria	Proteobacteria	Gammaproteobacteria	Alteromonadales	Alteromonadaceae	Marinobacter	Marinobacter_psychrophilus
1	ex-DNA-1	Viruses	p	c	o	Flaviviridae	Pestivirus	Pestivirus_J
109	ex-DNA-1	Eukaryota	Ascomycota	Saccharomycetes	Saccharomycetales	Saccharomycetaceae	Tetrapisispora	Tetrapisispora_blattae
31	ex-DNA-1	Bacteria	Tenericutes	Mollicutes	Entomoplasmatales	Spiroplasmataceae	Spiroplasma	Spiroplasma_alleghenense
2	ex-DNA-1	Bacteria	Proteobacteria	Alphaproteobacteria	Rhizobiales	Brucellaceae	Brucella	Brucella_pinnipedialis
3982	ex-DNA-1	Bacteria	Firmicutes	Clostridia	Clostridiales	Christensenellaceae	Christensenella	Christensenella_minuta
22	ex-DNA-1	Bacteria	Proteobacteria	Epsilonproteobacteria	Campylobacterales	Helicobacteraceae	Helicobacter	Helicobacter_canadensis
35	ex-DNA-1	Bacteria	Actinobacteria	Actinobacteria	Micromonosporales	Micromonosporaceae	Salinispora	Salinispora_tropica
52	ex-DNA-1	Bacteria	Proteobacteria	Epsilonproteobacteria	Campylobacterales	Campylobacteraceae	Arcobacter	Arcobacter_halophilus
12	ex-DNA-1	Bacteria	Proteobacteria	Gammaproteobacteria	Enterobacterales	Pectobacteriaceae	g	s
5	ex-DNA-1	Archaea	Euryarchaeota	c	o	f	g	s
40	ex-DNA-1	Bacteria	Proteobacteria	Alphaproteobacteria	Caulobacterales	Caulobacteraceae	Caulobacter	Caulobacter_vibrioides
28	ex-DNA-1	Bacteria	Thermotogae	Thermotogae	Thermotogales	Thermotogaceae	Thermotoga	Thermotoga_caldifontis
43	ex-DNA-1	Bacteria	Proteobacteria	Gammaproteobacteria	Pseudomonadales	Pseudomonadaceae	Pseudomonas	Pseudomonas_sp._DY-1
93	ex-DNA-1	Bacteria	Spirochaetes	Spirochaetia	Brachyspirales	Brachyspiraceae	Brachyspira	Brachyspira_hampsonii
571	ex-DNA-1	Bacteria	Firmicutes	Clostridia	o	f	g	s
2287	ex-DNA-1	Bacteria	Bacteroidetes	Bacteroidia	Bacteroidales	Bacteroidaceae	Bacteroides	Bacteroides_zoogleoformans
4	ex-DNA-1	Bacteria	Proteobacteria	Gammaproteobacteria	Enterobacterales	Yersiniaceae	Yersinia	Yersinia_pseudotuberculosis
107	ex-DNA-1	Bacteria	Proteobacteria	Betaproteobacteria	Burkholderiales	Burkholderiaceae	Cupriavidus	Cupriavidus_necator
9	ex-DNA-1	Bacteria	Spirochaetes	Spirochaetia	Spirochaetales	Borreliaceae	Borrelia	Borrelia_parkeri
33	ex-DNA-1	Bacteria	Proteobacteria	Gammaproteobacteria	Methylococcales	Methylococcaceae	Methylomonas	s
2	ex-DNA-1	Bacteria	Spirochaetes	Spirochaetia	Spirochaetales	Borreliaceae	Borreliella	Borreliella_bissettii
10	ex-DNA-1	Bacteria	Proteobacteria	Gammaproteobacteria	Pseudomonadales	Pseudomonadaceae	Pseudomonas	Pseudomonas_sp._LPH1
18	ex-DNA-1	Bacteria	Proteobacteria	Betaproteobacteria	Neisseriales	f	g	s
42	ex-DNA-1	Bacteria	Proteobacteria	Gammaproteobacteria	Methylococcales	Methylococcaceae	Methylococcus	Methylococcus_capsulatus
118	ex-DNA-1	Eukaryota	Streptophyta	c	Rosales	Rosaceae	g	s
13	ex-DNA-1	Bacteria	Proteobacteria	Alphaproteobacteria	Rhizobiales	Rhizobiaceae	Liberibacter	Liberibacter_crescens
1	ex-DNA-1	Viruses	p	c	Caudovirales	Siphoviridae	g	Brevibacillus_phage_Sundance
28	ex-DNA-1	Bacteria	Actinobacteria	Actinobacteria	Corynebacteriales	Corynebacteriaceae	Corynebacterium	Corynebacterium_flavescens
13	ex-DNA-1	Bacteria	Proteobacteria	Gammaproteobacteria	Chromatiales	Wenzhouxiangellaceae	Wenzhouxiangella	Wenzhouxiangella_marina
19	ex-DNA-1	Bacteria	Actinobacteria	Actinobacteria	Micrococcales	Promicromonosporaceae	Xylanimonas	Xylanimonas_cellulosilytica
34	ex-DNA-1	Archaea	Euryarchaeota	Methanomicrobia	Methanosarcinales	Methanosarcinaceae	Methanosarcina	Methanosarcina_horonobensis
37	ex-DNA-1	Bacteria	Proteobacteria	Gammaproteobacteria	Pseudomonadales	Pseudomonadaceae	Pseudomonas	Pseudomonas_oryzihabitans
20	ex-DNA-1	Bacteria	Cyanobacteria	c	Nostocales	Nostocaceae	Nostoc	Nostoc_sp._PCC_7107
8	ex-DNA-1	Bacteria	Firmicutes	Negativicutes	Veillonellales	Veillonellaceae	Dialister	s
63	ex-DNA-1	Bacteria	Actinobacteria	Actinobacteria	Micromonosporales	Micromonosporaceae	Micromonospora	Micromonospora_coriariae
2	ex-DNA-1	Bacteria	Firmicutes	Negativicutes	Selenomonadales	Sporomusaceae	Pelosinus	s
3	ex-DNA-1	Bacteria	Proteobacteria	Gammaproteobacteria	Enterobacterales	Erwiniaceae	Erwinia	Erwinia_pyrifoliae
163	ex-DNA-1	Bacteria	Firmicutes	Negativicutes	Selenomonadales	Sporomusaceae	Pelosinus	Pelosinus_fermentans
55	ex-DNA-1	Bacteria	Actinobacteria	Actinobacteria	Corynebacteriales	Corynebacteriaceae	Corynebacterium	Corynebacterium_uterequi
9	ex-DNA-1	Bacteria	Proteobacteria	Gammaproteobacteria	Pseudomonadales	Pseudomonadaceae	Pseudomonas	Pseudomonas_sp._R3-18-08
69	ex-DNA-1	Bacteria	Proteobacteria	Gammaproteobacteria	Vibrionales	Vibrionaceae	Paraphotobacterium	Paraphotobacterium_marinum
5	ex-DNA-1	Bacteria	Actinobacteria	Actinobacteria	Candidatus_Nanopelagicales	Candidatus_Nanopelagicaceae	Candidatus_Nanopelagicus	Candidatus_Nanopelagicus_hibericus
20	ex-DNA-1	Bacteria	Deinococcus-Thermus	Deinococci	Deinococcales	Deinococcaceae	Deinococcus	Deinococcus_peraridilitoris
5	ex-DNA-1	Bacteria	Spirochaetes	Spirochaetia	Spirochaetales	Borreliaceae	Borreliella	Borreliella_garinii
48	ex-DNA-1	Bacteria	Thermotogae	Thermotogae	Thermotogales	Fervidobacteriaceae	Fervidobacterium	Fervidobacterium_nodosum
24	ex-DNA-1	Bacteria	Proteobacteria	Gammaproteobacteria	Chromatiales	Chromatiaceae	Nitrosococcus	Nitrosococcus_wardiae
60	ex-DNA-1	Bacteria	Firmicutes	Bacilli	Bacillales	Bacillaceae	Bacillus	Bacillus_pseudofirmus
47	ex-DNA-1	Bacteria	Bacteroidetes	Flavobacteriia	Flavobacteriales	Flavobacteriaceae	Chryseobacterium	Chryseobacterium_nakagawai
27	ex-DNA-1	Bacteria	Actinobacteria	Actinobacteria	Frankiales	Frankiaceae	Frankia	Frankia_casuarinae
32	ex-DNA-1	Bacteria	Spirochaetes	Spirochaetia	Spirochaetales	Borreliaceae	Borrelia	Borrelia_miyamotoi
131	ex-DNA-1	Bacteria	Firmicutes	Bacilli	Bacillales	Paenibacillaceae	Paenibacillus	Paenibacillus_sp._FW100M-2
28	ex-DNA-1	Bacteria	Proteobacteria	Alphaproteobacteria	Sphingomonadales	Sphingomonadaceae	Sphingomonas	Sphingomonas_panacis
17	ex-DNA-1	Bacteria	Proteobacteria	Betaproteobacteria	Burkholderiales	f	Thiomonas	Thiomonas_arsenitoxydans
43	ex-DNA-1	Bacteria	Proteobacteria	Betaproteobacteria	Burkholderiales	Burkholderiaceae	Pandoraea	Pandoraea_faecigallinarum
47	ex-DNA-1	Bacteria	Proteobacteria	Betaproteobacteria	Burkholderiales	Burkholderiaceae	Burkholderia	Burkholderia_cepacia
4	ex-DNA-1	Bacteria	Proteobacteria	Gammaproteobacteria	Enterobacterales	Erwiniaceae	Erwinia	Erwinia_billingiae
22	ex-DNA-1	Bacteria	Proteobacteria	Gammaproteobacteria	Pseudomonadales	Pseudomonadaceae	Pseudomonas	Pseudomonas_extremaustralis
70	ex-DNA-1	Bacteria	Proteobacteria	Alphaproteobacteria	Rhodospirillales	Acetobacteraceae	Granulibacter	Granulibacter_bethesdensis
13	ex-DNA-1	Bacteria	Actinobacteria	Actinobacteria	Propionibacteriales	Propionibacteriaceae	Propionibacterium	s
13	ex-DNA-1	Viruses	p	c	o	Flaviviridae	Flavivirus	Dengue_virus
17	ex-DNA-1	Bacteria	Actinobacteria	Actinobacteria	Corynebacteriales	Corynebacteriaceae	Corynebacterium	Corynebacterium_mycetoides
36	ex-DNA-1	Bacteria	Tenericutes	Mollicutes	Mycoplasmatales	Mycoplasmataceae	Mycoplasma	Mycoplasma_hominis
29	ex-DNA-1	Bacteria	Proteobacteria	Gammaproteobacteria	Enterobacterales	Erwiniaceae	Tatumella	Tatumella_ptyseos
23	ex-DNA-1	Bacteria	Proteobacteria	Gammaproteobacteria	Pseudomonadales	Pseudomonadaceae	Pseudomonas	Pseudomonas_sp._11K1
18	ex-DNA-1	Bacteria	Synergistetes	Synergistia	Synergistales	Synergistaceae	Aminobacterium	Aminobacterium_colombiense
36	ex-DNA-1	Bacteria	Proteobacteria	Betaproteobacteria	Rhodocyclales	Zoogloeaceae	Thauera	Thauera_sp._MZ1T
50	ex-DNA-1	Bacteria	Armatimonadetes	Fimbriimonadia	Fimbriimonadales	Fimbriimonadaceae	Fimbriimonas	Fimbriimonas_ginsengisoli
8	ex-DNA-1	Bacteria	Spirochaetes	Spirochaetia	Spirochaetales	Borreliaceae	Borrelia	Borrelia_coriaceae
21	ex-DNA-1	Bacteria	Proteobacteria	Betaproteobacteria	Nitrosomonadales	Methylophilaceae	Methylovorus	s
23	ex-DNA-1	Bacteria	Proteobacteria	Gammaproteobacteria	Legionellales	Legionellaceae	Legionella	Legionella_waltersii
27	ex-DNA-1	Bacteria	Proteobacteria	Alphaproteobacteria	Rhodospirillales	Rhodospirillaceae	Thalassospira	Thalassospira_marina
24	ex-DNA-1	Bacteria	Proteobacteria	Gammaproteobacteria	Alteromonadales	Alteromonadaceae	Marinobacter	Marinobacter_sp._Arc7-DN-1
43	ex-DNA-1	Bacteria	Firmicutes	Clostridia	Thermoanaerobacterales	Thermoanaerobacterales_Family_III,_Incertae_Sedis	Caldicellulosiruptor	Caldicellulosiruptor_changbaiensis
19	ex-DNA-1	Bacteria	Cyanobacteria	c	Synechococcales	Synechococcaceae	Synechococcus	Synechococcus_sp._PCC_6312
21	ex-DNA-1	Bacteria	Actinobacteria	Actinobacteria	Streptomycetales	Streptomycetaceae	Streptomyces	Streptomyces_sp._ETH9427
3	ex-DNA-1	Archaea	Euryarchaeota	Thermococci	Thermococcales	Thermococcaceae	Thermococcus	Thermococcus_peptonophilus
11	ex-DNA-1	Bacteria	Cyanobacteria	c	Pleurocapsales	Dermocarpellaceae	Stanieria	s
26	ex-DNA-1	Bacteria	Proteobacteria	Gammaproteobacteria	Aeromonadales	Aeromonadaceae	Aeromonas	Aeromonas_sp._CA23
1	ex-DNA-1	Bacteria	Actinobacteria	Actinobacteria	Corynebacteriales	Nocardiaceae	Rhodococcus	Rhodococcus_sp._BH4
66	ex-DNA-1	Eukaryota	Ascomycota	Sordariomycetes	Hypocreales	Nectriaceae	Fusarium	Fusarium_graminearum
55	ex-DNA-1	Bacteria	Actinobacteria	Actinobacteria	Corynebacteriales	Mycobacteriaceae	Mycobacterium	Mycobacterium_sp._JS623
17	ex-DNA-1	Bacteria	Proteobacteria	Alphaproteobacteria	Sphingomonadales	Erythrobacteraceae	Altererythrobacter	s
24	ex-DNA-1	Bacteria	Proteobacteria	Alphaproteobacteria	Rhizobiales	Phyllobacteriaceae	Mesorhizobium	Mesorhizobium_japonicum
37	ex-DNA-1	Bacteria	Nitrospirae	Nitrospira	Nitrospirales	Nitrospiraceae	Nitrospira	Candidatus_Nitrospira_inopinata
2	ex-DNA-1	Bacteria	Proteobacteria	Gammaproteobacteria	Pseudomonadales	Pseudomonadaceae	Pseudomonas	Pseudomonas_soli
21	ex-DNA-1	Bacteria	Proteobacteria	Gammaproteobacteria	Alteromonadales	Shewanellaceae	Shewanella	Shewanella_sp._MEBiC00475
140	ex-DNA-1	Eukaryota	Apicomplexa	Aconoidasida	Haemosporida	Plasmodiidae	Plasmodium	Plasmodium_falciparum
54	ex-DNA-1	Bacteria	Chlorobi	Chlorobia	Chlorobiales	Chlorobiaceae	Chlorobium	Chlorobium_phaeovibrioides
10	ex-DNA-1	Bacteria	Bacteroidetes	Flavobacteriia	Flavobacteriales	Blattabacteriaceae	Blattabacterium	Blattabacterium_sp._(Mastotermes_darwiniensis)
1	ex-DNA-1	Bacteria	Spirochaetes	Spirochaetia	Spirochaetales	Spirochaetaceae	Sphaerochaeta	s
9	ex-DNA-1	Bacteria	Proteobacteria	Alphaproteobacteria	Sphingomonadales	Sphingomonadaceae	Novosphingobium	s
26	ex-DNA-1	Archaea	Euryarchaeota	Halobacteria	Halobacteriales	Halobacteriaceae	Halobacterium	Halobacterium_sp._DL1
26	ex-DNA-1	Bacteria	Tenericutes	Mollicutes	Mycoplasmatales	Mycoplasmataceae	Mycoplasma	Mycoplasma_cynos
44	ex-DNA-1	Bacteria	Spirochaetes	Spirochaetia	Spirochaetales	Spirochaetaceae	Salinispira	Salinispira_pacifica
95	ex-DNA-1	Bacteria	Actinobacteria	Actinobacteria	Bifidobacteriales	Bifidobacteriaceae	Bifidobacterium	Bifidobacterium_pseudolongum
28	ex-DNA-1	Bacteria	Actinobacteria	Actinobacteria	Micromonosporales	Micromonosporaceae	Micromonospora	Micromonospora_chokoriensis
21	ex-DNA-1	Eukaryota	Ascomycota	Saccharomycetes	Saccharomycetales	Pichiaceae	Ogataea	Ogataea_parapolymorpha
4	ex-DNA-1	Bacteria	Actinobacteria	Actinobacteria	Micrococcales	Microbacteriaceae	Microbacterium	Microbacterium_paludicola
34	ex-DNA-1	Bacteria	Actinobacteria	Actinobacteria	Micrococcales	Micrococcaceae	Glutamicibacter	Glutamicibacter_nicotianae
62	ex-DNA-1	Bacteria	Actinobacteria	Actinobacteria	Streptomycetales	Streptomycetaceae	Streptomyces	Streptomyces_griseochromogenes
19	ex-DNA-1	Bacteria	Proteobacteria	Gammaproteobacteria	Pasteurellales	Pasteurellaceae	Actinobacillus	Actinobacillus_delphinicola
13	ex-DNA-1	Bacteria	Proteobacteria	Deltaproteobacteria	Myxococcales	Myxococcaceae	g	s
34	ex-DNA-1	Bacteria	Firmicutes	Bacilli	Lactobacillales	Lactobacillaceae	Lactobacillus	Lactobacillus_lindneri
1	ex-DNA-1	Viruses	Negarnaviricota	Monjiviricetes	Mononegavirales	Rhabdoviridae	Sripuvirus	Sena_Madureira_sripuvirus
15	ex-DNA-1	Bacteria	Proteobacteria	Betaproteobacteria	Burkholderiales	Comamonadaceae	Diaphorobacter	Diaphorobacter_polyhydroxybutyrativorans
10	ex-DNA-1	Bacteria	Cyanobacteria	c	Synechococcales	f	g	s
16	ex-DNA-1	Bacteria	Proteobacteria	Betaproteobacteria	Burkholderiales	Comamonadaceae	Hydrogenophaga	Hydrogenophaga_sp._NH-16
18	ex-DNA-1	Bacteria	Proteobacteria	Alphaproteobacteria	Sphingomonadales	Sphingomonadaceae	Sphingobium	Sphingobium_baderi
1	ex-DNA-1	Bacteria	Fusobacteria	Fusobacteriia	Fusobacteriales	Leptotrichiaceae	g	s
43	ex-DNA-1	Bacteria	Proteobacteria	Gammaproteobacteria	Oceanospirillales	Halomonadaceae	Halomonas	Halomonas_sp._SF2003
39	ex-DNA-1	Bacteria	Proteobacteria	Alphaproteobacteria	Rhizobiales	Bradyrhizobiaceae	Bosea	Bosea_sp._Tri-49
32	ex-DNA-1	Bacteria	Bacteroidetes	Sphingobacteriia	Sphingobacteriales	Sphingobacteriaceae	Sphingobacterium	Sphingobacterium_sp._B29
49	ex-DNA-1	Bacteria	Proteobacteria	Betaproteobacteria	Nitrosomonadales	Gallionellaceae	Sulfuricella	Sulfuricella_denitrificans
17	ex-DNA-1	Bacteria	Proteobacteria	Gammaproteobacteria	Enterobacterales	Pectobacteriaceae	Sodalis	s
29	ex-DNA-1	Bacteria	Actinobacteria	Actinobacteria	Streptomycetales	Streptomycetaceae	Streptomyces	Streptomyces_roseochromogenus
243	ex-DNA-1	Bacteria	Spirochaetes	Spirochaetia	Spirochaetales	Spirochaetaceae	Treponema	Treponema_denticola
75	ex-DNA-1	Bacteria	Proteobacteria	Deltaproteobacteria	Myxococcales	Anaeromyxobacteraceae	Anaeromyxobacter	Anaeromyxobacter_dehalogenans
8	ex-DNA-1	Bacteria	Firmicutes	Tissierellia	Tissierellales	Peptoniphilaceae	g	s
44	ex-DNA-1	Bacteria	Proteobacteria	Gammaproteobacteria	Oceanospirillales	Kangiellaceae	Kangiella	Kangiella_koreensis
952	ex-DNA-1	Eukaryota	Streptophyta	Liliopsida	Poales	Poaceae	Setaria	Setaria_italica
39	ex-DNA-1	Bacteria	Proteobacteria	Alphaproteobacteria	Rhodobacterales	Rhodobacteraceae	Ruegeria	Ruegeria_sp._NKC1-1
21	ex-DNA-1	Bacteria	Cyanobacteria	c	Chroococcales	Aphanothecaceae	Candidatus_Atelocyanobacterium	Candidatus_Atelocyanobacterium_thalassa
5	ex-DNA-1	Bacteria	Actinobacteria	Actinobacteria	Streptomycetales	Streptomycetaceae	Streptomyces	Streptomyces_cavourensis
10	ex-DNA-1	Bacteria	Bacteroidetes	Flavobacteriia	Flavobacteriales	Flavobacteriaceae	Capnocytophaga	Capnocytophaga_sp._oral_taxon_864
45	ex-DNA-1	Bacteria	Cyanobacteria	c	Chroococcales	Aphanothecaceae	Gloeothece	Gloeothece_verrucosa
8	ex-DNA-1	Bacteria	Proteobacteria	Betaproteobacteria	Burkholderiales	Burkholderiaceae	Paraburkholderia	Paraburkholderia_graminis
131	ex-DNA-1	Bacteria	Proteobacteria	Deltaproteobacteria	Myxococcales	Myxococcaceae	Corallococcus	Corallococcus_coralloides
3	ex-DNA-1	Viruses	p	c	o	Baculoviridae	Alphabaculovirus	s
35	ex-DNA-1	Bacteria	Actinobacteria	Actinobacteria	Micrococcales	Micrococcaceae	Sinomonas	Sinomonas_atrocyanea
98	ex-DNA-1	Bacteria	Bacteroidetes	Flavobacteriia	Flavobacteriales	Flavobacteriaceae	Chryseobacterium	Chryseobacterium_sp._IHB_B_17019
404	ex-DNA-1	Bacteria	Firmicutes	Clostridia	Clostridiales	Hungateiclostridiaceae	Pseudoclostridium	Pseudoclostridium_thermosuccinogenes
247	ex-DNA-1	Bacteria	Firmicutes	Negativicutes	Selenomonadales	Selenomonadaceae	Selenomonas	Selenomonas_sp._oral_taxon_126
11	ex-DNA-1	Bacteria	Actinobacteria	Actinobacteria	Corynebacteriales	Nocardiaceae	Rhodococcus	Rhodococcus_sp._2G
1799	ex-DNA-1	Bacteria	Proteobacteria	Gammaproteobacteria	o	f	g	s
9	ex-DNA-1	Bacteria	Spirochaetes	Spirochaetia	Spirochaetales	Borreliaceae	Borrelia	Borrelia_crocidurae
35	ex-DNA-1	Bacteria	Actinobacteria	Actinobacteria	Micrococcales	Microbacteriaceae	Microbacterium	Microbacterium_lemovicicum
55	ex-DNA-1	Bacteria	Proteobacteria	Betaproteobacteria	Burkholderiales	Burkholderiaceae	Paraburkholderia	Paraburkholderia_fungorum
7	ex-DNA-1	Bacteria	Tenericutes	Mollicutes	Mycoplasmatales	Mycoplasmataceae	Mycoplasma	Mycoplasma_haemofelis
45	ex-DNA-1	Bacteria	Proteobacteria	Gammaproteobacteria	Legionellales	Legionellaceae	Legionella	Legionella_sainthelensi
40	ex-DNA-1	Bacteria	Firmicutes	Bacilli	Lactobacillales	Enterococcaceae	Vagococcus	Vagococcus_teuberi
2	ex-DNA-1	Archaea	Crenarchaeota	Thermoprotei	Desulfurococcales	Desulfurococcaceae	Ignicoccus	Ignicoccus_islandicus
6	ex-DNA-1	Bacteria	Proteobacteria	Betaproteobacteria	Burkholderiales	Burkholderiaceae	Burkholderia	Burkholderia_latens
108	ex-DNA-1	Bacteria	Bacteroidetes	Flavobacteriia	Flavobacteriales	Flavobacteriaceae	Chryseobacterium	Chryseobacterium_joostei
89	ex-DNA-1	Bacteria	Candidatus_Cloacimonetes	c	o	f	Candidatus_Cloacimonas	Candidatus_Cloacimonas_acidaminovorans
3	ex-DNA-1	Viruses	p	c	o	f	g	Apis_mellifera_filamentous_virus
20	ex-DNA-1	Bacteria	Bacteroidetes	Flavobacteriia	Flavobacteriales	Flavobacteriaceae	Maribacter	Maribacter_sp._MAR_2009_60
43	ex-DNA-1	Archaea	Euryarchaeota	Methanomicrobia	Methanosarcinales	Methanosarcinaceae	Methanosarcina	Methanosarcina_lacustris
56	ex-DNA-1	Bacteria	Bacteroidetes	Flavobacteriia	Flavobacteriales	Flavobacteriaceae	Gillisia	Gillisia_sp._Hel1_33_143
15	ex-DNA-1	Bacteria	Proteobacteria	Gammaproteobacteria	Pseudomonadales	Pseudomonadaceae	Pseudomonas	Pseudomonas_fuscovaginae
85	ex-DNA-1	Bacteria	Firmicutes	Bacilli	Lactobacillales	Streptococcaceae	g	s
8	ex-DNA-1	Bacteria	Actinobacteria	Actinobacteria	Streptomycetales	Streptomycetaceae	Streptomyces	Streptomyces_bacillaris
3	ex-DNA-1	Viruses	p	c	Herpesvirales	Herpesviridae	Cytomegalovirus	Cercopithecine_betaherpesvirus_5
248	ex-DNA-1	Bacteria	Firmicutes	Clostridia	Clostridiales	Clostridiales_Family_XIII,_Incertae_Sedis	Mogibacterium	Mogibacterium_pumilum
52	ex-DNA-1	Bacteria	Firmicutes	Tissierellia	o	f	Ezakiella	Ezakiella_massiliensis
77	ex-DNA-1	Bacteria	Firmicutes	Clostridia	Clostridiales	Peptococcaceae	Desulfotomaculum	Desulfotomaculum_nigrificans
716	ex-DNA-1	Bacteria	Firmicutes	Clostridia	Clostridiales	Clostridiaceae	Clostridium	Clostridium_butyricum
39	ex-DNA-1	Bacteria	Firmicutes	Bacilli	Lactobacillales	Enterococcaceae	Enterococcus	Enterococcus_casseliflavus
17	ex-DNA-1	Bacteria	Firmicutes	Bacilli	Lactobacillales	Lactobacillaceae	Lactobacillus	Lactobacillus_parabuchneri
66	ex-DNA-1	Bacteria	Actinobacteria	Actinobacteria	Streptomycetales	Streptomycetaceae	Streptomyces	Streptomyces_sp._ZFG47
87	ex-DNA-1	Bacteria	Firmicutes	Bacilli	Lactobacillales	Streptococcaceae	Streptococcus	Streptococcus_sp._A12
29	ex-DNA-1	Bacteria	Proteobacteria	Gammaproteobacteria	Legionellales	Legionellaceae	Legionella	s
94	ex-DNA-1	Bacteria	Spirochaetes	Spirochaetia	Spirochaetales	Spirochaetaceae	Sediminispirochaeta	Sediminispirochaeta_smaragdinae
31	ex-DNA-1	Bacteria	Firmicutes	Bacilli	Bacillales	Staphylococcaceae	Staphylococcus	Staphylococcus_auricularis
71	ex-DNA-1	Bacteria	Planctomycetes	Planctomycetia	Planctomycetales	Planctomycetaceae	Planctomyces	Planctomyces_sp._SH-PL62
22	ex-DNA-1	Bacteria	Proteobacteria	Alphaproteobacteria	Rhodospirillales	Rhodospirillaceae	Magnetospirillum	Magnetospirillum_sp._ME-1
22	ex-DNA-1	Archaea	Euryarchaeota	Methanomicrobia	Methanomicrobiales	Methanomicrobiaceae	Methanoculleus	s
13	ex-DNA-1	Bacteria	Proteobacteria	Gammaproteobacteria	Oceanospirillales	Oceanospirillaceae	Marinomonas	Marinomonas_sp._MWYL1
51	ex-DNA-1	Bacteria	Firmicutes	Clostridia	Clostridiales	Christensenellaceae	Christensenella	s
17	ex-DNA-1	Bacteria	Proteobacteria	Gammaproteobacteria	Oceanospirillales	Oceanospirillaceae	Marinomonas	Marinomonas_primoryensis
81	ex-DNA-1	Bacteria	Bacteroidetes	Flavobacteriia	Flavobacteriales	Flavobacteriaceae	Capnocytophaga	Capnocytophaga_sp._oral_taxon_878
162	ex-DNA-1	Bacteria	Firmicutes	Bacilli	Bacillales	Paenibacillaceae	Paenibacillus	Paenibacillus_riograndensis
50	ex-DNA-1	Bacteria	Proteobacteria	Alphaproteobacteria	Caulobacterales	Caulobacteraceae	Brevundimonas	Brevundimonas_naejangsanensis
406	ex-DNA-1	Bacteria	Firmicutes	Clostridia	Clostridiales	Clostridiaceae	Clostridium	Clostridium_baratii
14	ex-DNA-1	Bacteria	Actinobacteria	Actinobacteria	Streptomycetales	Streptomycetaceae	Streptomyces	Streptomyces_sp._MOE7
7	ex-DNA-1	Viruses	p	c	o	Reoviridae	Rotavirus	Rotavirus_I
19	ex-DNA-1	Bacteria	Bacteroidetes	Flavobacteriia	Flavobacteriales	Flavobacteriaceae	Dokdonia	Dokdonia_sp._MED134
13	ex-DNA-1	Bacteria	Proteobacteria	Gammaproteobacteria	Pseudomonadales	Pseudomonadaceae	Pseudomonas	Pseudomonas_sp._LBUM920
55	ex-DNA-1	Bacteria	Firmicutes	Negativicutes	Selenomonadales	Selenomonadaceae	Selenomonas	Selenomonas_sp._oral_taxon_136
107	ex-DNA-1	Bacteria	Firmicutes	Bacilli	Bacillales	Bacillaceae	Bacillus	Bacillus_cytotoxicus
43	ex-DNA-1	Bacteria	Actinobacteria	Actinobacteria	Micrococcales	Micrococcaceae	Kocuria	Kocuria_turfanensis
50	ex-DNA-1	Bacteria	Proteobacteria	Betaproteobacteria	Neisseriales	Neisseriaceae	Vitreoscilla	Vitreoscilla_filiformis
22	ex-DNA-1	Bacteria	Proteobacteria	Gammaproteobacteria	Enterobacterales	Pectobacteriaceae	Dickeya	Dickeya_solani
73	ex-DNA-1	Bacteria	Bacteroidetes	Cytophagia	Cytophagales	Cyclobacteriaceae	Algoriphagus	Algoriphagus_sp._M8-2
30	ex-DNA-1	Bacteria	Firmicutes	Bacilli	Bacillales	Bacillaceae	Bacillus	Bacillus_atrophaeus
134	ex-DNA-1	Eukaryota	Ascomycota	Sordariomycetes	Glomerellales	Glomerellaceae	Colletotrichum	Colletotrichum_higginsianum
4	ex-DNA-1	Bacteria	Proteobacteria	Alphaproteobacteria	Rickettsiales	Rickettsiaceae	Rickettsia	Rickettsia_amblyommatis
16	ex-DNA-1	Bacteria	Actinobacteria	Actinobacteria	Micrococcales	Micrococcaceae	Rothia	Rothia_aeria
2	ex-DNA-1	Bacteria	Proteobacteria	Gammaproteobacteria	Alteromonadales	Idiomarinaceae	Idiomarina	Idiomarina_sp._X4
1	ex-DNA-1	Bacteria	Cyanobacteria	c	Synechococcales	Synechococcaceae	Thermosynechococcus	Thermosynechococcus_sp._NK55a
7	ex-DNA-1	Bacteria	Firmicutes	Bacilli	Bacillales	Bacillaceae	Bacillus	Bacillus_sp._ABP14
42	ex-DNA-1	Bacteria	Actinobacteria	Actinobacteria	Streptomycetales	Streptomycetaceae	Streptomyces	Streptomyces_puniciscabiei
23	ex-DNA-1	Bacteria	Proteobacteria	Gammaproteobacteria	Alteromonadales	Shewanellaceae	Shewanella	Shewanella_denitrificans
82	ex-DNA-1	Eukaryota	Ascomycota	Eurotiomycetes	Eurotiales	Aspergillaceae	Aspergillus	Aspergillus_oryzae
41	ex-DNA-1	Bacteria	Actinobacteria	Actinobacteria	Corynebacteriales	Mycobacteriaceae	Mycobacterium	Mycobacterium_shigaense
45	ex-DNA-1	Bacteria	Proteobacteria	Alphaproteobacteria	Sphingomonadales	Sphingomonadaceae	Novosphingobium	Novosphingobium_resinovorum
10	ex-DNA-1	Bacteria	Actinobacteria	Actinobacteria	Bifidobacteriales	Bifidobacteriaceae	Bifidobacterium	Bifidobacterium_indicum
37	ex-DNA-1	Bacteria	Actinobacteria	Actinobacteria	Streptomycetales	Streptomycetaceae	Streptomyces	Streptomyces_exfoliatus
55	ex-DNA-1	Bacteria	Bacteroidetes	Flavobacteriia	Flavobacteriales	Flavobacteriaceae	g	Flavobacteriaceae_bacterium_MAR_2010_188
59	ex-DNA-1	Bacteria	Proteobacteria	Betaproteobacteria	Burkholderiales	Oxalobacteraceae	Undibacterium	Undibacterium_parvum
1	ex-DNA-1	Viruses	p	c	Caudovirales	Siphoviridae	Timquatrovirus	s
1	ex-DNA-1	Bacteria	Proteobacteria	Betaproteobacteria	Burkholderiales	Alcaligenaceae	Taylorella	s
2	ex-DNA-1	Bacteria	Proteobacteria	Alphaproteobacteria	Rhodobacterales	Rhodobacteraceae	Ketogulonicigenium	s
42	ex-DNA-1	Bacteria	Proteobacteria	Gammaproteobacteria	Enterobacterales	f	Plesiomonas	Plesiomonas_shigelloides
2	ex-DNA-1	Archaea	Euryarchaeota	Thermococci	Thermococcales	Thermococcaceae	g	s
30	ex-DNA-1	Bacteria	Proteobacteria	Gammaproteobacteria	Oceanospirillales	Halomonadaceae	g	s
19	ex-DNA-1	Bacteria	Proteobacteria	Alphaproteobacteria	Sphingomonadales	Erythrobacteraceae	Erythrobacter	Erythrobacter_gangjinensis
100	ex-DNA-1	Bacteria	Firmicutes	Bacilli	Bacillales	Bacillaceae	Bacillus	Bacillus_smithii
58	ex-DNA-1	Bacteria	Proteobacteria	Deltaproteobacteria	Syntrophobacterales	Syntrophaceae	Desulfomonile	Desulfomonile_tiedjei
12	ex-DNA-1	Bacteria	Actinobacteria	Actinobacteria	Micrococcales	Micrococcaceae	Rothia	s
23	ex-DNA-1	Bacteria	Proteobacteria	Epsilonproteobacteria	Campylobacterales	Campylobacteraceae	Sulfurospirillum	Sulfurospirillum_cavolei
179	ex-DNA-1	Bacteria	Firmicutes	Bacilli	Bacillales	Paenibacillaceae	Paenibacillus	Paenibacillus_glucanolyticus
3	ex-DNA-1	Bacteria	Proteobacteria	Gammaproteobacteria	Pasteurellales	Pasteurellaceae	Glaesserella	s
3	ex-DNA-1	Bacteria	Proteobacteria	Alphaproteobacteria	Rhodospirillales	Acetobacteraceae	Acidiphilium	Acidiphilium_cryptum
43	ex-DNA-1	Bacteria	Actinobacteria	Actinobacteria	Micromonosporales	Micromonosporaceae	Plantactinospora	s
37	ex-DNA-1	Bacteria	Firmicutes	Bacilli	Lactobacillales	Lactobacillaceae	Lactobacillus	Lactobacillus_agilis
125	ex-DNA-1	Bacteria	Bacteroidetes	Flavobacteriia	Flavobacteriales	Flavobacteriaceae	Chryseobacterium	Chryseobacterium_sp._3008163
20	ex-DNA-1	Bacteria	Proteobacteria	Gammaproteobacteria	Vibrionales	Vibrionaceae	Vibrio	Vibrio_sp._2521-89
17	ex-DNA-1	Bacteria	Proteobacteria	Betaproteobacteria	Neisseriales	Chromobacteriaceae	Jeongeupia	Jeongeupia_sp._USM3
109	ex-DNA-1	Bacteria	Firmicutes	Bacilli	Bacillales	Paenibacillaceae	Paenibacillus	Paenibacillus_kribbensis
65	ex-DNA-1	Bacteria	Firmicutes	Bacilli	Lactobacillales	Streptococcaceae	Streptococcus	Streptococcus_sp._JS71
98	ex-DNA-1	Bacteria	Bacteroidetes	Sphingobacteriia	Sphingobacteriales	Sphingobacteriaceae	Pedobacter	Pedobacter_ginsengisoli
131	ex-DNA-1	Bacteria	Actinobacteria	Actinobacteria	Actinomycetales	Actinomycetaceae	Actinomyces	Actinomyces_hongkongensis
13	ex-DNA-1	Bacteria	Proteobacteria	Alphaproteobacteria	Rhodobacterales	Rhodobacteraceae	Labrenzia	Labrenzia_aggregata
38	ex-DNA-1	Bacteria	Proteobacteria	Gammaproteobacteria	Enterobacterales	Budviciaceae	Leminorella	Leminorella_richardii
126	ex-DNA-1	Bacteria	Proteobacteria	Deltaproteobacteria	Desulfovibrionales	Desulfovibrionaceae	Desulfovibrio	Desulfovibrio_salexigens
3	ex-DNA-1	Viruses	p	c	o	Adenoviridae	Mastadenovirus	Bat_mastadenovirus_D
805	ex-DNA-1	Bacteria	Proteobacteria	Gammaproteobacteria	Enterobacterales	f	g	s
2	ex-DNA-1	Bacteria	Proteobacteria	Gammaproteobacteria	Aeromonadales	Aeromonadaceae	Oceanisphaera	s
30	ex-DNA-1	Bacteria	Bacteroidetes	Flavobacteriia	Flavobacteriales	Flavobacteriaceae	Nonlabens	Nonlabens_sp._MJ115
39	ex-DNA-1	Bacteria	Actinobacteria	Actinobacteria	Pseudonocardiales	Pseudonocardiaceae	Amycolatopsis	s
35	ex-DNA-1	Bacteria	Actinobacteria	Actinobacteria	Micrococcales	Microbacteriaceae	Frondihabitans	Frondihabitans_sp._762G35
20	ex-DNA-1	Bacteria	Proteobacteria	Alphaproteobacteria	Sphingomonadales	Erythrobacteraceae	Erythrobacter	Erythrobacter_sp._YH-07
74	ex-DNA-1	Bacteria	Actinobacteria	Actinobacteria	Micromonosporales	Micromonosporaceae	Actinoplanes	Actinoplanes_missouriensis
34	ex-DNA-1	Bacteria	Actinobacteria	Actinobacteria	Streptomycetales	Streptomycetaceae	Streptomyces	Streptomyces_hundungensis
2	ex-DNA-1	Bacteria	Aquificae	Aquificae	Aquificales	Aquificaceae	Thermocrinis	Thermocrinis_ruber
32	ex-DNA-1	Bacteria	Actinobacteria	Actinobacteria	Propionibacteriales	Nocardioidaceae	Nocardioides	Nocardioides_sp._78
109	ex-DNA-1	Bacteria	Firmicutes	Bacilli	Bacillales	Listeriaceae	Listeria	Listeria_ivanovii
1	ex-DNA-1	Viruses	p	c	Caudovirales	Myoviridae	g	Acinetobacter_phage_vB_AbaM_phiAbaA1
47	ex-DNA-1	Bacteria	Actinobacteria	Actinobacteria	Actinomycetales	Actinomycetaceae	Actinomyces	Actinomyces_howellii
285	ex-DNA-1	Bacteria	Firmicutes	Clostridia	Clostridiales	Hungateiclostridiaceae	Thermoclostridium	Thermoclostridium_stercorarium
3810	ex-DNA-1	Bacteria	Bacteroidetes	c	o	f	g	s
35	ex-DNA-1	Bacteria	Proteobacteria	Epsilonproteobacteria	Campylobacterales	Campylobacteraceae	Arcobacter	Arcobacter_thereius
40	ex-DNA-1	Bacteria	Bacteroidetes	Flavobacteriia	Flavobacteriales	Flavobacteriaceae	Nonlabens	Nonlabens_spongiae
12	ex-DNA-1	Bacteria	Proteobacteria	Epsilonproteobacteria	Campylobacterales	Helicobacteraceae	Helicobacter	Helicobacter_cetorum
38	ex-DNA-1	Bacteria	Actinobacteria	Actinobacteria	Micrococcales	Microbacteriaceae	Microbacterium	Microbacterium_sp._dk512
2	ex-DNA-1	Archaea	Crenarchaeota	Thermoprotei	Thermoproteales	Thermoproteaceae	Vulcanisaeta	Vulcanisaeta_distributa
20	ex-DNA-1	Bacteria	Proteobacteria	Gammaproteobacteria	Oceanospirillales	Oceanospirillaceae	Marinomonas	Marinomonas_sp._FW-1
37	ex-DNA-1	Bacteria	Proteobacteria	Gammaproteobacteria	Oceanospirillales	Hahellaceae	Hahella	Hahella_chejuensis
36	ex-DNA-1	Bacteria	Actinobacteria	Actinobacteria	Streptomycetales	Streptomycetaceae	Streptomyces	Streptomyces_albireticuli
132	ex-DNA-1	Bacteria	Firmicutes	Tissierellia	Tissierellales	Peptoniphilaceae	Peptoniphilus	Peptoniphilus_sp._ING2-D1G
1	ex-DNA-1	Viruses	p	c	Caudovirales	Siphoviridae	Nonagvirus	s
5	ex-DNA-1	Eukaryota	Streptophyta	c	Rosales	f	g	s
79	ex-DNA-1	Bacteria	Proteobacteria	Betaproteobacteria	Burkholderiales	Oxalobacteraceae	Massilia	s
27	ex-DNA-1	Bacteria	Actinobacteria	Actinobacteria	Streptomycetales	Streptomycetaceae	Streptomyces	Streptomyces_sp._Z022
25	ex-DNA-1	Bacteria	Elusimicrobia	c	o	f	g	s
172	ex-DNA-1	Bacteria	Proteobacteria	Gammaproteobacteria	Aeromonadales	Aeromonadaceae	Aeromonas	Aeromonas_hydrophila
10	ex-DNA-1	Bacteria	Thermodesulfobacteria	Thermodesulfobacteria	Thermodesulfobacteriales	Thermodesulfobacteriaceae	Thermodesulfobacterium	Thermodesulfobacterium_commune
30	ex-DNA-1	Bacteria	Tenericutes	Mollicutes	Mycoplasmatales	Mycoplasmataceae	Mycoplasma	Mycoplasma_glycophilum
8	ex-DNA-1	Viruses	p	c	Caudovirales	Podoviridae	g	Salmonella_phage_7-11
163	ex-DNA-1	Bacteria	Bacteroidetes	Sphingobacteriia	Sphingobacteriales	Sphingobacteriaceae	Pedobacter	Pedobacter_sp._eg
22	ex-DNA-1	Bacteria	Proteobacteria	Alphaproteobacteria	Sphingomonadales	Sphingomonadaceae	Sphingorhabdus	Sphingorhabdus_flavimaris
121	ex-DNA-1	Bacteria	Bacteroidetes	Flavobacteriia	Flavobacteriales	Flavobacteriaceae	Tenacibaculum	Tenacibaculum_jejuense
30	ex-DNA-1	Bacteria	Proteobacteria	Gammaproteobacteria	Legionellales	Legionellaceae	Legionella	Legionella_hackeliae
30	ex-DNA-1	Bacteria	Actinobacteria	Actinobacteria	Actinomycetales	Actinomycetaceae	Actinomyces	Actinomyces_sp._2129
156	ex-DNA-1	Bacteria	Actinobacteria	Coriobacteriia	Coriobacteriales	Atopobiaceae	Olsenella	s
49	ex-DNA-1	Bacteria	Verrucomicrobia	Opitutae	Opitutales	Opitutaceae	Opitutus	Opitutus_sp._GAS368
108	ex-DNA-1	Bacteria	Bacteroidetes	Chitinophagia	Chitinophagales	Chitinophagaceae	Niabella	Niabella_ginsenosidivorans
22	ex-DNA-1	Bacteria	Proteobacteria	Betaproteobacteria	Burkholderiales	Oxalobacteraceae	Janthinobacterium	Janthinobacterium_svalbardensis
1	ex-DNA-1	Bacteria	Proteobacteria	Gammaproteobacteria	Alteromonadales	Alteromonadaceae	Alteromonas	Alteromonas_stellipolaris
11	ex-DNA-1	Archaea	Euryarchaeota	Methanomicrobia	Methanosarcinales	Methanosarcinaceae	Methanohalophilus	Methanohalophilus_halophilus
9	ex-DNA-1	Bacteria	Proteobacteria	Gammaproteobacteria	Vibrionales	Vibrionaceae	Vibrio	Vibrio_tubiashii
29	ex-DNA-1	Bacteria	Firmicutes	Bacilli	Lactobacillales	Enterococcaceae	Enterococcus	Enterococcus_durans
29	ex-DNA-1	Bacteria	Actinobacteria	Actinobacteria	Micrococcales	Micrococcaceae	Glutamicibacter	Glutamicibacter_arilaitensis
14	ex-DNA-1	Archaea	Crenarchaeota	Thermoprotei	Desulfurococcales	Desulfurococcaceae	Staphylothermus	Staphylothermus_hellenicus
58	ex-DNA-1	Bacteria	Actinobacteria	Actinobacteria	Streptomycetales	Streptomycetaceae	Streptomyces	Streptomyces_violaceusniger
30	ex-DNA-1	Bacteria	Proteobacteria	Gammaproteobacteria	Enterobacterales	Pectobacteriaceae	Sodalis	Sodalis_glossinidius
86	ex-DNA-1	Bacteria	Proteobacteria	Betaproteobacteria	Burkholderiales	Sutterellaceae	Sutterella	Sutterella_megalosphaeroides
71	ex-DNA-1	Bacteria	Proteobacteria	Betaproteobacteria	Burkholderiales	Burkholderiaceae	Pandoraea	Pandoraea_pnomenusa
23	ex-DNA-1	Bacteria	Firmicutes	Bacilli	Bacillales	Staphylococcaceae	Staphylococcus	Staphylococcus_schweitzeri
16	ex-DNA-1	Bacteria	Proteobacteria	Gammaproteobacteria	Alteromonadales	Shewanellaceae	Shewanella	Shewanella_pealeana
33	ex-DNA-1	Bacteria	Actinobacteria	Actinobacteria	Streptomycetales	Streptomycetaceae	Streptomyces	Streptomyces_sp._ADI95-16
11	ex-DNA-1	Bacteria	Verrucomicrobia	Methylacidiphilae	Methylacidiphilales	Methylacidiphilaceae	Methylacidiphilum	Methylacidiphilum_infernorum
87	ex-DNA-1	Bacteria	Firmicutes	Clostridia	Clostridiales	Peptococcaceae	Thermincola	Thermincola_potens
223	ex-DNA-1	Bacteria	Proteobacteria	Epsilonproteobacteria	Campylobacterales	Campylobacteraceae	Campylobacter	Campylobacter_coli
271	ex-DNA-1	Bacteria	Firmicutes	Clostridia	Clostridiales	Clostridiaceae	Clostridium	Clostridium_septicum
42	ex-DNA-1	Bacteria	Proteobacteria	Gammaproteobacteria	Vibrionales	Vibrionaceae	Vibrio	Vibrio_rumoiensis
109	ex-DNA-1	Bacteria	Bacteroidetes	Cytophagia	Cytophagales	Hymenobacteraceae	Pontibacter	Pontibacter_korlensis
19	ex-DNA-1	Bacteria	Proteobacteria	Epsilonproteobacteria	Campylobacterales	Campylobacteraceae	Campylobacter	Campylobacter_upsaliensis
34	ex-DNA-1	Bacteria	Actinobacteria	Actinobacteria	Actinomycetales	Actinomycetaceae	Flaviflexus	Flaviflexus_salsibiostraticola
74	ex-DNA-1	Bacteria	Actinobacteria	Actinobacteria	Micromonosporales	Micromonosporaceae	g	s
41	ex-DNA-1	Bacteria	Firmicutes	Bacilli	Bacillales	Staphylococcaceae	Staphylococcus	Staphylococcus_hyicus
24	ex-DNA-1	Bacteria	Actinobacteria	Actinobacteria	Corynebacteriales	Gordoniaceae	Gordonia	Gordonia_polyisoprenivorans
27	ex-DNA-1	Bacteria	Proteobacteria	Gammaproteobacteria	Pseudomonadales	Pseudomonadaceae	Pseudomonas	Pseudomonas_sp._CC6-YY-74
29	ex-DNA-1	Bacteria	Actinobacteria	Actinobacteria	Frankiales	Frankiaceae	Jatrophihabitans	Jatrophihabitans_sp._GAS493
68	ex-DNA-1	Bacteria	Proteobacteria	Gammaproteobacteria	Enterobacterales	Erwiniaceae	Erwinia	s
124	ex-DNA-1	Bacteria	Actinobacteria	Actinobacteria	Bifidobacteriales	Bifidobacteriaceae	Gardnerella	Gardnerella_vaginalis
213	ex-DNA-1	Bacteria	Firmicutes	Bacilli	Bacillales	Listeriaceae	Listeria	Listeria_monocytogenes
4	ex-DNA-1	Bacteria	Proteobacteria	Gammaproteobacteria	Legionellales	Coxiellaceae	Coxiella	Coxiella_burnetii
49	ex-DNA-1	Bacteria	Bacteroidetes	Cytophagia	Cytophagales	Cyclobacteriaceae	Algoriphagus	Algoriphagus_machipongonensis
3	ex-DNA-1	Viruses	p	c	Herpesvirales	Herpesviridae	Roseolovirus	Macacine_betaherpesvirus_9
18	ex-DNA-1	Bacteria	Firmicutes	Bacilli	Lactobacillales	Streptococcaceae	Streptococcus	Streptococcus_sp._HSISB1
46	ex-DNA-1	Bacteria	Proteobacteria	Gammaproteobacteria	Xanthomonadales	Xanthomonadaceae	Xanthomonas	Xanthomonas_oryzae
21	ex-DNA-1	Bacteria	Proteobacteria	Deltaproteobacteria	Myxococcales	Archangiaceae	g	s
42	ex-DNA-1	Bacteria	Cyanobacteria	c	Chroococcales	Chroococcaceae	Geminocystis	Geminocystis_herdmanii
5	ex-DNA-1	Bacteria	Tenericutes	Mollicutes	Mycoplasmatales	Mycoplasmataceae	Mycoplasma	Mycoplasma_flocculare
2	ex-DNA-1	Viruses	p	c	o	Phycodnaviridae	g	Aureococcus_anophagefferens_virus
15	ex-DNA-1	Bacteria	Actinobacteria	Actinobacteria	Corynebacteriales	Corynebacteriaceae	Corynebacterium	Corynebacterium_urealyticum
17	ex-DNA-1	Bacteria	Proteobacteria	Gammaproteobacteria	Pseudomonadales	Pseudomonadaceae	Pseudomonas	Pseudomonas_sp._HLS-6
54	ex-DNA-1	Bacteria	Aquificae	Aquificae	Desulfurobacteriales	Desulfurobacteriaceae	Desulfurobacterium	Desulfurobacterium_thermolithotrophum
5	ex-DNA-1	Bacteria	Proteobacteria	Epsilonproteobacteria	Campylobacterales	Campylobacteraceae	g	Arcobacter_sp._LPB0137
967	ex-DNA-1	Bacteria	Proteobacteria	Alphaproteobacteria	o	f	g	s
89	ex-DNA-1	Bacteria	Firmicutes	Bacilli	Bacillales	Bacillaceae	Bacillus	Bacillus_cohnii
10	ex-DNA-1	Bacteria	Proteobacteria	Gammaproteobacteria	o	f	g	Bathymodiolus_septemdierum_thioautotrophic_gill_symbiont
2	ex-DNA-1	Viruses	p	c	Caudovirales	Podoviridae	g	Lactococcus_virus_KSY1
35	ex-DNA-1	Bacteria	Proteobacteria	Alphaproteobacteria	Rhizobiales	Phyllobacteriaceae	Mesorhizobium	Mesorhizobium_sp._M4B,F,Ca,ET,058,02,1,1
28	ex-DNA-1	Bacteria	Cyanobacteria	c	Oscillatoriales	Microcoleaceae	Arthrospira	s
13	ex-DNA-1	Bacteria	Proteobacteria	Alphaproteobacteria	Rhodospirillales	Acetobacteraceae	Parasaccharibacter	Parasaccharibacter_apium
31	ex-DNA-1	Bacteria	Proteobacteria	Gammaproteobacteria	o	f	Candidatus_Thioglobus	Candidatus_Thioglobus_singularis
2	ex-DNA-1	Bacteria	Actinobacteria	Actinobacteria	Streptomycetales	Streptomycetaceae	Streptomyces	Streptomyces_sampsonii
1	ex-DNA-1	Bacteria	Actinobacteria	Actinobacteria	Corynebacteriales	Nocardiaceae	Rhodococcus	Rhodococcus_sp._NJ-530
40	ex-DNA-1	Bacteria	Proteobacteria	Gammaproteobacteria	Enterobacterales	Enterobacteriaceae	Lelliottia	Lelliottia_amnigena
16	ex-DNA-1	Bacteria	Proteobacteria	Gammaproteobacteria	Methylococcales	Methylococcaceae	Methylomicrobium	Methylomicrobium_alcaliphilum
67	ex-DNA-1	Bacteria	Proteobacteria	Alphaproteobacteria	Rhizobiales	Bartonellaceae	Bartonella	Bartonella_apis
173	ex-DNA-1	Bacteria	Proteobacteria	Alphaproteobacteria	Rhodospirillales	Rhodospirillaceae	Azospirillum	s
48	ex-DNA-1	Bacteria	Firmicutes	Bacilli	Lactobacillales	Streptococcaceae	Streptococcus	Streptococcus_sp._ChDC_B345
3	ex-DNA-1	Archaea	Euryarchaeota	Halobacteria	Halobacteriales	f	g	s
27	ex-DNA-1	Bacteria	Proteobacteria	Gammaproteobacteria	Oceanospirillales	Halomonadaceae	Halomonas	Halomonas_sp._KO116
425	ex-DNA-1	Bacteria	Bacteroidetes	Bacteroidia	Bacteroidales	Prevotellaceae	Prevotella	s
3957	ex-DNA-1	Eukaryota	Streptophyta	c	Fabales	Fabaceae	Arachis	s
246	ex-DNA-1	Bacteria	Firmicutes	Clostridia	Clostridiales	Peptostreptococcaceae	Peptoclostridium	Peptoclostridium_acidaminophilum
234	ex-DNA-1	Bacteria	Firmicutes	Clostridia	Thermoanaerobacterales	Thermoanaerobacteraceae	Thermoanaerobacter	s
1	ex-DNA-1	Bacteria	Dictyoglomi	Dictyoglomia	Dictyoglomales	Dictyoglomaceae	Dictyoglomus	s
6	ex-DNA-1	Bacteria	Proteobacteria	Gammaproteobacteria	Enterobacterales	Enterobacteriaceae	Leclercia	Leclercia_sp._W17
42	ex-DNA-1	Bacteria	Bacteroidetes	Flavobacteriia	Flavobacteriales	Flavobacteriaceae	Flavobacterium	Flavobacterium_crassostreae
39	ex-DNA-1	Bacteria	Firmicutes	Bacilli	Lactobacillales	Leuconostocaceae	Leuconostoc	Leuconostoc_citreum
89	ex-DNA-1	Bacteria	Planctomycetes	Phycisphaerae	Sedimentisphaerales	Sedimentisphaeraceae	Sedimentisphaera	Sedimentisphaera_cyanobacteriorum
3	ex-DNA-1	Bacteria	Spirochaetes	Spirochaetia	Spirochaetales	Borreliaceae	Borrelia	Borrelia_anserina
34	ex-DNA-1	Bacteria	Proteobacteria	Alphaproteobacteria	Rhizobiales	Rhodobiaceae	Candidatus_Phaeomarinobacter	Candidatus_Phaeomarinobacter_ectocarpi
1	ex-DNA-1	Viruses	p	c	Caudovirales	Myoviridae	Firehammervirus	Campylobacter_virus_CP21
119	ex-DNA-1	Bacteria	Chloroflexi	Ardenticatenia	Ardenticatenales	Ardenticatenaceae	Candidatus_Promineofilum	Candidatus_Promineofilum_breve
15	ex-DNA-1	Bacteria	Bacteroidetes	Cytophagia	Cytophagales	Cyclobacteriaceae	Cyclobacterium	s
77	ex-DNA-1	Bacteria	Firmicutes	Bacilli	Bacillales	Planococcaceae	Planococcus	Planococcus_halocryophilus
1	ex-DNA-1	Viruses	p	c	Caudovirales	Siphoviridae	Andromedavirus	s
62	ex-DNA-1	Bacteria	Tenericutes	Mollicutes	Acholeplasmatales	Acholeplasmataceae	Acholeplasma	Acholeplasma_palmae
76	ex-DNA-1	Bacteria	Cyanobacteria	c	Nostocales	Rivulariaceae	Calothrix	Calothrix_parasitica
1940	ex-DNA-1	Eukaryota	Streptophyta	c	Solanales	Solanaceae	Solanum	Solanum_lycopersicum
48	ex-DNA-1	Bacteria	Proteobacteria	Gammaproteobacteria	Oceanospirillales	Halomonadaceae	Halomonas	Halomonas_subglaciescola
20	ex-DNA-1	Bacteria	Proteobacteria	Betaproteobacteria	Neisseriales	Chromobacteriaceae	g	s
36	ex-DNA-1	Bacteria	Actinobacteria	Actinobacteria	Corynebacteriales	Mycobacteriaceae	Mycobacterium	Mycobacterium_avium
1	ex-DNA-1	Bacteria	Firmicutes	Bacilli	Bacillales	Bacillaceae	Bacillus	Bacillus_bombysepticus
10	ex-DNA-1	Bacteria	Proteobacteria	Betaproteobacteria	o	f	Candidatus_Kinetoplastibacterium	Candidatus_Kinetoplastibacterium_blastocrithidii
76	ex-DNA-1	Bacteria	Firmicutes	Bacilli	Bacillales	Staphylococcaceae	Staphylococcus	Staphylococcus_stepanovicii
11	ex-DNA-1	Bacteria	Bacteroidetes	Flavobacteriia	Flavobacteriales	Blattabacteriaceae	Blattabacterium	Blattabacterium_sp._(Blattella_germanica)
39	ex-DNA-1	Archaea	Euryarchaeota	Halobacteria	Haloferacales	Haloferacaceae	Haloferax	Haloferax_mediterranei
40	ex-DNA-1	Bacteria	Proteobacteria	Alphaproteobacteria	Rhodobacterales	Rhodobacteraceae	Labrenzia	Labrenzia_sp._VG12
73	ex-DNA-1	Bacteria	Proteobacteria	Alphaproteobacteria	Rhodospirillales	Rhodospirillaceae	Niveispirillum	Niveispirillum_cyanobacteriorum
223	ex-DNA-1	Bacteria	Firmicutes	Clostridia	Clostridiales	Peptococcaceae	Desulfallas	Desulfallas_gibsoniae
56	ex-DNA-1	Bacteria	Proteobacteria	Gammaproteobacteria	Pseudomonadales	Moraxellaceae	Acinetobacter	Acinetobacter_radioresistens
177	ex-DNA-1	Bacteria	Firmicutes	Bacilli	Bacillales	Paenibacillaceae	Paenibacillus	Paenibacillus_larvae
32	ex-DNA-1	Bacteria	Actinobacteria	Actinobacteria	Micromonosporales	Micromonosporaceae	Micromonospora	Micromonospora_coxensis
10	ex-DNA-1	Bacteria	Proteobacteria	Gammaproteobacteria	o	f	g	Gammaproteobacteria_bacterium_ESL0073
55	ex-DNA-1	Bacteria	Proteobacteria	Gammaproteobacteria	Pseudomonadales	Moraxellaceae	Acinetobacter	Acinetobacter_venetianus
157	ex-DNA-1	Bacteria	Proteobacteria	Alphaproteobacteria	Rhodobacterales	Rhodobacteraceae	Rhodobacter	Rhodobacter_sphaeroides
1	ex-DNA-1	Viruses	p	c	Herpesvirales	Herpesviridae	Rhadinovirus	Common_bottlenose_dolphin_gammaherpesvirus_1_strain_Sarasota
611	ex-DNA-1	Bacteria	Actinobacteria	Coriobacteriia	Eggerthellales	Eggerthellaceae	Gordonibacter	Gordonibacter_massiliensis
52	ex-DNA-1	Bacteria	Firmicutes	Bacilli	Bacillales	Staphylococcaceae	Staphylococcus	Staphylococcus_cohnii
164	ex-DNA-1	Eukaryota	Streptophyta	c	Fabales	Fabaceae	Arachis	Arachis_ipaensis
10	ex-DNA-1	Archaea	Euryarchaeota	Thermococci	Thermococcales	Thermococcaceae	Thermococcus	Thermococcus_barophilus
22	ex-DNA-1	Bacteria	Proteobacteria	Betaproteobacteria	Burkholderiales	Burkholderiaceae	Pandoraea	Pandoraea_oxalativorans
24	ex-DNA-1	Bacteria	Chlamydiae	Chlamydiia	Parachlamydiales	Waddliaceae	Waddlia	Waddlia_chondrophila
16	ex-DNA-1	Bacteria	Proteobacteria	Betaproteobacteria	Nitrosomonadales	Nitrosomonadaceae	Nitrosospira	Nitrosospira_multiformis
31	ex-DNA-1	Bacteria	Proteobacteria	Alphaproteobacteria	Rhodospirillales	Acetobacteraceae	Acetobacter	Acetobacter_ascendens
233	ex-DNA-1	Bacteria	Firmicutes	Bacilli	Bacillales	Paenibacillaceae	Paenibacillus	Paenibacillus_polymyxa
1	ex-DNA-1	Viruses	p	c	Caudovirales	Siphoviridae	g	Gordonia_phage_Terapin
11890	ex-DNA-1	Bacteria	Firmicutes	Clostridia	Clostridiales	Lachnospiraceae	Blautia	Blautia_sp._N6H1-15
25	ex-DNA-1	Bacteria	Proteobacteria	Epsilonproteobacteria	Campylobacterales	Helicobacteraceae	Sulfuricurvum	Sulfuricurvum_kujiense
5	ex-DNA-1	Viruses	p	c	Caudovirales	Myoviridae	g	Acinetobacter_phage_ZZ1
35	ex-DNA-1	Bacteria	Proteobacteria	Epsilonproteobacteria	Nautiliales	Nautiliaceae	Cetia	Cetia_pacifica
34	ex-DNA-1	Bacteria	Proteobacteria	Alphaproteobacteria	Rhizobiales	Rhodobiaceae	Anderseniella	Anderseniella_sp._Alg231-50
2	ex-DNA-1	Viruses	p	c	o	f	g	Changjiang_picorna-like_virus_12
89	ex-DNA-1	Bacteria	Proteobacteria	Gammaproteobacteria	Enterobacterales	Budviciaceae	Pragia	Pragia_sp._CF-458
46	ex-DNA-1	Bacteria	Proteobacteria	Alphaproteobacteria	Rhodobacterales	Hyphomonadaceae	Hyphomonas	Hyphomonas_sp._CACIAM_19H1
61	ex-DNA-1	Bacteria	Bacteroidetes	Flavobacteriia	Flavobacteriales	Flavobacteriaceae	Polaribacter	Polaribacter_vadi
21	ex-DNA-1	Bacteria	Actinobacteria	Actinobacteria	Propionibacteriales	Propionibacteriaceae	Tessaracoccus	Tessaracoccus_timonensis
178	ex-DNA-1	Bacteria	Firmicutes	Clostridia	Clostridiales	Peptostreptococcaceae	Acetoanaerobium	Acetoanaerobium_sticklandii
82	ex-DNA-1	Bacteria	Verrucomicrobia	Verrucomicrobiae	Verrucomicrobiales	Akkermansiaceae	Akkermansia	Akkermansia_glycaniphila
3	ex-DNA-1	Archaea	Euryarchaeota	Halobacteria	Halobacteriales	Haloarculaceae	Haloarcula	Haloarcula_hispanica
1	ex-DNA-1	Viruses	p	c	Caudovirales	Podoviridae	g	Cellulophaga_phage_phi46:3
35	ex-DNA-1	Bacteria	Actinobacteria	Actinobacteria	Pseudonocardiales	Pseudonocardiaceae	Actinosynnema	Actinosynnema_pretiosum
7	ex-DNA-1	Bacteria	Proteobacteria	Gammaproteobacteria	Vibrionales	Vibrionaceae	Vibrio	Vibrio_sp._dhg
22	ex-DNA-1	Bacteria	Proteobacteria	Betaproteobacteria	Burkholderiales	Burkholderiaceae	Burkholderia	Burkholderia_sp._DHOD12
41	ex-DNA-1	Bacteria	Proteobacteria	Alphaproteobacteria	Rhodobacterales	Rhodobacteraceae	Paracoccus	Paracoccus_sp._2251
12	ex-DNA-1	Bacteria	Proteobacteria	Alphaproteobacteria	Sphingomonadales	Erythrobacteraceae	Erythrobacter	Erythrobacter_sp._Alg231-14
24	ex-DNA-1	Bacteria	Actinobacteria	Actinobacteria	Micrococcales	Dermatophilaceae	Austwickia	Austwickia_chelonae
21	ex-DNA-1	Bacteria	Proteobacteria	Gammaproteobacteria	Pasteurellales	Pasteurellaceae	Actinobacillus	Actinobacillus_porcitonsillarum
1	ex-DNA-1	Bacteria	Actinobacteria	Actinobacteria	Corynebacteriales	Mycobacteriaceae	Mycobacterium	Mycobacterium_ulcerans
10	ex-DNA-1	Bacteria	Proteobacteria	Betaproteobacteria	Burkholderiales	Comamonadaceae	Serpentinomonas	Serpentinomonas_mccroryi
61	ex-DNA-1	Bacteria	Proteobacteria	Gammaproteobacteria	Oceanospirillales	Halomonadaceae	Halomonas	Halomonas_elongata
48	ex-DNA-1	Bacteria	Tenericutes	Mollicutes	Acholeplasmatales	Acholeplasmataceae	Acholeplasma	Acholeplasma_brassicae
127	ex-DNA-1	Bacteria	Proteobacteria	Betaproteobacteria	Burkholderiales	Alcaligenaceae	Achromobacter	s
251	ex-DNA-1	Bacteria	Bacteroidetes	Bacteroidia	Bacteroidales	Tannerellaceae	Tannerella	Tannerella_sp._oral_taxon_HOT-286
30	ex-DNA-1	Bacteria	Proteobacteria	Gammaproteobacteria	Enterobacterales	Enterobacteriaceae	Enterobacter	Enterobacter_sp._R4-368
42	ex-DNA-1	Bacteria	Proteobacteria	Gammaproteobacteria	Chromatiales	Chromatiaceae	g	Chromatiaceae_bacterium_2141T,STBD,0c,01a
8614	ex-DNA-1	Eukaryota	Streptophyta	c	Solanales	Solanaceae	Capsicum	Capsicum_annuum
25	ex-DNA-1	Eukaryota	Ascomycota	Saccharomycetes	Saccharomycetales	Saccharomycetaceae	Kazachstania	Kazachstania_naganishii
75	ex-DNA-1	Bacteria	Proteobacteria	Alphaproteobacteria	Rhodobacterales	Rhodobacteraceae	Phaeobacter	Phaeobacter_gallaeciensis
28	ex-DNA-1	Bacteria	Proteobacteria	Alphaproteobacteria	Rhizobiales	Bradyrhizobiaceae	Bradyrhizobium	Bradyrhizobium_sp._3_85S1MB
25	ex-DNA-1	Bacteria	Cyanobacteria	c	Nostocales	Nostocaceae	Nostoc	Nostoc_piscinale
8	ex-DNA-1	Bacteria	Proteobacteria	Alphaproteobacteria	Rhizobiales	Methylocystaceae	Methylocystis	s
86	ex-DNA-1	Bacteria	Bacteroidetes	Flavobacteriia	Flavobacteriales	Flavobacteriaceae	Polaribacter	Polaribacter_sp._SA4-10
38	ex-DNA-1	Bacteria	Bacteroidetes	Flavobacteriia	Flavobacteriales	Flavobacteriaceae	Polaribacter	Polaribacter_sp._SA4-12
1	ex-DNA-1	Bacteria	Proteobacteria	Gammaproteobacteria	Enterobacterales	Yersiniaceae	Serratia	Serratia_ficaria
27	ex-DNA-1	Eukaryota	Streptophyta	c	Brassicales	Brassicaceae	g	s
55	ex-DNA-1	Bacteria	Cyanobacteria	c	Nostocales	Aphanizomenonaceae	Sphaerospermopsis	Sphaerospermopsis_kisseleviana
58	ex-DNA-1	Bacteria	Actinobacteria	Actinobacteria	Micromonosporales	Micromonosporaceae	Micromonospora	Micromonospora_auratinigra
257	ex-DNA-1	Bacteria	Bacteroidetes	Bacteroidia	Bacteroidales	Porphyromonadaceae	Fermentimonas	Fermentimonas_caenicola
7	ex-DNA-1	Archaea	Euryarchaeota	Thermococci	Thermococcales	Thermococcaceae	Thermococcus	Thermococcus_sp._4557
22	ex-DNA-1	Bacteria	Proteobacteria	Gammaproteobacteria	Vibrionales	Vibrionaceae	Vibrio	Vibrio_azureus
106	ex-DNA-1	Bacteria	Firmicutes	Bacilli	Bacillales	Bacillaceae	Bacillus	Bacillus_sp._Y1
126	ex-DNA-1	Bacteria	Proteobacteria	Deltaproteobacteria	Desulfobacterales	Desulfobacteraceae	Desulfobacula	Desulfobacula_toluolica
1	ex-DNA-1	Viruses	p	c	o	Iridoviridae	Lymphocystivirus	Lymphocystis_disease_virus_1
84	ex-DNA-1	Bacteria	Proteobacteria	Deltaproteobacteria	Desulfuromonadales	Desulfuromonadaceae	Desulfuromonas	Desulfuromonas_sp._DDH964
43	ex-DNA-1	Bacteria	Proteobacteria	Gammaproteobacteria	Xanthomonadales	Xanthomonadaceae	Lysobacter	Lysobacter_gummosus
21	ex-DNA-1	Bacteria	Proteobacteria	Betaproteobacteria	Burkholderiales	Burkholderiaceae	Pandoraea	Pandoraea_pulmonicola
21	ex-DNA-1	Bacteria	Proteobacteria	Alphaproteobacteria	Sphingomonadales	Erythrobacteraceae	Altererythrobacter	Altererythrobacter_atlanticus
33	ex-DNA-1	Bacteria	Cyanobacteria	c	Synechococcales	Leptolyngbyaceae	Leptolyngbya	Leptolyngbya_boryana
18	ex-DNA-1	Bacteria	Proteobacteria	Gammaproteobacteria	Enterobacterales	Pectobacteriaceae	Dickeya	Dickeya_fangzhongdai
87	ex-DNA-1	Bacteria	Proteobacteria	Gammaproteobacteria	Vibrionales	Vibrionaceae	Vibrio	Vibrio_campbellii
23	ex-DNA-1	Bacteria	Proteobacteria	Gammaproteobacteria	Oceanospirillales	Halomonadaceae	Halomonas	Halomonas_sp._GT
6	ex-DNA-1	Bacteria	Proteobacteria	Alphaproteobacteria	Rhizobiales	Rhizobiaceae	Agrobacterium	Agrobacterium_sp._33MFTa1,1
69	ex-DNA-1	Bacteria	Actinobacteria	Actinobacteria	Streptomycetales	Streptomycetaceae	Streptomyces	Streptomyces_lincolnensis
76	ex-DNA-1	Bacteria	Proteobacteria	Alphaproteobacteria	Rhodospirillales	Rhodospirillaceae	Tistrella	Tistrella_mobilis
4	ex-DNA-1	Archaea	Thaumarchaeota	Nitrososphaeria	Candidatus_Nitrosocaldales	Candidatus_Nitrosocaldaceae	Candidatus_Nitrosocaldus	Candidatus_Nitrosocaldus_islandicus
11	ex-DNA-1	Bacteria	Actinobacteria	Actinobacteria	Streptomycetales	Streptomycetaceae	Streptomyces	Streptomyces_fulvissimus
192	ex-DNA-1	Bacteria	Firmicutes	Bacilli	Bacillales	Paenibacillaceae	Paenibacillus	Paenibacillus_chitinolyticus
20	ex-DNA-1	Bacteria	Proteobacteria	Gammaproteobacteria	Alteromonadales	Shewanellaceae	Shewanella	Shewanella_putrefaciens
42	ex-DNA-1	Bacteria	Actinobacteria	Actinobacteria	Micrococcales	Intrasporangiaceae	Phycicoccus	Phycicoccus_dokdonensis
30	ex-DNA-1	Bacteria	Proteobacteria	Gammaproteobacteria	Pseudomonadales	Pseudomonadaceae	Pseudomonas	Pseudomonas_sp._S-6-2
63	ex-DNA-1	Bacteria	Proteobacteria	Gammaproteobacteria	Pseudomonadales	Pseudomonadaceae	Pseudomonas	Pseudomonas_azotoformans
1	ex-DNA-1	Bacteria	Proteobacteria	Alphaproteobacteria	Rhizobiales	Rhizobiaceae	Agrobacterium	Agrobacterium_sp._H13-3
69	ex-DNA-1	Bacteria	Proteobacteria	Alphaproteobacteria	Rhizobiales	Phyllobacteriaceae	Aminobacter	Aminobacter_sp._MSH1
21	ex-DNA-1	Bacteria	Proteobacteria	Gammaproteobacteria	Legionellales	Legionellaceae	Fluoribacter	Fluoribacter_dumoffii
33	ex-DNA-1	Bacteria	Proteobacteria	Alphaproteobacteria	Rickettsiales	Anaplasmataceae	Wolbachia	s
10	ex-DNA-1	Bacteria	Proteobacteria	Alphaproteobacteria	Sphingomonadales	Sphingomonadaceae	Sphingopyxis	Sphingopyxis_sp._LPB0140
163	ex-DNA-1	Bacteria	Proteobacteria	Alphaproteobacteria	Rhodospirillales	Rhodospirillaceae	Azospirillum	Azospirillum_brasilense
19	ex-DNA-1	Bacteria	Proteobacteria	Betaproteobacteria	Burkholderiales	Burkholderiaceae	Burkholderia	Burkholderia_metallica
34	ex-DNA-1	Bacteria	Proteobacteria	Alphaproteobacteria	Rhizobiales	Hyphomicrobiaceae	Devosia	Devosia_sp._1566
17	ex-DNA-1	Bacteria	Bacteroidetes	Flavobacteriia	Flavobacteriales	f	Candidatus_Sulcia	Candidatus_Sulcia_muelleri
107	ex-DNA-1	Bacteria	Bacteroidetes	Flavobacteriia	Flavobacteriales	Flavobacteriaceae	Maribacter	Maribacter_sp._HTCC2170
27	ex-DNA-1	Bacteria	Proteobacteria	Gammaproteobacteria	Acidiferrobacterales	Acidiferrobacteraceae	Acidiferrobacter	Acidiferrobacter_sp._SPIII_3
8	ex-DNA-1	Bacteria	Proteobacteria	Gammaproteobacteria	Thiotrichales	Francisellaceae	Francisella	Francisella_persica
35	ex-DNA-1	Bacteria	Proteobacteria	Alphaproteobacteria	Rhizobiales	Bradyrhizobiaceae	Bradyrhizobium	Bradyrhizobium_sp._CCBAU_51670
30	ex-DNA-1	Bacteria	Proteobacteria	Alphaproteobacteria	Rhodobacterales	Rhodobacteraceae	Octadecabacter	Octadecabacter_arcticus
13	ex-DNA-1	Bacteria	Proteobacteria	Deltaproteobacteria	Desulfuromonadales	f	g	s
167	ex-DNA-1	Bacteria	Bacteroidetes	Sphingobacteriia	Sphingobacteriales	Sphingobacteriaceae	Sphingobacterium	Sphingobacterium_sp._ML3W
38	ex-DNA-1	Bacteria	Bacteroidetes	Flavobacteriia	Flavobacteriales	Flavobacteriaceae	Capnocytophaga	Capnocytophaga_haemolytica
20	ex-DNA-1	Bacteria	Actinobacteria	Actinobacteria	Micrococcales	Dermabacteraceae	Brachybacterium	Brachybacterium_sp._VR2415
38	ex-DNA-1	Bacteria	Proteobacteria	Betaproteobacteria	Rhodocyclales	Azonexaceae	Dechloromonas	Dechloromonas_sp._HYN0024
28	ex-DNA-1	Bacteria	Proteobacteria	Alphaproteobacteria	Rhodobacterales	Rhodobacteraceae	Ruegeria	Ruegeria_sp._TM1040
86	ex-DNA-1	Bacteria	Firmicutes	Bacilli	Lactobacillales	Lactobacillaceae	Lactobacillus	Lactobacillus_rhamnosus
60	ex-DNA-1	Bacteria	Chloroflexi	Chloroflexia	Chloroflexales	Roseiflexaceae	Roseiflexus	Roseiflexus_sp._RS-1
31	ex-DNA-1	Bacteria	Planctomycetes	Planctomycetia	Planctomycetales	Planctomycetaceae	Thermogutta	Thermogutta_terrifontis
16	ex-DNA-1	Bacteria	Proteobacteria	Gammaproteobacteria	Pseudomonadales	Moraxellaceae	Moraxella	s
35	ex-DNA-1	Bacteria	Firmicutes	Clostridia	Clostridiales	Clostridiaceae	Clostridium	Clostridium_sp._MF28
2	ex-DNA-1	Bacteria	Proteobacteria	Gammaproteobacteria	Pasteurellales	Pasteurellaceae	Pasteurella	Pasteurella_dagmatis
48	ex-DNA-1	Bacteria	Proteobacteria	Alphaproteobacteria	Rhizobiales	Bradyrhizobiaceae	Bradyrhizobium	Bradyrhizobium_sp._CCGE-LA001
26	ex-DNA-1	Bacteria	Proteobacteria	Alphaproteobacteria	Rhodobacterales	Rhodobacteraceae	Celeribacter	Celeribacter_ethanolicus
31	ex-DNA-1	Bacteria	Actinobacteria	Actinobacteria	Streptomycetales	Streptomycetaceae	Streptomyces	Streptomyces_noursei
18	ex-DNA-1	Bacteria	Proteobacteria	Alphaproteobacteria	Rhizobiales	Rhizobiaceae	Rhizobium	Rhizobium_acidisoli
58	ex-DNA-1	Bacteria	Proteobacteria	Betaproteobacteria	Burkholderiales	Comamonadaceae	Verminephrobacter	Verminephrobacter_eiseniae
1	ex-DNA-1	Bacteria	Proteobacteria	Alphaproteobacteria	Rhodobacterales	Rhodobacteraceae	Paracoccus	Paracoccus_mutanolyticus
16	ex-DNA-1	Bacteria	Tenericutes	Mollicutes	Mycoplasmatales	Mycoplasmataceae	Mycoplasma	Mycoplasma_pullorum
51	ex-DNA-1	Bacteria	Proteobacteria	Betaproteobacteria	Burkholderiales	f	Paucibacter	Paucibacter_sp._KCTC_42545
3	ex-DNA-1	Bacteria	Proteobacteria	Gammaproteobacteria	Vibrionales	Vibrionaceae	Vibrio	Vibrio_sp._EJY3
20	ex-DNA-1	Bacteria	Proteobacteria	Alphaproteobacteria	Pelagibacterales	Pelagibacteraceae	Candidatus_Pelagibacter	Candidatus_Pelagibacter_ubique
14	ex-DNA-1	Bacteria	Proteobacteria	Gammaproteobacteria	Enterobacterales	Enterobacteriaceae	Shigella	Shigella_flexneri
43	ex-DNA-1	Bacteria	Actinobacteria	Actinobacteria	Pseudonocardiales	Pseudonocardiaceae	Saccharomonospora	Saccharomonospora_marina
16	ex-DNA-1	Bacteria	Proteobacteria	Gammaproteobacteria	Thiotrichales	Piscirickettsiaceae	Thiomicrospira	Thiomicrospira_cyclica
42	ex-DNA-1	Bacteria	Firmicutes	Bacilli	Lactobacillales	Lactobacillaceae	Lactobacillus	Lactobacillus_amylolyticus
98	ex-DNA-1	Bacteria	Proteobacteria	Deltaproteobacteria	Desulfobacterales	Desulfobacteraceae	Desulfobacter	Desulfobacter_hydrogenophilus
87	ex-DNA-1	Bacteria	Firmicutes	Bacilli	Lactobacillales	Aerococcaceae	Aerococcus	Aerococcus_christensenii
1	ex-DNA-1	Viruses	p	c	o	Adenoviridae	Mastadenovirus	Simian_mastadenovirus_F
13	ex-DNA-1	Bacteria	Firmicutes	Negativicutes	Acidaminococcales	Acidaminococcaceae	Acidaminococcus	s
65	ex-DNA-1	Bacteria	Chlorobi	Chlorobia	Chlorobiales	Chlorobiaceae	Chlorobium	Chlorobium_limicola
5	ex-DNA-1	Bacteria	Proteobacteria	Gammaproteobacteria	Xanthomonadales	Xanthomonadaceae	Stenotrophomonas	Stenotrophomonas_sp._YAU14A_MKIMI4_1
1	ex-DNA-1	Viruses	p	c	Caudovirales	Herelleviridae	Bequatrovirus	s
7	ex-DNA-1	Bacteria	Cyanobacteria	c	Synechococcales	Prochloraceae	Prochlorococcus	Prochlorococcus_sp._MIT_0604
44	ex-DNA-1	Bacteria	Proteobacteria	Deltaproteobacteria	Desulfuromonadales	Geobacteraceae	Geobacter	Geobacter_sp._M18
28	ex-DNA-1	Bacteria	Proteobacteria	Gammaproteobacteria	Pseudomonadales	Pseudomonadaceae	Pseudomonas	Pseudomonas_sp._K2W31S-8
6	ex-DNA-1	Archaea	Crenarchaeota	Thermoprotei	Thermoproteales	Thermoproteaceae	Thermoproteus	Thermoproteus_uzoniensis
66	ex-DNA-1	Bacteria	Proteobacteria	Betaproteobacteria	Burkholderiales	Burkholderiaceae	Lautropia	Lautropia_mirabilis
45	ex-DNA-1	Bacteria	Cyanobacteria	c	Chroococcales	Microcystaceae	Microcystis	s
47	ex-DNA-1	Bacteria	Proteobacteria	Gammaproteobacteria	Xanthomonadales	Xanthomonadaceae	Luteimonas	Luteimonas_sp._100111
37	ex-DNA-1	Bacteria	Proteobacteria	Betaproteobacteria	Burkholderiales	Comamonadaceae	Hydrogenophaga	Hydrogenophaga_sp._RAC07
4	ex-DNA-1	Viruses	p	c	o	Adenoviridae	Atadenovirus	Bovine_adenovirus_E
14	ex-DNA-1	Viruses	p	c	o	Mimiviridae	Mimivirus	Acanthamoeba_polyphaga_moumouvirus
58	ex-DNA-1	Bacteria	Actinobacteria	Actinobacteria	Micromonosporales	Micromonosporaceae	Actinoplanes	Actinoplanes_friuliensis
26	ex-DNA-1	Bacteria	Actinobacteria	Nitriliruptoria	Egibacterales	Egibacteraceae	Egibacter	Egibacter_rhizosphaerae
38	ex-DNA-1	Bacteria	Proteobacteria	Alphaproteobacteria	Rhizobiales	Rhizobiaceae	Agrobacterium	Agrobacterium_larrymoorei
55	ex-DNA-1	Bacteria	Proteobacteria	Gammaproteobacteria	Chromatiales	Chromatiaceae	Thioflavicoccus	Thioflavicoccus_mobilis
3	ex-DNA-1	Bacteria	Proteobacteria	Betaproteobacteria	Burkholderiales	Comamonadaceae	Serpentinomonas	s
49	ex-DNA-1	Bacteria	Proteobacteria	Alphaproteobacteria	Rhizobiales	Cohaesibacteraceae	Breoghania	Breoghania_sp._L-A4
1	ex-DNA-1	Archaea	Candidatus_Micrarchaeota	c	o	f	Candidatus_Mancarchaeum	Candidatus_Mancarchaeum_acidiphilum
136	ex-DNA-1	Bacteria	Firmicutes	Bacilli	Bacillales	Paenibacillaceae	Paenibacillus	Paenibacillus_terrae
12	ex-DNA-1	Bacteria	Proteobacteria	Deltaproteobacteria	Desulfovibrionales	Desulfovibrionaceae	Desulfovibrio	Desulfovibrio_sp._G11
43	ex-DNA-1	Bacteria	Proteobacteria	Betaproteobacteria	Burkholderiales	f	g	[Polyangium]_brachysporum
31	ex-DNA-1	Bacteria	Proteobacteria	Gammaproteobacteria	Enterobacterales	Morganellaceae	Xenorhabdus	Xenorhabdus_nematophila
4335	ex-DNA-1	Bacteria	Firmicutes	Clostridia	Clostridiales	Eubacteriaceae	Eubacterium	[Eubacterium]_cellulosolvens
2	ex-DNA-1	Bacteria	Proteobacteria	Gammaproteobacteria	Pseudomonadales	Pseudomonadaceae	Pseudomonas	Pseudomonas_sp._R1-43-08
1	ex-DNA-1	Viruses	p	c	o	Poxviridae	Crocodylidpoxvirus	Nile_crocodilepox_virus
12	ex-DNA-1	Bacteria	Chlamydiae	Chlamydiia	Chlamydiales	Chlamydiaceae	Chlamydia	Chlamydia_suis
52	ex-DNA-1	Bacteria	Firmicutes	Negativicutes	Veillonellales	Veillonellaceae	Negativicoccus	Negativicoccus_massiliensis
127	ex-DNA-1	Bacteria	Bacteroidetes	Flavobacteriia	Flavobacteriales	Flavobacteriaceae	Elizabethkingia	Elizabethkingia_meningoseptica
33	ex-DNA-1	Bacteria	Actinobacteria	Actinobacteria	Actinomycetales	Actinomycetaceae	Actinomyces	Actinomyces_sp._Chiba101
2	ex-DNA-1	Viruses	p	c	Caudovirales	Myoviridae	Certrevirus	Cronobacter_virus_CR9
34	ex-DNA-1	Bacteria	Proteobacteria	Gammaproteobacteria	Pseudomonadales	Pseudomonadaceae	Pseudomonas	Pseudomonas_xinjiangensis
307	ex-DNA-1	Bacteria	Firmicutes	Clostridia	Clostridiales	Clostridiaceae	Clostridium	Clostridium_tyrobutyricum
50	ex-DNA-1	Bacteria	Proteobacteria	Deltaproteobacteria	Desulfuromonadales	Desulfuromonadaceae	Pelobacter	Pelobacter_sp._SFB93
2121	ex-DNA-1	Eukaryota	Streptophyta	c	Malvales	Malvaceae	Gossypium	Gossypium_hirsutum
43	ex-DNA-1	Bacteria	Cyanobacteria	c	Chroococcidiopsidales	Chroococcidiopsidaceae	Chroococcidiopsis	Chroococcidiopsis_thermalis
60	ex-DNA-1	Bacteria	Firmicutes	Clostridia	Thermoanaerobacterales	Thermoanaerobacteraceae	Thermoanaerobacter	Thermoanaerobacter_wiegelii
47	ex-DNA-1	Bacteria	Thermotogae	Thermotogae	Petrotogales	Petrotogaceae	Petrotoga	Petrotoga_mobilis
78	ex-DNA-1	Bacteria	Proteobacteria	Alphaproteobacteria	Rhizobiales	Methylobacteriaceae	Methylorubrum	Methylorubrum_populi
63	ex-DNA-1	Bacteria	Proteobacteria	Epsilonproteobacteria	Campylobacterales	Campylobacteraceae	Sulfurospirillum	s
1417	ex-DNA-1	Bacteria	Bacteroidetes	Bacteroidia	Bacteroidales	Muribaculaceae	Duncaniella	s
7	ex-DNA-1	Bacteria	Actinobacteria	Actinobacteria	Micrococcales	Micrococcaceae	Auritidibacter	Auritidibacter_sp._NML130574
165	ex-DNA-1	Bacteria	Bacteroidetes	Sphingobacteriia	Sphingobacteriales	Sphingobacteriaceae	Pedobacter	Pedobacter_cryoconitis
2	ex-DNA-1	Bacteria	Proteobacteria	Betaproteobacteria	Burkholderiales	Comamonadaceae	Delftia	Delftia_sp._Cs1-4
1	ex-DNA-1	Bacteria	Thermodesulfobacteria	Thermodesulfobacteria	Thermodesulfobacteriales	Thermodesulfobacteriaceae	g	s
2	ex-DNA-1	Bacteria	Actinobacteria	Actinobacteria	Streptomycetales	Streptomycetaceae	Streptomyces	Streptomyces_lividans
11	ex-DNA-1	Bacteria	Firmicutes	Bacilli	Bacillales	Staphylococcaceae	Macrococcus	s
1	ex-DNA-1	Viruses	p	c	Caudovirales	Podoviridae	Lessievirus	s
32	ex-DNA-1	Bacteria	Proteobacteria	Betaproteobacteria	Burkholderiales	Comamonadaceae	Ottowia	Ottowia_sp._oral_taxon_894
1	ex-DNA-1	Viruses	p	c	Caudovirales	Siphoviridae	g	Verrucomicrobia_phage_P8625
40102	ex-DNA-1	Bacteria	Bacteroidetes	Bacteroidia	Bacteroidales	Bacteroidaceae	Bacteroides	Bacteroides_vulgatus
10	ex-DNA-1	Archaea	Euryarchaeota	Archaeoglobi	Archaeoglobales	Archaeoglobaceae	Ferroglobus	Ferroglobus_placidus
42	ex-DNA-1	Bacteria	Proteobacteria	Deltaproteobacteria	Desulfuromonadales	Geobacteraceae	Geobacter	Geobacter_sp._M21
4	ex-DNA-1	Bacteria	Proteobacteria	Gammaproteobacteria	Pseudomonadales	Pseudomonadaceae	Pseudomonas	Pseudomonas_sp._s211(2017)
1	ex-DNA-1	Viruses	p	c	Caudovirales	Siphoviridae	Cetovirus	s
22	ex-DNA-1	Bacteria	Proteobacteria	Gammaproteobacteria	Pseudomonadales	Pseudomonadaceae	Pseudomonas	Pseudomonas_agarici
69	ex-DNA-1	Bacteria	Proteobacteria	Gammaproteobacteria	Enterobacterales	Erwiniaceae	Pantoea	Pantoea_agglomerans
62	ex-DNA-1	Bacteria	Firmicutes	Clostridia	Clostridiales	Clostridiales_Family_XVII,_Incertae_Sedis	Thermaerobacter	Thermaerobacter_sp._FW80
14	ex-DNA-1	Archaea	Euryarchaeota	Methanomicrobia	Methanomicrobiales	Methanospirillaceae	Methanospirillum	Methanospirillum_hungatei
43	ex-DNA-1	Bacteria	Proteobacteria	Gammaproteobacteria	Enterobacterales	Enterobacteriaceae	Klebsiella	Klebsiella_michiganensis
23	ex-DNA-1	Bacteria	Proteobacteria	Gammaproteobacteria	Alteromonadales	Alteromonadaceae	Alteromonas	Alteromonas_sp._RW2A1
71	ex-DNA-1	Bacteria	Bacteroidetes	Flavobacteriia	Flavobacteriales	Flavobacteriaceae	Flagellimonas	Flagellimonas_sp._HME9304
14	ex-DNA-1	Archaea	Crenarchaeota	Thermoprotei	Acidilobales	Acidilobaceae	Acidilobus	Acidilobus_saccharovorans
2	ex-DNA-1	Bacteria	Actinobacteria	Actinobacteria	Corynebacteriales	Mycobacteriaceae	Mycobacteroides	Mycobacteroides_chelonae
2	ex-DNA-1	Viruses	p	c	o	Poxviridae	Yatapoxvirus	Yaba_monkey_tumor_virus
43	ex-DNA-1	Bacteria	Proteobacteria	Epsilonproteobacteria	Campylobacterales	f	Nitratifractor	Nitratifractor_salsuginis
2	ex-DNA-1	Viruses	p	c	Caudovirales	Myoviridae	Tequatrovirus	Shigella_virus_Sf24
1	ex-DNA-1	Viruses	p	c	Caudovirales	Siphoviridae	g	Weissella_phage_WCP30
79	ex-DNA-1	Bacteria	Bacteroidetes	Cytophagia	Cytophagales	Flammeovirgaceae	g	Flammeovirgaceae_bacterium_311
17	ex-DNA-1	Bacteria	Proteobacteria	Alphaproteobacteria	Sphingomonadales	Sphingomonadaceae	Sphingopyxis	Sphingopyxis_sp._EG6
4	ex-DNA-1	Bacteria	Actinobacteria	Actinobacteria	Streptosporangiales	Nocardiopsaceae	g	s
18	ex-DNA-1	Viruses	p	c	Caudovirales	Siphoviridae	g	Bacteroides_phage_B124-14
39	ex-DNA-1	Bacteria	Proteobacteria	Gammaproteobacteria	Oceanospirillales	Saccharospirillaceae	Gynuella	Gynuella_sunshinyii
1	ex-DNA-1	Viruses	p	c	Caudovirales	Siphoviridae	Weaselvirus	Rhodococcus_virus_Weasel
21	ex-DNA-1	Bacteria	Proteobacteria	Epsilonproteobacteria	Campylobacterales	Campylobacteraceae	Sulfurospirillum	Sulfurospirillum_multivorans
32	ex-DNA-1	Bacteria	Actinobacteria	Actinobacteria	Corynebacteriales	Mycobacteriaceae	Mycolicibacterium	Mycolicibacterium_rhodesiae
45	ex-DNA-1	Bacteria	Bacteroidetes	Flavobacteriia	Flavobacteriales	Flavobacteriaceae	Olleya	Olleya_sp._Bg11-27
16	ex-DNA-1	Bacteria	Acidobacteria	Blastocatellia	o	f	Chloracidobacterium	Chloracidobacterium_thermophilum
58	ex-DNA-1	Bacteria	Verrucomicrobia	Opitutae	Opitutales	Opitutaceae	Ereboglobus	Ereboglobus_luteus
35	ex-DNA-1	Bacteria	Proteobacteria	Alphaproteobacteria	Caulobacterales	Caulobacteraceae	Brevundimonas	Brevundimonas_sp._MF30-B
34	ex-DNA-1	Bacteria	Proteobacteria	Alphaproteobacteria	Rhizobiales	Methylocystaceae	Methylosinus	Methylosinus_trichosporium
75	ex-DNA-1	Bacteria	Bacteroidetes	Cytophagia	Cytophagales	Hymenobacteraceae	Pontibacter	Pontibacter_akesuensis
10	ex-DNA-1	Eukaryota	Microsporidia	c	o	Unikaryonidae	Encephalitozoon	Encephalitozoon_cuniculi
56	ex-DNA-1	Bacteria	Bacteroidetes	Cytophagia	Cytophagales	f	g	s
69	ex-DNA-1	Bacteria	Bacteroidetes	Cytophagia	Cytophagales	Cyclobacteriaceae	Cyclobacterium	Cyclobacterium_amurskyense
19	ex-DNA-1	Bacteria	Actinobacteria	Actinobacteria	Streptomycetales	Streptomycetaceae	Streptomyces	Streptomyces_sp._4F
21	ex-DNA-1	Bacteria	Bacteroidetes	Flavobacteriia	Flavobacteriales	Flavobacteriaceae	Capnocytophaga	Capnocytophaga_sp._H2931
53	ex-DNA-1	Bacteria	Proteobacteria	Alphaproteobacteria	Rhodospirillales	Acetobacteraceae	g	Acetobacteraceae_bacterium
140	ex-DNA-1	Bacteria	Proteobacteria	Gammaproteobacteria	Alteromonadales	Shewanellaceae	Shewanella	s
140	ex-DNA-1	Bacteria	Firmicutes	Bacilli	Lactobacillales	Streptococcaceae	Streptococcus	Streptococcus_gordonii
1333	ex-DNA-1	Eukaryota	Streptophyta	c	Malvales	Malvaceae	Gossypium	Gossypium_arboreum
18	ex-DNA-1	Bacteria	Tenericutes	Mollicutes	Mycoplasmatales	Mycoplasmataceae	Mycoplasma	Mycoplasma_anatis
134	ex-DNA-1	Bacteria	Firmicutes	Bacilli	Bacillales	Bacillaceae	Bacillus	Bacillus_oceanisediminis
3180	ex-DNA-1	Bacteria	Firmicutes	Clostridia	Clostridiales	Lachnospiraceae	Lachnoclostridium	s
13	ex-DNA-1	Bacteria	Tenericutes	Mollicutes	Mycoplasmatales	Mycoplasmataceae	Mycoplasma	Mycoplasma_putrefaciens
7	ex-DNA-1	Bacteria	Proteobacteria	Alphaproteobacteria	Rhizobiales	Bradyrhizobiaceae	Bradyrhizobium	Bradyrhizobium_sp._WSM471
25	ex-DNA-1	Bacteria	Proteobacteria	Gammaproteobacteria	Pasteurellales	Pasteurellaceae	Bibersteinia	Bibersteinia_trehalosi
44	ex-DNA-1	Bacteria	Actinobacteria	Actinobacteria	Propionibacteriales	Propionibacteriaceae	Acidipropionibacterium	Acidipropionibacterium_acidipropionici
108	ex-DNA-1	Bacteria	Firmicutes	Bacilli	Lactobacillales	Lactobacillaceae	Lactobacillus	Lactobacillus_casei
1	ex-DNA-1	Bacteria	Actinobacteria	Actinobacteria	Streptomycetales	Streptomycetaceae	Streptomyces	Streptomyces_sp._ICC4
13	ex-DNA-1	Bacteria	Firmicutes	Bacilli	Lactobacillales	Lactobacillaceae	Lactobacillus	Lactobacillus_crustorum
1	ex-DNA-1	Viruses	p	c	Caudovirales	Siphoviridae	Betterkatzvirus	Gordonia_virus_BetterKatz
11	ex-DNA-1	Bacteria	Firmicutes	Bacilli	Bacillales	Bacillaceae	Bacillus	Bacillus_albus
45	ex-DNA-1	Bacteria	Proteobacteria	Alphaproteobacteria	Rhodobacterales	Rhodobacteraceae	Antarctobacter	Antarctobacter_heliothermus
30	ex-DNA-1	Bacteria	Proteobacteria	Gammaproteobacteria	Enterobacterales	Enterobacteriaceae	Klebsiella	Klebsiella_variicola
40	ex-DNA-1	Bacteria	Firmicutes	Bacilli	Lactobacillales	Lactobacillaceae	Lactobacillus	Lactobacillus_alimentarius
63	ex-DNA-1	Bacteria	Proteobacteria	Gammaproteobacteria	Alteromonadales	Alteromonadaceae	Marinobacter	Marinobacter_salarius
30	ex-DNA-1	Bacteria	Tenericutes	Mollicutes	Acholeplasmatales	Acholeplasmataceae	Candidatus_Phytoplasma	s
90	ex-DNA-1	Bacteria	Firmicutes	Bacilli	Bacillales	Listeriaceae	Listeria	Listeria_grayi
19	ex-DNA-1	Bacteria	Proteobacteria	Alphaproteobacteria	Rhodobacterales	Rhodobacteraceae	Epibacterium	Epibacterium_mobile
40	ex-DNA-1	Bacteria	Actinobacteria	Actinobacteria	o	f	Thermobispora	Thermobispora_bispora
4	ex-DNA-1	Bacteria	Actinobacteria	Actinobacteria	Streptomycetales	Streptomycetaceae	Streptomyces	Streptomyces_sp._FR-008
37	ex-DNA-1	Bacteria	Proteobacteria	Alphaproteobacteria	Rhodospirillales	Rhodospirillaceae	Pararhodospirillum	Pararhodospirillum_photometricum
10	ex-DNA-1	Bacteria	Proteobacteria	Gammaproteobacteria	Alteromonadales	Colwelliaceae	Litorilituus	Litorilituus_sediminis
7	ex-DNA-1	Bacteria	Actinobacteria	c	o	f	g	Actinobacteria_bacterium_IMCC26103
34	ex-DNA-1	Bacteria	Proteobacteria	Alphaproteobacteria	Sphingomonadales	Sphingomonadaceae	Sphingobium	Sphingobium_sp._RAC03
26	ex-DNA-1	Bacteria	Proteobacteria	Betaproteobacteria	Neisseriales	Neisseriaceae	Neisseria	Neisseria_canis
123	ex-DNA-1	Bacteria	Bacteroidetes	Chitinophagia	Chitinophagales	Chitinophagaceae	Chitinophaga	Chitinophaga_sp._MD30
542	ex-DNA-1	Bacteria	Firmicutes	Clostridia	Clostridiales	Lachnospiraceae	Butyrivibrio	s
39	ex-DNA-1	Bacteria	Proteobacteria	Alphaproteobacteria	Rhodospirillales	Rhodospirillaceae	Azospirillum	Azospirillum_sp._TSH100
105	ex-DNA-1	Bacteria	Proteobacteria	Gammaproteobacteria	Aeromonadales	Aeromonadaceae	Aeromonas	Aeromonas_veronii
140	ex-DNA-1	Bacteria	Bacteroidetes	Flavobacteriia	Flavobacteriales	Flavobacteriaceae	Zunongwangia	Zunongwangia_profunda
3	ex-DNA-1	Viruses	p	c	o	Poxviridae	Leporipoxvirus	Rabbit_fibroma_virus
25	ex-DNA-1	Bacteria	Firmicutes	Bacilli	Bacillales	Alicyclobacillaceae	Kyrpidia	Kyrpidia_tusciae
217	ex-DNA-1	Bacteria	Firmicutes	Clostridia	Clostridiales	Eubacteriaceae	Acetobacterium	Acetobacterium_sp._KB-1
246	ex-DNA-1	Bacteria	Actinobacteria	Actinobacteria	Corynebacteriales	Corynebacteriaceae	Corynebacterium	s
28	ex-DNA-1	Archaea	Euryarchaeota	Methanomicrobia	Methanocellales	Methanocellaceae	Methanocella	Methanocella_paludicola
2	ex-DNA-1	Bacteria	Bacteroidetes	Cytophagia	Cytophagales	Cyclobacteriaceae	g	s
93	ex-DNA-1	Bacteria	Firmicutes	Bacilli	Lactobacillales	Streptococcaceae	Streptococcus	Streptococcus_uberis
3	ex-DNA-1	Bacteria	Proteobacteria	Gammaproteobacteria	Pseudomonadales	Pseudomonadaceae	Pseudomonas	Pseudomonas_sp._AK6U
47	ex-DNA-1	Bacteria	Spirochaetes	Spirochaetia	Spirochaetales	Borreliaceae	Borrelia	Borrelia_hermsii
99	ex-DNA-1	Bacteria	Firmicutes	Clostridia	Clostridiales	Lachnospiraceae	Blautia	Blautia_sp._YL58
18	ex-DNA-1	Bacteria	Proteobacteria	Gammaproteobacteria	Methylococcales	Methylococcaceae	Methylomonas	Methylomonas_koyamae
33	ex-DNA-1	Bacteria	Spirochaetes	Spirochaetia	Spirochaetales	Borreliaceae	Borreliella	s
46	ex-DNA-1	Bacteria	Bacteroidetes	Flavobacteriia	Flavobacteriales	Flavobacteriaceae	Dokdonia	s
12796	ex-DNA-1	Bacteria	Firmicutes	Clostridia	Clostridiales	Lachnospiraceae	Blautia	s
15	ex-DNA-1	Bacteria	Proteobacteria	Gammaproteobacteria	Enterobacterales	Enterobacteriaceae	Candidatus_Tachikawaea	Candidatus_Tachikawaea_gelatinosa
17	ex-DNA-1	Bacteria	Proteobacteria	Alphaproteobacteria	Rhizobiales	Bradyrhizobiaceae	Nitrobacter	Nitrobacter_winogradskyi
9	ex-DNA-1	Bacteria	Firmicutes	Bacilli	Bacillales	Bacillaceae	Bacillus	Bacillus_sp._HBCD-sjtu
1	ex-DNA-1	Bacteria	Proteobacteria	Alphaproteobacteria	Rhodobacterales	Rhodobacteraceae	Thalassococcus	s
39	ex-DNA-1	Bacteria	Proteobacteria	Betaproteobacteria	Burkholderiales	Comamonadaceae	Acidovorax	s
2221	ex-DNA-1	Eukaryota	Streptophyta	Liliopsida	Asparagales	Asparagaceae	Asparagus	Asparagus_officinalis
22	ex-DNA-1	Bacteria	Proteobacteria	Gammaproteobacteria	Cellvibrionales	Halieaceae	Congregibacter	Congregibacter_litoralis
38	ex-DNA-1	Bacteria	Proteobacteria	Deltaproteobacteria	Myxococcales	Myxococcaceae	Myxococcus	s
2381	ex-DNA-1	Bacteria	Firmicutes	Bacilli	Bacillales	Bacillaceae	Bacillus	s
20	ex-DNA-1	Bacteria	Proteobacteria	Gammaproteobacteria	Enterobacterales	Morganellaceae	Arsenophonus	Candidatus_Arsenophonus_lipoptenae
17	ex-DNA-1	Bacteria	Actinobacteria	Actinobacteria	Micrococcales	Brevibacteriaceae	Brevibacterium	Brevibacterium_siliguriense
171	ex-DNA-1	Bacteria	Firmicutes	Clostridia	Clostridiales	Peptococcaceae	Desulfitobacterium	Desulfitobacterium_dehalogenans
50	ex-DNA-1	Bacteria	Proteobacteria	Gammaproteobacteria	Xanthomonadales	Rhodanobacteraceae	Dyella	Dyella_thiooxydans
3943	ex-DNA-1	Eukaryota	Streptophyta	c	Solanales	Solanaceae	Nicotiana	Nicotiana_attenuata
48	ex-DNA-1	Bacteria	Aquificae	Aquificae	Aquificales	f	Thermosulfidibacter	Thermosulfidibacter_takaii
29	ex-DNA-1	Bacteria	Firmicutes	Bacilli	Lactobacillales	Lactobacillaceae	Lactobacillus	Lactobacillus_kunkeei
10	ex-DNA-1	Bacteria	Proteobacteria	Betaproteobacteria	Nitrosomonadales	Methylophilaceae	Methylotenera	Methylotenera_versatilis
8	ex-DNA-1	Bacteria	Spirochaetes	Spirochaetia	Spirochaetales	Borreliaceae	Borreliella	Candidatus_Borrelia_tachyglossi
289	ex-DNA-1	Bacteria	Proteobacteria	Alphaproteobacteria	Rhizobiales	Bradyrhizobiaceae	Rhodopseudomonas	Rhodopseudomonas_palustris
57	ex-DNA-1	Bacteria	Bacteroidetes	Flavobacteriia	Flavobacteriales	Flavobacteriaceae	Winogradskyella	Winogradskyella_sp._PC-19
57	ex-DNA-1	Bacteria	Proteobacteria	Betaproteobacteria	Burkholderiales	Alcaligenaceae	Achromobacter	Achromobacter_denitrificans
37	ex-DNA-1	Bacteria	Proteobacteria	Alphaproteobacteria	Rhizobiales	Rhizobiaceae	Agrobacterium	Agrobacterium_fabrum
1	ex-DNA-1	Bacteria	Firmicutes	Clostridia	Thermoanaerobacterales	Thermodesulfobiaceae	Thermodesulfobium	s
33	ex-DNA-1	Bacteria	Firmicutes	Bacilli	Lactobacillales	Streptococcaceae	Streptococcus	Streptococcus_vestibularis
1	ex-DNA-1	Viruses	p	c	Caudovirales	Siphoviridae	g	Cronobacter_phage_ENT39118
49	ex-DNA-1	Bacteria	Proteobacteria	Gammaproteobacteria	Thiotrichales	Francisellaceae	Francisella	Francisella_hispaniensis
5	ex-DNA-1	Bacteria	Proteobacteria	Alphaproteobacteria	Rhizobiales	Hyphomicrobiaceae	Devosia	s
19	ex-DNA-1	Archaea	Euryarchaeota	Halobacteria	Haloferacales	Haloferacaceae	Haloferax	Haloferax_gibbonsii
10	ex-DNA-1	Bacteria	Proteobacteria	Gammaproteobacteria	Enterobacterales	Hafniaceae	Obesumbacterium	Obesumbacterium_proteus
42	ex-DNA-1	Bacteria	Proteobacteria	Betaproteobacteria	Burkholderiales	Burkholderiaceae	Pandoraea	Pandoraea_norimbergensis
22	ex-DNA-1	Bacteria	Spirochaetes	Spirochaetia	Leptospirales	Leptospiraceae	Leptospira	Leptospira_borgpetersenii
36	ex-DNA-1	Archaea	Euryarchaeota	Thermococci	Thermococcales	Thermococcaceae	Thermococcus	s
13	ex-DNA-1	Bacteria	Actinobacteria	Actinobacteria	Acidothermales	Acidothermaceae	Acidothermus	Acidothermus_cellulolyticus
171	ex-DNA-1	Eukaryota	Ascomycota	Saccharomycetes	Saccharomycetales	Saccharomycetaceae	Naumovozyma	Naumovozyma_dairenensis
16	ex-DNA-1	Bacteria	Proteobacteria	Betaproteobacteria	Burkholderiales	Burkholderiaceae	Burkholderia	[Pseudomonas]_mesoacidophila
2	ex-DNA-1	Bacteria	Actinobacteria	Actinobacteria	Micrococcales	Microbacteriaceae	Microbacterium	Microbacterium_sp._CGR1
36	ex-DNA-1	Bacteria	Proteobacteria	Gammaproteobacteria	Chromatiales	Chromatiaceae	Nitrosococcus	Nitrosococcus_watsonii
1	ex-DNA-1	Viruses	p	c	Caudovirales	Siphoviridae	g	Rhodobacter_phage_RcapNL
2	ex-DNA-1	Bacteria	Proteobacteria	Alphaproteobacteria	Rhizobiales	Brucellaceae	Brucella	Brucella_melitensis
79	ex-DNA-1	Bacteria	Firmicutes	Bacilli	Lactobacillales	Leuconostocaceae	Leuconostoc	Leuconostoc_gelidum
97	ex-DNA-1	Bacteria	Actinobacteria	Actinobacteria	Streptosporangiales	Nocardiopsaceae	Nocardiopsis	Nocardiopsis_dassonvillei
1	ex-DNA-1	Viruses	p	c	Herpesvirales	Herpesviridae	Cytomegalovirus	Panine_betaherpesvirus_2
21	ex-DNA-1	Bacteria	Proteobacteria	Gammaproteobacteria	Enterobacterales	Yersiniaceae	Serratia	Serratia_sp._FGI94
40	ex-DNA-1	Bacteria	Proteobacteria	Betaproteobacteria	Neisseriales	Chromobacteriaceae	Aquaspirillum	Aquaspirillum_sp._LM1
48	ex-DNA-1	Bacteria	Actinobacteria	Actinobacteria	Pseudonocardiales	Pseudonocardiaceae	Pseudonocardia	Pseudonocardia_sp._AL041005-10
4	ex-DNA-1	Bacteria	Firmicutes	Bacilli	Lactobacillales	Leuconostocaceae	Oenococcus	s
50	ex-DNA-1	Bacteria	Cyanobacteria	c	Pleurocapsales	Dermocarpellaceae	Stanieria	Stanieria_sp._NIES-3757
3	ex-DNA-1	Bacteria	Proteobacteria	Gammaproteobacteria	Xanthomonadales	Xanthomonadaceae	Stenotrophomonas	Stenotrophomonas_sp._YAU14D1_LEIMI4_1
8	ex-DNA-1	Bacteria	Proteobacteria	Gammaproteobacteria	Oceanospirillales	Halomonadaceae	Halomonas	Halomonas_alkaliphila
1	ex-DNA-1	Bacteria	Aquificae	Aquificae	Aquificales	Aquificaceae	Thermocrinis	s
193	ex-DNA-1	Bacteria	Proteobacteria	Gammaproteobacteria	Enterobacterales	Pectobacteriaceae	Dickeya	s
63	ex-DNA-1	Bacteria	Proteobacteria	Betaproteobacteria	Burkholderiales	Alcaligenaceae	Bordetella	Bordetella_sp._N
217	ex-DNA-1	Bacteria	Firmicutes	Bacilli	Bacillales	Planococcaceae	Sporosarcina	Sporosarcina_ureae
21	ex-DNA-1	Bacteria	Proteobacteria	Gammaproteobacteria	Pseudomonadales	Pseudomonadaceae	Pseudomonas	Pseudomonas_corrugata
25	ex-DNA-1	Bacteria	Proteobacteria	Gammaproteobacteria	Pseudomonadales	Moraxellaceae	Acinetobacter	Acinetobacter_equi
43	ex-DNA-1	Bacteria	Proteobacteria	Gammaproteobacteria	Chromatiales	Granulosicoccaceae	Granulosicoccus	Granulosicoccus_antarcticus
31	ex-DNA-1	Bacteria	Proteobacteria	Gammaproteobacteria	o	f	g	Candidatus_Baumannia_cicadellinicola
134	ex-DNA-1	Bacteria	Bacteroidetes	Flavobacteriia	Flavobacteriales	Flavobacteriaceae	Chryseobacterium	Chryseobacterium_shandongense
39	ex-DNA-1	Bacteria	Proteobacteria	Alphaproteobacteria	Rickettsiales	Anaplasmataceae	Ehrlichia	Ehrlichia_ruminantium
26	ex-DNA-1	Bacteria	Actinobacteria	Actinobacteria	Micromonosporales	Micromonosporaceae	Salinispora	Salinispora_arenicola
20	ex-DNA-1	Bacteria	Proteobacteria	Epsilonproteobacteria	Campylobacterales	Campylobacteraceae	Campylobacter	Campylobacter_hyointestinalis
25	ex-DNA-1	Bacteria	Proteobacteria	Betaproteobacteria	Burkholderiales	f	Methylibium	s
307	ex-DNA-1	Bacteria	Bacteroidetes	Bacteroidia	Bacteroidales	Porphyromonadaceae	Petrimonas	Petrimonas_mucosa
5	ex-DNA-1	Archaea	Crenarchaeota	Thermoprotei	Thermoproteales	Thermoproteaceae	Pyrobaculum	Pyrobaculum_islandicum
1	ex-DNA-1	Viruses	p	c	o	Phycodnaviridae	Prasinovirus	Bathycoccus_sp._RCC1105_virus_BpV
63	ex-DNA-1	Bacteria	Proteobacteria	Deltaproteobacteria	Myxococcales	Polyangiaceae	Chondromyces	Chondromyces_crocatus
1	ex-DNA-1	Viruses	p	c	Caudovirales	Myoviridae	g	Lactobacillus_phage_phiAQ113
52	ex-DNA-1	Bacteria	Proteobacteria	Gammaproteobacteria	Enterobacterales	Morganellaceae	Proteus	Proteus_hauseri
48	ex-DNA-1	Bacteria	Actinobacteria	Actinobacteria	Corynebacteriales	Corynebacteriaceae	Corynebacterium	Corynebacterium_provencense
2	ex-DNA-1	Bacteria	Proteobacteria	Alphaproteobacteria	Rhizobiales	Brucellaceae	g	s
955	ex-DNA-1	Eukaryota	Streptophyta	c	Malvales	Malvaceae	Gossypium	Gossypium_raimondii
126	ex-DNA-1	Bacteria	Proteobacteria	Betaproteobacteria	Burkholderiales	Alcaligenaceae	Achromobacter	Achromobacter_xylosoxidans
78	ex-DNA-1	Bacteria	Proteobacteria	Alphaproteobacteria	Rhizobiales	Phyllobacteriaceae	Mesorhizobium	Mesorhizobium_oceanicum
5	ex-DNA-1	Bacteria	Actinobacteria	Actinobacteria	Streptomycetales	Streptomycetaceae	Streptomyces	Streptomyces_sp._11-1-2
43	ex-DNA-1	Bacteria	Proteobacteria	Betaproteobacteria	Burkholderiales	Alcaligenaceae	Bordetella	Bordetella_petrii
16	ex-DNA-1	Bacteria	Proteobacteria	Betaproteobacteria	Burkholderiales	Alcaligenaceae	Alcaligenes	Alcaligenes_aquatilis
1	ex-DNA-1	Bacteria	Firmicutes	Bacilli	Bacillales	Thermoactinomycetaceae	g	s
44	ex-DNA-1	Bacteria	Proteobacteria	Gammaproteobacteria	Chromatiales	Chromatiaceae	Rheinheimera	Rheinheimera_sp._LHK132
23	ex-DNA-1	Bacteria	Proteobacteria	Alphaproteobacteria	Sphingomonadales	Erythrobacteraceae	Erythrobacter	Erythrobacter_sp._HKB08
50	ex-DNA-1	Bacteria	Calditrichaeota	Calditrichae	Calditrichales	Calditrichaceae	Caldithrix	Caldithrix_abyssi
156	ex-DNA-1	Bacteria	Fusobacteria	Fusobacteriia	Fusobacteriales	Fusobacteriaceae	Ilyobacter	Ilyobacter_polytropus
5	ex-DNA-1	Bacteria	Bacteroidetes	Cytophagia	Cytophagales	Cytophagaceae	g	s
42	ex-DNA-1	Bacteria	Proteobacteria	Alphaproteobacteria	Rhodospirillales	Acetobacteraceae	Roseomonas	Roseomonas_sp._FDAARGOS_362
278	ex-DNA-1	Bacteria	Firmicutes	Negativicutes	Selenomonadales	Selenomonadaceae	Selenomonas	Selenomonas_sputigena
58	ex-DNA-1	Bacteria	Firmicutes	Bacilli	Bacillales	f	Exiguobacterium	s
1	ex-DNA-1	Viruses	p	c	Caudovirales	Myoviridae	Alcyoneusvirus	Enterobacteria_phage_vB_KleM-RaK2
10	ex-DNA-1	Bacteria	Proteobacteria	Betaproteobacteria	Burkholderiales	Burkholderiaceae	Burkholderia	Burkholderia_seminalis
38	ex-DNA-1	Bacteria	Proteobacteria	Gammaproteobacteria	Oceanospirillales	Halomonadaceae	Halomonas	Halomonas_sp._GFAJ-1
35	ex-DNA-1	Bacteria	Fusobacteria	Fusobacteriia	Fusobacteriales	Fusobacteriaceae	Fusobacterium	Fusobacterium_hwasookii
535	ex-DNA-1	Bacteria	Bacteroidetes	Bacteroidia	Bacteroidales	Prevotellaceae	Prevotella	Prevotella_ruminicola
3	ex-DNA-1	Archaea	Euryarchaeota	Halobacteria	Haloferacales	Halorubraceae	Halorubrum	s
17	ex-DNA-1	Bacteria	Proteobacteria	Alphaproteobacteria	Sphingomonadales	Sphingomonadaceae	Sphingopyxis	Sphingopyxis_alaskensis
28	ex-DNA-1	Bacteria	Firmicutes	Bacilli	Lactobacillales	Lactobacillaceae	Lactobacillus	Lactobacillus_sp._BHWM-4
60	ex-DNA-1	Bacteria	Firmicutes	Bacilli	Lactobacillales	Streptococcaceae	Streptococcus	Streptococcus_sobrinus
207	ex-DNA-1	Bacteria	Firmicutes	Clostridia	Clostridiales	Clostridiaceae	Clostridium	Clostridium_sp._JN500901
26	ex-DNA-1	Archaea	Euryarchaeota	Methanomicrobia	Methanosarcinales	Methanosarcinaceae	Methanohalophilus	Methanohalophilus_mahii
70	ex-DNA-1	Bacteria	Proteobacteria	Alphaproteobacteria	Rhizobiales	Phyllobacteriaceae	Mesorhizobium	Mesorhizobium_sp._M1B,F,Ca,ET,045,04,1,1
110	ex-DNA-1	Bacteria	Proteobacteria	Deltaproteobacteria	Desulfuromonadales	Geobacteraceae	Geobacter	s
22	ex-DNA-1	Bacteria	Proteobacteria	Alphaproteobacteria	Rhizobiales	Bartonellaceae	Bartonella	Bartonella_clarridgeiae
55	ex-DNA-1	Bacteria	Tenericutes	c	o	f	g	Tenericutes_bacterium_MZ-XQ
5	ex-DNA-1	Viruses	p	c	Caudovirales	Myoviridae	g	Prochlorococcus_phage_Syn33
1	ex-DNA-1	Bacteria	Firmicutes	Negativicutes	Veillonellales	Veillonellaceae	g	s
11	ex-DNA-1	Bacteria	Proteobacteria	Alphaproteobacteria	Rhodobacterales	Rhodobacteraceae	Roseovarius	Roseovarius_sp._TM1035
37	ex-DNA-1	Bacteria	Proteobacteria	Alphaproteobacteria	Rhizobiales	Methylocystaceae	Methylocystis	Methylocystis_rosea
16	ex-DNA-1	Bacteria	Proteobacteria	Betaproteobacteria	Burkholderiales	Comamonadaceae	Acidovorax	Acidovorax_sp._JS42
56	ex-DNA-1	Bacteria	Proteobacteria	Gammaproteobacteria	Chromatiales	Chromatiaceae	Allochromatium	Allochromatium_vinosum
2	ex-DNA-1	Viruses	Negarnaviricota	Ellioviricetes	Bunyavirales	Tospoviridae	Orthotospovirus	Tomato_spotted_wilt_tospovirus
15	ex-DNA-1	Bacteria	Verrucomicrobia	Spartobacteria	o	f	Candidatus_Xiphinematobacter	Candidatus_Xiphinematobacter_sp._Idaho_Grape
2681	ex-DNA-1	Bacteria	Firmicutes	Clostridia	Clostridiales	Lachnospiraceae	Anaerostipes	Anaerostipes_rhamnosivorans
550	ex-DNA-1	Bacteria	Firmicutes	Clostridia	Clostridiales	Lachnospiraceae	Cellulosilyticum	s
180	ex-DNA-1	Bacteria	Bacteroidetes	Bacteroidia	Bacteroidales	Porphyromonadaceae	Porphyromonas	Porphyromonas_cangingivalis
166	ex-DNA-1	Bacteria	Proteobacteria	Betaproteobacteria	Burkholderiales	Comamonadaceae	Variovorax	Variovorax_paradoxus
1	ex-DNA-1	Viruses	p	c	Caudovirales	Siphoviridae	g	Bacillus_phage_vB_BtS_BMBtp3
23	ex-DNA-1	Bacteria	Proteobacteria	Alphaproteobacteria	Rhizobiales	Brucellaceae	Ochrobactrum	Ochrobactrum_pituitosum
60	ex-DNA-1	Bacteria	Proteobacteria	Betaproteobacteria	Burkholderiales	Burkholderiaceae	Cupriavidus	Cupriavidus_basilensis
5	ex-DNA-1	Viruses	p	c	o	Parvoviridae	Iteradensovirus	Lepidopteran_iteradensovirus_3
40	ex-DNA-1	Bacteria	Deinococcus-Thermus	Deinococci	Deinococcales	Deinococcaceae	Deinococcus	Deinococcus_swuensis
118	ex-DNA-1	Eukaryota	Ascomycota	Saccharomycetes	Saccharomycetales	Debaryomycetaceae	Candida	Candida_albicans
8	ex-DNA-1	Archaea	Euryarchaeota	Archaeoglobi	Archaeoglobales	Archaeoglobaceae	Archaeoglobus	Archaeoglobus_veneficus
136	ex-DNA-1	Bacteria	Bacteroidetes	Cytophagia	Cytophagales	Cytophagaceae	Fibrella	Fibrella_aestuarina
28	ex-DNA-1	Bacteria	Actinobacteria	Actinobacteria	Micrococcales	Microbacteriaceae	Cryobacterium	s
5	ex-DNA-1	Bacteria	Proteobacteria	Gammaproteobacteria	Xanthomonadales	Xanthomonadaceae	Xanthomonas	Xanthomonas_perforans
72	ex-DNA-1	Bacteria	Bacteroidetes	Cytophagia	Cytophagales	Hymenobacteraceae	Hymenobacter	Hymenobacter_nivis
53	ex-DNA-1	Bacteria	Dictyoglomi	Dictyoglomia	Dictyoglomales	Dictyoglomaceae	Dictyoglomus	Dictyoglomus_thermophilum
20	ex-DNA-1	Bacteria	Cyanobacteria	c	Nostocales	Scytonemataceae	Scytonema	Scytonema_sp._NIES-4073
121	ex-DNA-1	Bacteria	Bacteroidetes	Bacteroidia	Bacteroidales	Porphyromonadaceae	Porphyromonas	Porphyromonas_asaccharolytica
239	ex-DNA-1	Bacteria	Firmicutes	Clostridia	Clostridiales	Lachnospiraceae	Cellulosilyticum	Cellulosilyticum_sp._WCF-2
104	ex-DNA-1	Bacteria	Firmicutes	Clostridia	Clostridiales	Clostridiaceae	Candidatus_Arthromitus	s
13	ex-DNA-1	Bacteria	Proteobacteria	Alphaproteobacteria	Rhodobacterales	Rhodobacteraceae	Ruegeria	Ruegeria_sp._AD91A
1	ex-DNA-1	Bacteria	Proteobacteria	Alphaproteobacteria	Rhizobiales	Rhizobiaceae	Liberibacter	s
22	ex-DNA-1	Bacteria	Proteobacteria	Alphaproteobacteria	Sphingomonadales	Erythrobacteraceae	Altererythrobacter	Altererythrobacter_ishigakiensis
31	ex-DNA-1	Bacteria	Proteobacteria	Gammaproteobacteria	Enterobacterales	Erwiniaceae	g	s
4	ex-DNA-1	Bacteria	Bacteroidetes	Flavobacteriia	Flavobacteriales	Blattabacteriaceae	Blattabacterium	Blattabacterium_sp._(Blaberus_giganteus)
41	ex-DNA-1	Bacteria	Cyanobacteria	c	Synechococcales	Synechococcaceae	Cyanobium	Cyanobium_sp._NIES-981
16	ex-DNA-1	Bacteria	Proteobacteria	Alphaproteobacteria	Pelagibacterales	Pelagibacteraceae	Candidatus_Pelagibacter	Candidatus_Pelagibacter_sp._RS39
1	ex-DNA-1	Viruses	p	c	Caudovirales	Myoviridae	g	Synechococcus_phage_S-SKS1
26	ex-DNA-1	Bacteria	Actinobacteria	Actinobacteria	Micrococcales	Micrococcaceae	Arthrobacter	Arthrobacter_sp._U41
41	ex-DNA-1	Bacteria	Proteobacteria	Gammaproteobacteria	Oceanospirillales	Halomonadaceae	Halomonas	Halomonas_sp._JS92-SW72
884	ex-DNA-1	Bacteria	Firmicutes	Clostridia	Clostridiales	Christensenellaceae	Christensenella	Christensenella_sp._Marseille-P3954
5	ex-DNA-1	Bacteria	Verrucomicrobia	Opitutae	Opitutales	Opitutaceae	g	s
162	ex-DNA-1	Bacteria	Firmicutes	Bacilli	Bacillales	Bacillaceae	Fictibacillus	Fictibacillus_arsenicus
22	ex-DNA-1	Bacteria	Bacteroidetes	Cytophagia	Cytophagales	Hymenobacteraceae	g	s
49	ex-DNA-1	Bacteria	Proteobacteria	Betaproteobacteria	Burkholderiales	Oxalobacteraceae	Herbaspirillum	Herbaspirillum_robiniae
27	ex-DNA-1	Bacteria	Cyanobacteria	c	Nostocales	Rivulariaceae	Calothrix	Calothrix_sp._336/3
33	ex-DNA-1	Bacteria	Proteobacteria	Epsilonproteobacteria	Campylobacterales	Campylobacteraceae	Campylobacter	Campylobacter_cuniculorum
219	ex-DNA-1	Bacteria	Bacteroidetes	Cytophagia	Cytophagales	Persicobacteraceae	Persicobacter	Persicobacter_sp._JZB09
76	ex-DNA-1	Bacteria	Bacteroidetes	Flavobacteriia	Flavobacteriales	Flavobacteriaceae	Chryseobacterium	Chryseobacterium_haifense
1	ex-DNA-1	Bacteria	Tenericutes	Mollicutes	Entomoplasmatales	Spiroplasmataceae	Spiroplasma	Spiroplasma_citri
3	ex-DNA-1	Bacteria	Proteobacteria	Betaproteobacteria	Burkholderiales	Comamonadaceae	Limnohabitans	Limnohabitans_sp._103DPR2
14	ex-DNA-1	Bacteria	Proteobacteria	Alphaproteobacteria	Rickettsiales	Anaplasmataceae	Ehrlichia	Ehrlichia_chaffeensis
4	ex-DNA-1	Bacteria	Proteobacteria	Epsilonproteobacteria	Campylobacterales	Helicobacteraceae	Helicobacter	Helicobacter_bizzozeronii
38	ex-DNA-1	Bacteria	Proteobacteria	Gammaproteobacteria	Cellvibrionales	Microbulbiferaceae	Microbulbifer	Microbulbifer_agarilyticus
1	ex-DNA-1	Bacteria	Proteobacteria	Gammaproteobacteria	Xanthomonadales	Xanthomonadaceae	Stenotrophomonas	Stenotrophomonas_sp._ZAC14D2_NAIMI4_6
3	ex-DNA-1	Bacteria	Proteobacteria	Gammaproteobacteria	Xanthomonadales	Xanthomonadaceae	Stenotrophomonas	Stenotrophomonas_sp._ZAC14D2_NAIMI4_7
64	ex-DNA-1	Bacteria	Proteobacteria	Gammaproteobacteria	Pseudomonadales	Pseudomonadaceae	Pseudomonas	Pseudomonas_monteilii
230	ex-DNA-1	Bacteria	Firmicutes	Clostridia	Thermoanaerobacterales	Thermoanaerobacterales_Family_III,_Incertae_Sedis	Caldicellulosiruptor	s
43	ex-DNA-1	Bacteria	Proteobacteria	Gammaproteobacteria	Enterobacterales	Morganellaceae	Photorhabdus	Photorhabdus_laumondii
75	ex-DNA-1	Bacteria	Proteobacteria	Gammaproteobacteria	Enterobacterales	Enterobacteriaceae	Escherichia	Escherichia_fergusonii
64	ex-DNA-1	Bacteria	Firmicutes	Bacilli	Bacillales	Bacillaceae	Oceanobacillus	Oceanobacillus_kimchii
66	ex-DNA-1	Bacteria	Deinococcus-Thermus	Deinococci	Deinococcales	Deinococcaceae	Deinococcus	Deinococcus_actinosclerus
66	ex-DNA-1	Bacteria	Actinobacteria	Actinobacteria	Corynebacteriales	Nocardiaceae	Nocardia	Nocardia_sp._CS682
42	ex-DNA-1	Bacteria	Dictyoglomi	Dictyoglomia	Dictyoglomales	Dictyoglomaceae	Dictyoglomus	Dictyoglomus_turgidum
2	ex-DNA-1	Bacteria	Proteobacteria	Betaproteobacteria	Rhodocyclales	Rhodocyclaceae	g	Rhodocyclaceae_bacterium
6	ex-DNA-1	Bacteria	Proteobacteria	Betaproteobacteria	Burkholderiales	Alcaligenaceae	Advenella	s
40	ex-DNA-1	Bacteria	Proteobacteria	Betaproteobacteria	Burkholderiales	Oxalobacteraceae	Herbaspirillum	Herbaspirillum_sp._meg3
14	ex-DNA-1	Bacteria	Proteobacteria	Gammaproteobacteria	Enterobacterales	Enterobacteriaceae	Candidatus_Riesia	Candidatus_Riesia_pediculicola
14	ex-DNA-1	Bacteria	Proteobacteria	Alphaproteobacteria	Rickettsiales	Anaplasmataceae	Wolbachia	Wolbachia_endosymbiont_of_Onchocerca_ochengi
34	ex-DNA-1	Bacteria	Proteobacteria	Alphaproteobacteria	Sphingomonadales	Sphingomonadaceae	Sphingomonas	Sphingomonas_koreensis
3	ex-DNA-1	Viruses	p	c	Caudovirales	Herelleviridae	Tsarbombavirus	Bacillus_virus_TsarBomba
146	ex-DNA-1	Bacteria	Firmicutes	Bacilli	Bacillales	Bacillaceae	Bacillus	Bacillus_circulans
56	ex-DNA-1	Bacteria	Proteobacteria	Gammaproteobacteria	Legionellales	Legionellaceae	Legionella	Legionella_israelensis
35	ex-DNA-1	Bacteria	Proteobacteria	Alphaproteobacteria	Sphingomonadales	Sphingomonadaceae	Zymomonas	Zymomonas_mobilis
9	ex-DNA-1	Bacteria	Proteobacteria	Betaproteobacteria	Burkholderiales	Comamonadaceae	Comamonas	Comamonas_thiooxydans
28	ex-DNA-1	Bacteria	Tenericutes	Mollicutes	Mycoplasmatales	Mycoplasmataceae	Mycoplasma	Mycoplasma_mycoides
74	ex-DNA-1	Bacteria	Firmicutes	Bacilli	Bacillales	Bacillaceae	Virgibacillus	s
313	ex-DNA-1	Bacteria	Actinobacteria	Actinobacteria	Actinomycetales	Actinomycetaceae	Schaalia	Schaalia_meyeri
84	ex-DNA-1	Bacteria	Bacteroidetes	Flavobacteriia	Flavobacteriales	Flavobacteriaceae	Lacinutrix	Lacinutrix_venerupis
8	ex-DNA-1	Bacteria	Firmicutes	Bacilli	Bacillales	Bacillaceae	Bacillus	Bacillus_aryabhattai
1125	ex-DNA-1	Bacteria	Firmicutes	Bacilli	o	f	g	s
5	ex-DNA-1	Bacteria	Proteobacteria	Alphaproteobacteria	Rickettsiales	Anaplasmataceae	Neorickettsia	Neorickettsia_helminthoeca
98	ex-DNA-1	Bacteria	Actinobacteria	Actinobacteria	Streptomycetales	Streptomycetaceae	Streptomyces	Streptomyces_venezuelae
6	ex-DNA-1	Viruses	p	c	Herpesvirales	Herpesviridae	Simplexvirus	Ateline_alphaherpesvirus_1
61	ex-DNA-1	Bacteria	Proteobacteria	Betaproteobacteria	Burkholderiales	Comamonadaceae	Variovorax	Variovorax_boronicumulans
12	ex-DNA-1	Bacteria	Proteobacteria	Gammaproteobacteria	Enterobacterales	Enterobacteriaceae	Leclercia	Leclercia_sp._W6
9	ex-DNA-1	Archaea	Euryarchaeota	Thermococci	Thermococcales	Thermococcaceae	Thermococcus	Thermococcus_litoralis
22	ex-DNA-1	Bacteria	Proteobacteria	Alphaproteobacteria	Pelagibacterales	Pelagibacteraceae	Candidatus_Pelagibacter	Candidatus_Pelagibacter_sp._RS40
16	ex-DNA-1	Bacteria	Proteobacteria	Epsilonproteobacteria	Campylobacterales	Helicobacteraceae	Helicobacter	Helicobacter_cholecystus
64	ex-DNA-1	Bacteria	Bacteroidetes	Flavobacteriia	Flavobacteriales	Flavobacteriaceae	Chryseobacterium	Chryseobacterium_sp._NBC122
25	ex-DNA-1	Bacteria	Firmicutes	Bacilli	Lactobacillales	Lactobacillaceae	Lactobacillus	Lactobacillus_buchneri
54	ex-DNA-1	Bacteria	Proteobacteria	Gammaproteobacteria	Enterobacterales	Yersiniaceae	Rahnella	Rahnella_aquatilis
38	ex-DNA-1	Bacteria	Proteobacteria	Betaproteobacteria	Burkholderiales	Oxalobacteraceae	Massilia	Massilia_plicata
5	ex-DNA-1	Bacteria	Tenericutes	Mollicutes	Entomoplasmatales	Entomoplasmataceae	Mesoplasma	Mesoplasma_coleopterae
38	ex-DNA-1	Bacteria	Proteobacteria	Alphaproteobacteria	Rhizobiales	Rhizobiaceae	Rhizobium	Rhizobium_phaseoli
17	ex-DNA-1	Archaea	Crenarchaeota	Thermoprotei	Desulfurococcales	Desulfurococcaceae	Thermosphaera	Thermosphaera_aggregans
26	ex-DNA-1	Bacteria	Proteobacteria	Alphaproteobacteria	Sphingomonadales	Sphingomonadaceae	Sphingomonas	Sphingomonas_sp._LK11
32	ex-DNA-1	Bacteria	Proteobacteria	Gammaproteobacteria	Chromatiales	Ectothiorhodospiraceae	Ectothiorhodospira	Ectothiorhodospira_haloalkaliphila
1674	ex-DNA-1	Bacteria	Bacteroidetes	Bacteroidia	Bacteroidales	Bacteroidaceae	Bacteroides	Bacteroides_coprosuis
11	ex-DNA-1	Bacteria	Proteobacteria	Gammaproteobacteria	Chromatiales	Ectothiorhodospiraceae	Ectothiorhodospira	s
15	ex-DNA-1	Bacteria	Bacteroidetes	Bacteroidia	Bacteroidales	Tannerellaceae	Tannerella	s
70	ex-DNA-1	Bacteria	Proteobacteria	Gammaproteobacteria	Alteromonadales	Alteromonadaceae	Alteromonas	Alteromonas_mediterranea
12	ex-DNA-1	Bacteria	Actinobacteria	Actinobacteria	Corynebacteriales	Corynebacteriaceae	Corynebacterium	Corynebacterium_pseudotuberculosis
15	ex-DNA-1	Viruses	p	c	Caudovirales	Podoviridae	Kuravirus	Escherichia_virus_SU10
13	ex-DNA-1	Archaea	Thaumarchaeota	c	Nitrosopumilales	Nitrosopumilaceae	Nitrosopumilus	Candidatus_Nitrosopumilus_sediminis
45	ex-DNA-1	Bacteria	Actinobacteria	Actinobacteria	Actinomycetales	Actinomycetaceae	Schaalia	Schaalia_radingae
30	ex-DNA-1	Bacteria	Actinobacteria	Actinobacteria	Corynebacteriales	Corynebacteriaceae	Corynebacterium	Corynebacterium_halotolerans
45	ex-DNA-1	Bacteria	Proteobacteria	Alphaproteobacteria	Rhodobacterales	Rhodobacteraceae	Rhodobaca	Rhodobaca_barguzinensis
91	ex-DNA-1	Bacteria	Bacteroidetes	Flavobacteriia	Flavobacteriales	Flavobacteriaceae	Aquimarina	Aquimarina_sp._BL5
514	ex-DNA-1	Bacteria	Bacteroidetes	Bacteroidia	Bacteroidales	Prevotellaceae	Prevotella	Prevotella_melaninogenica
1	ex-DNA-1	Archaea	Euryarchaeota	Methanobacteria	Methanobacteriales	Methanobacteriaceae	Methanothermobacter	Methanothermobacter_thermautotrophicus
12	ex-DNA-1	Archaea	Euryarchaeota	Thermococci	Thermococcales	Thermococcaceae	Thermococcus	Thermococcus_thioreducens
111	ex-DNA-1	Bacteria	Firmicutes	Bacilli	Lactobacillales	Leuconostocaceae	Leuconostoc	s
19	ex-DNA-1	Bacteria	Proteobacteria	Betaproteobacteria	Burkholderiales	Alcaligenaceae	Advenella	Advenella_mimigardefordensis
39	ex-DNA-1	Bacteria	Proteobacteria	Betaproteobacteria	Burkholderiales	Burkholderiaceae	Polynucleobacter	Polynucleobacter_asymbioticus
34	ex-DNA-1	Bacteria	Actinobacteria	Actinobacteria	Micrococcales	Micrococcaceae	Arthrobacter	Arthrobacter_sp._YC-RL1
6	ex-DNA-1	Bacteria	Firmicutes	Bacilli	Bacillales	f	Exiguobacterium	Exiguobacterium_sp._U13-1
44	ex-DNA-1	Bacteria	Bacteroidetes	c	Bacteroidetes_Order_II,_Incertae_sedis	Rhodothermaceae	g	Rhodothermaceae_bacterium
13	ex-DNA-1	Bacteria	Spirochaetes	Spirochaetia	Leptospirales	Leptospiraceae	Leptospira	Leptospira_biflexa
10	ex-DNA-1	Bacteria	Chlamydiae	Chlamydiia	Chlamydiales	Chlamydiaceae	Chlamydia	Chlamydia_sp._H15-1957-10C
17	ex-DNA-1	Bacteria	Actinobacteria	Actinobacteria	Corynebacteriales	Gordoniaceae	Gordonia	Gordonia_alkanivorans
36	ex-DNA-1	Bacteria	Actinobacteria	Actinobacteria	Streptomycetales	Streptomycetaceae	Streptomyces	Streptomyces_peucetius
7	ex-DNA-1	Bacteria	Actinobacteria	Actinobacteria	Actinomycetales	Actinomycetaceae	Actinomyces	Actinomyces_tangfeifanii
31	ex-DNA-1	Bacteria	Proteobacteria	Betaproteobacteria	Neisseriales	Neisseriaceae	Neisseria	Neisseria_animalis
64	ex-DNA-1	Bacteria	Firmicutes	Bacilli	Lactobacillales	Aerococcaceae	Aerococcus	Aerococcus_sanguinicola
226	ex-DNA-1	Bacteria	Bacteroidetes	Bacteroidia	Bacteroidales	Prevotellaceae	Prevotella	Prevotella_enoeca
36	ex-DNA-1	Bacteria	Actinobacteria	Actinobacteria	Streptomycetales	Streptomycetaceae	Streptomyces	Streptomyces_alboflavus
10	ex-DNA-1	Bacteria	Bacteroidetes	Cytophagia	Cytophagales	Cyclobacteriaceae	Echinicola	s
16	ex-DNA-1	Bacteria	Proteobacteria	Alphaproteobacteria	Sphingomonadales	Erythrobacteraceae	Altererythrobacter	Altererythrobacter_epoxidivorans
13	ex-DNA-1	Bacteria	Actinobacteria	Actinobacteria	Micrococcales	Micrococcaceae	Rothia	Rothia_dentocariosa
49	ex-DNA-1	Bacteria	Chloroflexi	Chloroflexia	Chloroflexales	Chloroflexaceae	Chloroflexus	Chloroflexus_aurantiacus
45	ex-DNA-1	Bacteria	Firmicutes	c	o	f	g	endosymbiont_'TC1'_of_Trimyema_compressum
29	ex-DNA-1	Bacteria	Proteobacteria	Gammaproteobacteria	Oceanospirillales	Halomonadaceae	Halomonas	Halomonas_sp._N3-2A
19	ex-DNA-1	Bacteria	Proteobacteria	Gammaproteobacteria	Alteromonadales	Colwelliaceae	Colwellia	Colwellia_sp._Arc7-635
2	ex-DNA-1	Bacteria	Chlamydiae	Chlamydiia	Chlamydiales	Chlamydiaceae	Chlamydia	Chlamydia_felis
105	ex-DNA-1	Bacteria	Proteobacteria	Epsilonproteobacteria	Campylobacterales	Campylobacteraceae	Arcobacter	Arcobacter_butzleri
36	ex-DNA-1	Bacteria	Proteobacteria	Gammaproteobacteria	Xanthomonadales	Xanthomonadaceae	Lysobacter	Lysobacter_maris
8	ex-DNA-1	Bacteria	Proteobacteria	Gammaproteobacteria	Enterobacterales	Pectobacteriaceae	Sodalis	Sodalis_endosymbiont_of_Henestaris_halophilus
15	ex-DNA-1	Archaea	Crenarchaeota	Thermoprotei	Sulfolobales	Sulfolobaceae	Sulfurisphaera	Sulfurisphaera_tokodaii
102	ex-DNA-1	Bacteria	Bacteroidetes	Flavobacteriia	Flavobacteriales	Flavobacteriaceae	Polaribacter	Polaribacter_sp._ALD11
7	ex-DNA-1	Bacteria	Proteobacteria	Gammaproteobacteria	Pseudomonadales	Pseudomonadaceae	Pseudomonas	Pseudomonas_tolaasii
56	ex-DNA-1	Bacteria	Firmicutes	Bacilli	Lactobacillales	Leuconostocaceae	Leuconostoc	Leuconostoc_carnosum
18	ex-DNA-1	Bacteria	Proteobacteria	Alphaproteobacteria	Rhodobacterales	Rhodobacteraceae	Paracoccus	Paracoccus_aminophilus
9	ex-DNA-1	Bacteria	Proteobacteria	Betaproteobacteria	Nitrosomonadales	Sterolibacteriaceae	g	s
1045	ex-DNA-1	Eukaryota	Streptophyta	Liliopsida	Poales	Poaceae	Sorghum	Sorghum_bicolor
49	ex-DNA-1	Bacteria	Proteobacteria	Betaproteobacteria	Nitrosomonadales	Gallionellaceae	Gallionella	Gallionella_capsiferriformans
371	ex-DNA-1	Bacteria	Firmicutes	Clostridia	Clostridiales	Clostridiaceae	Clostridium	Clostridium_novyi
83	ex-DNA-1	Bacteria	Firmicutes	Bacilli	Lactobacillales	Carnobacteriaceae	Carnobacterium	Carnobacterium_sp._CP1
67	ex-DNA-1	Bacteria	Proteobacteria	Deltaproteobacteria	Desulfuromonadales	Geobacteraceae	Geobacter	Geobacter_lovleyi
50	ex-DNA-1	Bacteria	Firmicutes	Bacilli	Lactobacillales	Streptococcaceae	Streptococcus	Streptococcus_sp._HSISM1
96	ex-DNA-1	Bacteria	Planctomycetes	Candidatus_Brocadiae	Candidatus_Brocadiales	Candidatus_Brocadiaceae	Candidatus_Kuenenia	Candidatus_Kuenenia_stuttgartiensis
30	ex-DNA-1	Bacteria	Actinobacteria	Actinobacteria	Micrococcales	Promicromonosporaceae	Cellulosimicrobium	Cellulosimicrobium_cellulans
39	ex-DNA-1	Bacteria	Proteobacteria	Betaproteobacteria	Burkholderiales	Oxalobacteraceae	Massilia	Massilia_armeniaca
48	ex-DNA-1	Bacteria	Proteobacteria	Betaproteobacteria	Nitrosomonadales	Thiobacillaceae	Thiobacillus	Thiobacillus_denitrificans
73	ex-DNA-1	Bacteria	Proteobacteria	Epsilonproteobacteria	Campylobacterales	Helicobacteraceae	Sulfurimonas	Sulfurimonas_gotlandica
1	ex-DNA-1	Viruses	p	c	o	Phycodnaviridae	Coccolithovirus	Emiliania_huxleyi_virus_86
6	ex-DNA-1	Bacteria	Spirochaetes	Spirochaetia	Spirochaetales	Borreliaceae	Borreliella	Borrelia_mayonii
28	ex-DNA-1	Bacteria	Proteobacteria	Gammaproteobacteria	Enterobacterales	Yersiniaceae	Yersinia	Yersinia_aleksiciae
19	ex-DNA-1	Archaea	Crenarchaeota	Thermoprotei	Acidilobales	Caldisphaeraceae	Caldisphaera	Caldisphaera_lagunensis
56	ex-DNA-1	Bacteria	Proteobacteria	Gammaproteobacteria	Oceanospirillales	Oleiphilaceae	Oleiphilus	Oleiphilus_messinensis
6	ex-DNA-1	Bacteria	Actinobacteria	Actinobacteria	Bifidobacteriales	Bifidobacteriaceae	Bifidobacterium	Bifidobacterium_coryneforme
5	ex-DNA-1	Eukaryota	Streptophyta	c	Lamiales	f	g	s
11466	ex-DNA-1	Bacteria	Firmicutes	Clostridia	Clostridiales	Lachnospiraceae	Lachnoclostridium	[Clostridium]_scindens
97	ex-DNA-1	Bacteria	Firmicutes	Bacilli	Bacillales	Bacillaceae	Bacillus	Bacillus_sp._OxB-1
22	ex-DNA-1	Archaea	Euryarchaeota	Halobacteria	Haloferacales	Haloferacaceae	Haloprofundus	Haloprofundus_sp._MHR1
4	ex-DNA-1	Bacteria	Proteobacteria	Gammaproteobacteria	Alteromonadales	Pseudoalteromonadaceae	Pseudoalteromonas	Pseudoalteromonas_sp._Xi13
134	ex-DNA-1	Eukaryota	Apicomplexa	Aconoidasida	Haemosporida	Plasmodiidae	Plasmodium	Plasmodium_chabaudi
2	ex-DNA-1	Bacteria	Actinobacteria	Actinobacteria	Streptomycetales	Streptomycetaceae	Streptomyces	Streptomyces_sp._2114,2
46	ex-DNA-1	Bacteria	Proteobacteria	Gammaproteobacteria	Enterobacterales	Enterobacteriaceae	Raoultella	Raoultella_ornithinolytica
124	ex-DNA-1	Eukaryota	Ascomycota	Sordariomycetes	Sordariales	Chaetomiaceae	Thielavia	Thielavia_terrestris
53	ex-DNA-1	Bacteria	Acidobacteria	Acidobacteriia	Acidobacteriales	Acidobacteriaceae	Acidobacterium	Acidobacterium_capsulatum
88	ex-DNA-1	Bacteria	Firmicutes	Bacilli	Lactobacillales	Streptococcaceae	Streptococcus	Streptococcus_cristatus
129	ex-DNA-1	Bacteria	Firmicutes	Bacilli	Bacillales	Bacillaceae	Anoxybacillus	s
51	ex-DNA-1	Bacteria	Actinobacteria	Actinobacteria	Streptomycetales	Streptomycetaceae	Streptomyces	Streptomyces_lavendulae
29	ex-DNA-1	Bacteria	Proteobacteria	Alphaproteobacteria	Rhizobiales	Bradyrhizobiaceae	Bradyrhizobium	Bradyrhizobium_icense
61	ex-DNA-1	Bacteria	Firmicutes	Bacilli	Bacillales	Bacillaceae	Virgibacillus	Virgibacillus_sp._6R
98	ex-DNA-1	Bacteria	Firmicutes	Bacilli	Lactobacillales	Streptococcaceae	Streptococcus	Streptococcus_viridans
113	ex-DNA-1	Bacteria	Firmicutes	Bacilli	Bacillales	Bacillaceae	Salimicrobium	Salimicrobium_jeotgali
13	ex-DNA-1	Bacteria	Proteobacteria	Gammaproteobacteria	Aeromonadales	Aeromonadaceae	Aeromonas	Aeromonas_sp._CU5
113	ex-DNA-1	Bacteria	Actinobacteria	Actinobacteria	Streptomycetales	Streptomycetaceae	Streptomyces	Streptomyces_bingchenggensis
15	ex-DNA-1	Bacteria	Actinobacteria	Actinobacteria	Streptomycetales	Streptomycetaceae	Streptomyces	Streptomyces_sp._CCM_MD2014
10	ex-DNA-1	Bacteria	Cyanobacteria	c	Synechococcales	Synechococcaceae	Synechococcus	Synechococcus_sp._RCC307
10	ex-DNA-1	Archaea	Euryarchaeota	Archaeoglobi	Archaeoglobales	Archaeoglobaceae	Archaeoglobus	Archaeoglobus_sulfaticallidus
11	ex-DNA-1	Bacteria	Proteobacteria	Gammaproteobacteria	Pseudomonadales	Pseudomonadaceae	Pseudomonas	Pseudomonas_thivervalensis
18	ex-DNA-1	Bacteria	Actinobacteria	Actinobacteria	Micrococcales	Microbacteriaceae	Plantibacter	Plantibacter_sp._PA-3-X8
19	ex-DNA-1	Bacteria	Cyanobacteria	c	Oscillatoriales	f	g	Oscillatoriales_cyanobacterium_JSC-12
150	ex-DNA-1	Bacteria	Firmicutes	Bacilli	Bacillales	Paenibacillaceae	Paenibacillus	Paenibacillus_sp._FSL_R5-0345
2	ex-DNA-1	Archaea	Euryarchaeota	Halobacteria	Haloferacales	Halorubraceae	Halopenitus	Halopenitus_persicus
24	ex-DNA-1	Bacteria	Tenericutes	Mollicutes	Mycoplasmatales	Mycoplasmataceae	Mycoplasma	Mycoplasma_bovigenitalium
2473	ex-DNA-1	Bacteria	Firmicutes	Clostridia	Clostridiales	Lachnospiraceae	Butyrivibrio	Butyrivibrio_hungatei
93	ex-DNA-1	Bacteria	Cyanobacteria	c	Nostocales	Nostocaceae	g	s
24	ex-DNA-1	Bacteria	Actinobacteria	Actinobacteria	Pseudonocardiales	Pseudonocardiaceae	Saccharomonospora	Saccharomonospora_viridis
22	ex-DNA-1	Bacteria	Proteobacteria	Betaproteobacteria	Burkholderiales	Burkholderiaceae	Burkholderia	Burkholderia_territorii
22	ex-DNA-1	Bacteria	Proteobacteria	Gammaproteobacteria	Pseudomonadales	Pseudomonadaceae	Pseudomonas	Pseudomonas_salegens
17	ex-DNA-1	Archaea	Euryarchaeota	Methanomicrobia	Methanomicrobiales	Methanoregulaceae	Methanolinea	Methanolinea_tarda
87	ex-DNA-1	Bacteria	Proteobacteria	Deltaproteobacteria	Desulfovibrionales	Desulfovibrionaceae	Desulfovibrio	Desulfovibrio_alaskensis
1	ex-DNA-1	Archaea	Euryarchaeota	Halobacteria	Halobacteriales	Halobacteriaceae	Halobacterium	s
63579	ex-DNA-1	Bacteria	Actinobacteria	Actinobacteria	Bifidobacteriales	Bifidobacteriaceae	Bifidobacterium	Bifidobacterium_longum
64	ex-DNA-1	Bacteria	Proteobacteria	Epsilonproteobacteria	Campylobacterales	Campylobacteraceae	Campylobacter	Campylobacter_fetus
5	ex-DNA-1	Bacteria	Proteobacteria	Gammaproteobacteria	Pseudomonadales	Pseudomonadaceae	Pseudomonas	Pseudomonas_savastanoi
14	ex-DNA-1	Archaea	Euryarchaeota	Halobacteria	Halobacteriales	Haloarculaceae	Halomicrobium	Halomicrobium_mukohataei
13	ex-DNA-1	Bacteria	Proteobacteria	Alphaproteobacteria	Rhizobiales	Brucellaceae	Ochrobactrum	Ochrobactrum_pseudogrignonense
6	ex-DNA-1	Bacteria	Actinobacteria	Actinobacteria	Streptomycetales	Streptomycetaceae	Streptomyces	Streptomyces_sp._PAMC_26508
38	ex-DNA-1	Bacteria	Proteobacteria	Alphaproteobacteria	Rhizobiales	Phyllobacteriaceae	Chelativorans	Chelativorans_sp._BNC1
36	ex-DNA-1	Bacteria	Actinobacteria	Actinobacteria	Micrococcales	Microbacteriaceae	Microbacterium	Microbacterium_sp._PM5
26	ex-DNA-1	Bacteria	Actinobacteria	Actinobacteria	Corynebacteriales	Corynebacteriaceae	Corynebacterium	Corynebacterium_callunae
24	ex-DNA-1	Bacteria	Proteobacteria	Betaproteobacteria	Burkholderiales	Comamonadaceae	Acidovorax	Acidovorax_citrulli
116	ex-DNA-1	Bacteria	Firmicutes	Bacilli	Bacillales	Bacillaceae	Aeribacillus	Aeribacillus_pallidus
42	ex-DNA-1	Bacteria	Cyanobacteria	c	Nostocales	Nostocaceae	Anabaena	Anabaena_cylindrica
22	ex-DNA-1	Bacteria	Proteobacteria	Alphaproteobacteria	Sphingomonadales	Sphingomonadaceae	Sphingomonas	Sphingomonas_sp._C8-2
44	ex-DNA-1	Bacteria	Proteobacteria	Gammaproteobacteria	Alteromonadales	Alteromonadaceae	Marinobacter	Marinobacter_sp._LV10R510-11A
38	ex-DNA-1	Eukaryota	Apicomplexa	Aconoidasida	Piroplasmida	Babesiidae	Babesia	Babesia_microti
1882	ex-DNA-1	Bacteria	Proteobacteria	Gammaproteobacteria	Pseudomonadales	Pseudomonadaceae	Pseudomonas	s
14	ex-DNA-1	Archaea	Thaumarchaeota	Nitrososphaeria	Nitrososphaerales	Nitrososphaeraceae	Nitrososphaera	Nitrososphaera_viennensis
2	ex-DNA-1	Eukaryota	Cryptophyta	c	Pyrenomonadales	Geminigeraceae	Guillardia	Guillardia_theta
30	ex-DNA-1	Bacteria	Proteobacteria	Gammaproteobacteria	Methylococcales	Methylococcaceae	Methylomonas	Methylomonas_methanica
44	ex-DNA-1	Bacteria	Proteobacteria	Deltaproteobacteria	Desulfuromonadales	Geobacteraceae	Geobacter	Geobacter_pickeringii
18	ex-DNA-1	Bacteria	Actinobacteria	Actinobacteria	Streptomycetales	Streptomycetaceae	Streptomyces	Streptomyces_cyaneogriseus
23	ex-DNA-1	Archaea	Euryarchaeota	Methanomicrobia	Methanomicrobiales	Methanoregulaceae	Methanosphaerula	Methanosphaerula_palustris
35	ex-DNA-1	Bacteria	Proteobacteria	Alphaproteobacteria	Rhodospirillales	Acetobacteraceae	Gluconacetobacter	Gluconacetobacter_diazotrophicus
5	ex-DNA-1	Bacteria	Proteobacteria	Alphaproteobacteria	Rhodospirillales	Acetobacteraceae	Acidiphilium	Acidiphilium_multivorum
3276	ex-DNA-1	Bacteria	Bacteroidetes	Bacteroidia	Bacteroidales	Rikenellaceae	Alistipes	s
50	ex-DNA-1	Bacteria	Proteobacteria	Gammaproteobacteria	Thiotrichales	Francisellaceae	Francisella	Francisella_sp._FDC440
16	ex-DNA-1	Bacteria	Proteobacteria	Gammaproteobacteria	Alteromonadales	Idiomarinaceae	Idiomarina	Idiomarina_sp._OT37-5b
36	ex-DNA-1	Bacteria	Proteobacteria	Gammaproteobacteria	Enterobacterales	Enterobacteriaceae	Citrobacter	Citrobacter_rodentium
57	ex-DNA-1	Bacteria	Actinobacteria	Actinobacteria	Propionibacteriales	Propionibacteriaceae	Propionibacterium	Propionibacterium_australiense
2	ex-DNA-1	Bacteria	Firmicutes	Bacilli	Bacillales	Bacillaceae	Anoxybacillus	Anoxybacillus_kamchatkensis
407	ex-DNA-1	Bacteria	Actinobacteria	Coriobacteriia	Eggerthellales	Eggerthellaceae	g	s
22	ex-DNA-1	Bacteria	Proteobacteria	Gammaproteobacteria	Thiotrichales	Piscirickettsiaceae	Piscirickettsia	Piscirickettsia_salmonis
8	ex-DNA-1	Bacteria	Tenericutes	Mollicutes	Mycoplasmatales	Mycoplasmataceae	Mycoplasma	Mycoplasma_sp._237IA
64	ex-DNA-1	Bacteria	Firmicutes	Bacilli	Bacillales	Staphylococcaceae	Staphylococcus	Staphylococcus_lugdunensis
16	ex-DNA-1	Bacteria	Proteobacteria	Gammaproteobacteria	Pseudomonadales	Pseudomonadaceae	Pseudomonas	Pseudomonas_sp._DG56-2
39	ex-DNA-1	Bacteria	Proteobacteria	Gammaproteobacteria	Chromatiales	Granulosicoccaceae	Sulfuriflexus	Sulfuriflexus_mobilis
8	ex-DNA-1	Viruses	p	c	o	Phycodnaviridae	Prymnesiovirus	Phaeocystis_globosa_virus
1	ex-DNA-1	Bacteria	Proteobacteria	Zetaproteobacteria	Mariprofundales	Mariprofundaceae	Mariprofundus	s
136	ex-DNA-1	Bacteria	Bacteroidetes	Flavobacteriia	Flavobacteriales	Flavobacteriaceae	Chryseobacterium	Chryseobacterium_taklimakanense
8	ex-DNA-1	Bacteria	Proteobacteria	Betaproteobacteria	Burkholderiales	Burkholderiaceae	Polynucleobacter	Polynucleobacter_wuianus
144	ex-DNA-1	Bacteria	Proteobacteria	Alphaproteobacteria	Rhizobiales	Rhizobiaceae	Sinorhizobium	Sinorhizobium_fredii
83	ex-DNA-1	Bacteria	Proteobacteria	Epsilonproteobacteria	Campylobacterales	Campylobacteraceae	Campylobacter	Campylobacter_concisus
40	ex-DNA-1	Bacteria	Proteobacteria	Gammaproteobacteria	Enterobacterales	Erwiniaceae	Pantoea	Pantoea_alhagi
59	ex-DNA-1	Bacteria	Proteobacteria	Alphaproteobacteria	Rhizobiales	Aurantimonadaceae	Martelella	Martelella_endophytica
26	ex-DNA-1	Bacteria	Actinobacteria	Actinobacteria	Propionibacteriales	Propionibacteriaceae	Cutibacterium	Cutibacterium_granulosum
97	ex-DNA-1	Bacteria	Bacteroidetes	Flavobacteriia	Flavobacteriales	Flavobacteriaceae	Flavobacterium	Flavobacterium_faecale
7696	ex-DNA-1	Bacteria	Firmicutes	Clostridia	Clostridiales	f	Intestinimonas	Intestinimonas_butyriciproducens
32	ex-DNA-1	Bacteria	Proteobacteria	Alphaproteobacteria	Rhodobacterales	Rhodobacteraceae	Rhodovulum	Rhodovulum_sp._MB263
35	ex-DNA-1	Bacteria	Actinobacteria	Actinobacteria	Actinomycetales	Actinomycetaceae	Actinomyces	Actinomyces_viscosus
239	ex-DNA-1	Bacteria	Firmicutes	Clostridia	Clostridiales	Peptococcaceae	Dehalobacterium	Dehalobacterium_formicoaceticum
55	ex-DNA-1	Bacteria	Actinobacteria	Actinobacteria	Streptomycetales	Streptomycetaceae	Streptomyces	Streptomyces_xinghaiensis
73	ex-DNA-1	Bacteria	Proteobacteria	Deltaproteobacteria	Desulfuromonadales	Geobacteraceae	Geobacter	Geobacter_sulfurreducens
18	ex-DNA-1	Bacteria	Firmicutes	Bacilli	Lactobacillales	Streptococcaceae	Streptococcus	Streptococcus_troglodytae
17	ex-DNA-1	Bacteria	Cyanobacteria	c	Synechococcales	Pseudanabaenaceae	Pseudanabaena	Pseudanabaena_sp._PCC_7367
34	ex-DNA-1	Bacteria	Proteobacteria	Alphaproteobacteria	Sphingomonadales	Erythrobacteraceae	Altererythrobacter	Altererythrobacter_sp._ZODW24
14	ex-DNA-1	Bacteria	Tenericutes	Mollicutes	Mycoplasmatales	Mycoplasmataceae	Mycoplasma	Mycoplasma_bovoculi
118	ex-DNA-1	Bacteria	Firmicutes	Bacilli	Bacillales	Planococcaceae	Jeotgalibacillus	Jeotgalibacillus_malaysiensis
167	ex-DNA-1	Eukaryota	Apicomplexa	Conoidasida	Eucoccidiorida	Sarcocystidae	Toxoplasma	Toxoplasma_gondii
53	ex-DNA-1	Bacteria	Proteobacteria	Gammaproteobacteria	Enterobacterales	Enterobacteriaceae	Citrobacter	Citrobacter_farmeri
18	ex-DNA-1	Bacteria	Actinobacteria	Actinobacteria	Micrococcales	Cellulomonadaceae	Cellulomonas	s
57	ex-DNA-1	Bacteria	Cyanobacteria	c	Nostocales	Rivulariaceae	Calothrix	s
4	ex-DNA-1	Bacteria	Chlamydiae	Chlamydiia	Chlamydiales	Chlamydiaceae	Chlamydia	Chlamydia_gallinacea
18	ex-DNA-1	Bacteria	Proteobacteria	Gammaproteobacteria	Alteromonadales	Colwelliaceae	Colwellia	Colwellia_sp._Arc7-D
31	ex-DNA-1	Bacteria	Actinobacteria	Actinobacteria	Micrococcales	Micrococcaceae	Kocuria	Kocuria_flava
46	ex-DNA-1	Bacteria	Proteobacteria	Alphaproteobacteria	Sphingomonadales	Sphingomonadaceae	Sphingosinicella	Sphingosinicella_microcystinivorans
44	ex-DNA-1	Bacteria	Firmicutes	Bacilli	Lactobacillales	Lactobacillaceae	Lactobacillus	Lactobacillus_terrae
6	ex-DNA-1	Archaea	Crenarchaeota	Thermoprotei	Thermoproteales	Thermofilaceae	Thermofilum	Thermofilum_uzonense
40	ex-DNA-1	Bacteria	Proteobacteria	Gammaproteobacteria	Alteromonadales	f	g	s
71	ex-DNA-1	Bacteria	Actinobacteria	Actinobacteria	Geodermatophilales	Geodermatophilaceae	Geodermatophilus	Geodermatophilus_obscurus
9	ex-DNA-1	Viruses	p	c	o	Mimiviridae	Mimivirus	s
140	ex-DNA-1	Bacteria	Proteobacteria	Gammaproteobacteria	Enterobacterales	Enterobacteriaceae	Cedecea	Cedecea_neteri
44	ex-DNA-1	Bacteria	Actinobacteria	Actinobacteria	Pseudonocardiales	Pseudonocardiaceae	Amycolatopsis	Amycolatopsis_orientalis
4	ex-DNA-1	Eukaryota	Streptophyta	c	Asterales	Asteraceae	g	s
17	ex-DNA-1	Bacteria	Proteobacteria	Gammaproteobacteria	Enterobacterales	Enterobacteriaceae	Atlantibacter	Atlantibacter_hermannii
70	ex-DNA-1	Bacteria	Actinobacteria	Actinobacteria	Glycomycetales	Glycomycetaceae	Stackebrandtia	Stackebrandtia_nassauensis
183	ex-DNA-1	Bacteria	Firmicutes	Bacilli	Bacillales	Bacillaceae	Bacillus	Bacillus_infantis
7	ex-DNA-1	Viruses	p	c	Caudovirales	Myoviridae	Dhakavirus	s
7	ex-DNA-1	Bacteria	Tenericutes	Mollicutes	Mycoplasmatales	Mycoplasmataceae	Mycoplasma	Mycoplasma_columbinum
53	ex-DNA-1	Bacteria	Actinobacteria	Actinobacteria	Kineosporiales	Kineosporiaceae	Kineococcus	Kineococcus_radiotolerans
26	ex-DNA-1	Bacteria	Tenericutes	Mollicutes	Acholeplasmatales	Acholeplasmataceae	Candidatus_Phytoplasma	Candidatus_Phytoplasma_australiense
4	ex-DNA-1	Bacteria	Firmicutes	Clostridia	Thermoanaerobacterales	Thermoanaerobacterales_Family_III,_Incertae_Sedis	g	s
4	ex-DNA-1	Bacteria	Proteobacteria	Gammaproteobacteria	Alteromonadales	Shewanellaceae	Shewanella	Shewanella_bicestrii
29	ex-DNA-1	Bacteria	Proteobacteria	Gammaproteobacteria	Pseudomonadales	Moraxellaceae	Acinetobacter	Acinetobacter_sp._LoGeW2-3
115	ex-DNA-1	Bacteria	Tenericutes	Mollicutes	Acholeplasmatales	Acholeplasmataceae	Acholeplasma	Acholeplasma_axanthum
18	ex-DNA-1	Bacteria	Proteobacteria	Alphaproteobacteria	Rhodospirillales	Acetobacteraceae	Asaia	Asaia_bogorensis
56	ex-DNA-1	Bacteria	Bacteroidetes	Flavobacteriia	Flavobacteriales	Flavobacteriaceae	Capnocytophaga	Capnocytophaga_leadbetteri
70	ex-DNA-1	Bacteria	Proteobacteria	Deltaproteobacteria	Desulfovibrionales	Desulfovibrionaceae	Desulfocurvibacter	Desulfocurvibacter_africanus
26	ex-DNA-1	Bacteria	Cyanobacteria	c	Chroococcales	Chroococcaceae	Gloeocapsa	Gloeocapsa_sp._PCC_7428
22	ex-DNA-1	Bacteria	Thermotogae	Thermotogae	Petrotogales	Petrotogaceae	Marinitoga	Marinitoga_piezophila
42	ex-DNA-1	Bacteria	Actinobacteria	Actinobacteria	Pseudonocardiales	Pseudonocardiaceae	Actinoalloteichus	s
171	ex-DNA-1	Bacteria	Firmicutes	Bacilli	Bacillales	Paenibacillaceae	Paenibacillus	Paenibacillus_borealis
38	ex-DNA-1	Bacteria	Proteobacteria	Alphaproteobacteria	Sphingomonadales	Erythrobacteraceae	Erythrobacter	Erythrobacter_litoralis
4	ex-DNA-1	Viruses	p	c	o	Potyviridae	Potyvirus	Yambean_mosaic_virus
48	ex-DNA-1	Bacteria	Actinobacteria	Actinobacteria	Micrococcales	Dermabacteraceae	Brachybacterium	Brachybacterium_faecium
28	ex-DNA-1	Bacteria	Actinobacteria	Actinobacteria	Corynebacteriales	Corynebacteriaceae	Corynebacterium	Corynebacterium_testudinoris
65	ex-DNA-1	Bacteria	Proteobacteria	Deltaproteobacteria	Syntrophobacterales	Syntrophaceae	Syntrophus	Syntrophus_aciditrophicus
57	ex-DNA-1	Bacteria	Cyanobacteria	c	Nostocales	Rivulariaceae	Calothrix	Calothrix_sp._NIES-2100
191	ex-DNA-1	Bacteria	Cyanobacteria	c	Synechococcales	Prochloraceae	Prochlorococcus	Prochlorococcus_marinus
9	ex-DNA-1	Bacteria	Proteobacteria	Betaproteobacteria	Burkholderiales	Burkholderiaceae	Burkholderia	Burkholderia_sp._PAMC_28687
20	ex-DNA-1	Bacteria	Proteobacteria	Deltaproteobacteria	Desulfovibrionales	f	g	s
89	ex-DNA-1	Bacteria	Proteobacteria	Betaproteobacteria	Burkholderiales	Burkholderiaceae	Burkholderia	Burkholderia_cenocepacia
39	ex-DNA-1	Bacteria	Proteobacteria	Alphaproteobacteria	Rhodobacterales	Rhodobacteraceae	Marinovum	Marinovum_algicola
3	ex-DNA-1	Bacteria	Cyanobacteria	c	Synechococcales	Synechococcaceae	Thermosynechococcus	Thermosynechococcus_elongatus
111	ex-DNA-1	Eukaryota	p	c	Kinetoplastida	Trypanosomatidae	Trypanosoma	Trypanosoma_brucei
68	ex-DNA-1	Bacteria	Firmicutes	Bacilli	Bacillales	Planococcaceae	Ureibacillus	Ureibacillus_thermosphaericus
236	ex-DNA-1	Eukaryota	Apicomplexa	Aconoidasida	Haemosporida	Plasmodiidae	Plasmodium	Plasmodium_malariae
22	ex-DNA-1	Bacteria	Cyanobacteria	c	Oscillatoriales	Oscillatoriaceae	Oscillatoria	Oscillatoria_acuminata
4	ex-DNA-1	Viruses	p	c	Caudovirales	Myoviridae	g	Morganella_phage_vB_MmoM_MP1
36	ex-DNA-1	Bacteria	Firmicutes	Bacilli	Lactobacillales	Streptococcaceae	Streptococcus	Streptococcus_pantholopis
1	ex-DNA-1	Viruses	p	c	Caudovirales	Siphoviridae	Fromanvirus	Mycobacterium_phage_UnionJack
58	ex-DNA-1	Bacteria	Firmicutes	Bacilli	Lactobacillales	Lactobacillaceae	Lactobacillus	Lactobacillus_sp._HBUAS52074
48	ex-DNA-1	Bacteria	Firmicutes	Bacilli	Bacillales	Listeriaceae	Listeria	Listeria_seeligeri
27	ex-DNA-1	Archaea	Euryarchaeota	Archaeoglobi	Archaeoglobales	Archaeoglobaceae	Archaeoglobus	Archaeoglobus_fulgidus
76	ex-DNA-1	Bacteria	Bacteroidetes	c	Bacteroidetes_Order_II,_Incertae_sedis	Rhodothermaceae	Salinibacter	Salinibacter_ruber
41	ex-DNA-1	Bacteria	Proteobacteria	Alphaproteobacteria	Rhizobiales	Methylobacteriaceae	Microvirga	Microvirga_sp._17_mud_1-3
4	ex-DNA-1	Bacteria	Proteobacteria	Alphaproteobacteria	Rickettsiales	Anaplasmataceae	Anaplasma	Anaplasma_ovis
2293795	ex-DNA-1	Unclassified	Unclassified	Unclassified	Unclassified	Unclassified	Unclassified	Unclassified
14	ex-DNA-1	Bacteria	Proteobacteria	Epsilonproteobacteria	Campylobacterales	Helicobacteraceae	Wolinella	Wolinella_succinogenes
31	ex-DNA-1	Bacteria	Proteobacteria	Gammaproteobacteria	Vibrionales	Vibrionaceae	Vibrio	Vibrio_furnissii
1	ex-DNA-1	Viruses	p	c	Caudovirales	Siphoviridae	g	Lactococcus_phage_4268
32	ex-DNA-1	Bacteria	Proteobacteria	Alphaproteobacteria	Rhizobiales	Methylobacteriaceae	Microvirga	Microvirga_ossetica
50	ex-DNA-1	Bacteria	Armatimonadetes	Chthonomonadetes	Chthonomonadales	Chthonomonadaceae	Chthonomonas	Chthonomonas_calidirosea
1	ex-DNA-1	Bacteria	Synergistetes	Synergistia	Synergistales	Synergistaceae	Thermanaerovibrio	s
127	ex-DNA-1	Bacteria	Firmicutes	Bacilli	Lactobacillales	Enterococcaceae	Enterococcus	Enterococcus_hirae
4	ex-DNA-1	Bacteria	Proteobacteria	Gammaproteobacteria	Oceanospirillales	Halomonadaceae	Cobetia	Cobetia_marina
14	ex-DNA-1	Archaea	Euryarchaeota	Methanococci	Methanococcales	Methanococcaceae	Methanococcus	Methanococcus_voltae
11	ex-DNA-1	Bacteria	Proteobacteria	Alphaproteobacteria	Rhodospirillales	Acetobacteraceae	Komagataeibacter	Komagataeibacter_europaeus
46	ex-DNA-1	Bacteria	Bacteroidetes	Flavobacteriia	Flavobacteriales	Flavobacteriaceae	Formosa	Formosa_sp._Hel3_A1_48
69	ex-DNA-1	Bacteria	Firmicutes	Clostridia	Thermoanaerobacterales	Thermoanaerobacterales_Family_III,_Incertae_Sedis	Caldicellulosiruptor	Caldicellulosiruptor_obsidiansis
150	ex-DNA-1	Bacteria	Fibrobacteres	Fibrobacteria	Fibrobacterales	Fibrobacteraceae	Fibrobacter	Fibrobacter_succinogenes
69	ex-DNA-1	Bacteria	Proteobacteria	Gammaproteobacteria	Pseudomonadales	Pseudomonadaceae	Pseudomonas	Pseudomonas_knackmussii
3	ex-DNA-1	Bacteria	Actinobacteria	Rubrobacteria	Rubrobacterales	Rubrobacteraceae	Rubrobacter	s
95	ex-DNA-1	Bacteria	Proteobacteria	Gammaproteobacteria	Enterobacterales	Morganellaceae	Providencia	Providencia_rettgeri
13	ex-DNA-1	Bacteria	Proteobacteria	Betaproteobacteria	Neisseriales	Chromobacteriaceae	Aquitalea	s
101	ex-DNA-1	Bacteria	Firmicutes	Bacilli	Bacillales	Staphylococcaceae	Salinicoccus	Salinicoccus_halodurans
8	ex-DNA-1	Bacteria	Proteobacteria	Gammaproteobacteria	Thiotrichales	Francisellaceae	Francisella	Francisella_sp._TX077308
48	ex-DNA-1	Bacteria	Proteobacteria	Alphaproteobacteria	Rhizobiales	Phyllobacteriaceae	Mesorhizobium	Mesorhizobium_sp._DCY119
32	ex-DNA-1	Bacteria	Actinobacteria	Actinobacteria	Corynebacteriales	Mycobacteriaceae	Mycobacterium	Mycobacterium_paragordonae
8	ex-DNA-1	Bacteria	Cyanobacteria	c	Pleurocapsales	f	g	s
56	ex-DNA-1	Bacteria	Actinobacteria	Actinobacteria	Micromonosporales	Micromonosporaceae	Actinoplanes	s
19	ex-DNA-1	Bacteria	Proteobacteria	Alphaproteobacteria	Sphingomonadales	Erythrobacteraceae	Croceicoccus	Croceicoccus_naphthovorans
7	ex-DNA-1	Bacteria	Proteobacteria	Alphaproteobacteria	Rickettsiales	Rickettsiaceae	Rickettsia	Rickettsia_helvetica
16	ex-DNA-1	Bacteria	Cyanobacteria	c	Synechococcales	Synechococcaceae	Synechococcus	Synechococcus_sp._PCC_7336
48	ex-DNA-1	Bacteria	Actinobacteria	Actinobacteria	Pseudonocardiales	Pseudonocardiaceae	Saccharomonospora	Saccharomonospora_sp._31sw
1	ex-DNA-1	Viruses	p	c	Caudovirales	Myoviridae	Dhakavirus	Escherichia_virus_VR5
52	ex-DNA-1	Bacteria	Proteobacteria	Alphaproteobacteria	Rhodobacterales	Rhodobacteraceae	Yangia	Yangia_sp._CCB-MM3
24	ex-DNA-1	Bacteria	Firmicutes	Bacilli	Lactobacillales	Lactobacillaceae	Lactobacillus	Lactobacillus_sp._HSLZ-75
156	ex-DNA-1	Bacteria	Proteobacteria	Gammaproteobacteria	Alteromonadales	Pseudoalteromonadaceae	Pseudoalteromonas	s
5	ex-DNA-1	Bacteria	Proteobacteria	Alphaproteobacteria	Rhizobiales	Rhizobiaceae	Rhizobium	Rhizobium_sp._TAL182
1	ex-DNA-1	Viruses	p	c	o	Baculoviridae	Betabaculovirus	Mocis_latipes_granulovirus
1	ex-DNA-1	Bacteria	Proteobacteria	Betaproteobacteria	Burkholderiales	Alcaligenaceae	Pusillimonas	s
28	ex-DNA-1	Bacteria	Planctomycetes	Phycisphaerae	Sedimentisphaerales	Sedimentisphaeraceae	Sedimentisphaera	Sedimentisphaera_salicampi
117	ex-DNA-1	Bacteria	Bacteroidetes	Flavobacteriia	Flavobacteriales	Flavobacteriaceae	Chryseobacterium	Chryseobacterium_sp._G0201
14	ex-DNA-1	Archaea	Euryarchaeota	Methanomicrobia	Methanosarcinales	Methanosarcinaceae	Methanohalophilus	s
46	ex-DNA-1	Bacteria	Spirochaetes	Spirochaetia	Spirochaetales	Spirochaetaceae	Spirochaeta	Spirochaeta_africana
19	ex-DNA-1	Archaea	Euryarchaeota	Halobacteria	Natrialbales	Natrialbaceae	Halopiger	Halopiger_xanaduensis
30	ex-DNA-1	Bacteria	Proteobacteria	Betaproteobacteria	Burkholderiales	Alcaligenaceae	Bordetella	Bordetella_hinzii
42	ex-DNA-1	Bacteria	Proteobacteria	Gammaproteobacteria	Vibrionales	Vibrionaceae	Photobacterium	Photobacterium_gaetbulicola
70	ex-DNA-1	Bacteria	Firmicutes	Bacilli	Bacillales	Staphylococcaceae	Staphylococcus	Staphylococcus_epidermidis
22	ex-DNA-1	Bacteria	Proteobacteria	Gammaproteobacteria	Methylococcales	Methylococcaceae	Methylomicrobium	s
2	ex-DNA-1	Bacteria	Actinobacteria	Actinobacteria	Micromonosporales	Micromonosporaceae	Micromonospora	Micromonospora_sp._L5
3	ex-DNA-1	Bacteria	Proteobacteria	Gammaproteobacteria	Oceanospirillales	Alcanivoracaceae	Alcanivorax	Alcanivorax_borkumensis
61	ex-DNA-1	Bacteria	Proteobacteria	Deltaproteobacteria	Myxococcales	Myxococcaceae	Myxococcus	Myxococcus_fulvus
1588	ex-DNA-1	Eukaryota	Streptophyta	c	Rosales	Rosaceae	Malus	Malus_domestica
10	ex-DNA-1	Bacteria	Cyanobacteria	c	Nostocales	Nostocaceae	Anabaena	Anabaena_sp._WA102
158	ex-DNA-1	Bacteria	Firmicutes	Bacilli	Bacillales	Paenibacillaceae	Paenibacillus	Paenibacillus_xylanexedens
3	ex-DNA-1	Bacteria	Actinobacteria	Actinobacteria	Pseudonocardiales	Pseudonocardiaceae	Actinosynnema	Actinosynnema_mirum
63	ex-DNA-1	Bacteria	Proteobacteria	Betaproteobacteria	Burkholderiales	Oxalobacteraceae	Collimonas	Collimonas_pratensis
26	ex-DNA-1	Bacteria	Actinobacteria	Actinobacteria	Streptomycetales	Streptomycetaceae	Streptomyces	Streptomyces_sp._Mg1
77	ex-DNA-1	Bacteria	Actinobacteria	Actinobacteria	Propionibacteriales	Nocardioidaceae	Kribbella	Kribbella_flavida
45	ex-DNA-1	Eukaryota	Chlorophyta	Mamiellophyceae	Mamiellales	Bathycoccaceae	Ostreococcus	Ostreococcus_sp._'lucimarinus'
6	ex-DNA-1	Bacteria	Proteobacteria	Gammaproteobacteria	Pseudomonadales	Pseudomonadaceae	Pseudomonas	Pseudomonas_sp._SWI36
23	ex-DNA-1	Bacteria	Proteobacteria	Betaproteobacteria	Neisseriales	Chromobacteriaceae	Chromobacterium	Chromobacterium_rhizoryzae
100	ex-DNA-1	Bacteria	Actinobacteria	Actinobacteria	Pseudonocardiales	Pseudonocardiaceae	Amycolatopsis	Amycolatopsis_albispora
77	ex-DNA-1	Bacteria	Firmicutes	Erysipelotrichia	Erysipelotrichales	Erysipelotrichaceae	Erysipelothrix	Erysipelothrix_larvae
22	ex-DNA-1	Bacteria	Proteobacteria	Gammaproteobacteria	Pseudomonadales	Pseudomonadaceae	Pseudomonas	Pseudomonas_sp._NS1(2017)
40	ex-DNA-1	Bacteria	Proteobacteria	Gammaproteobacteria	Thiotrichales	Francisellaceae	Francisella	Francisella_sp._TX077310
2	ex-DNA-1	Bacteria	Proteobacteria	Gammaproteobacteria	Enterobacterales	Yersiniaceae	Yersinia	Yersinia_massiliensis
31	ex-DNA-1	Bacteria	Proteobacteria	Alphaproteobacteria	Rhizobiales	Rhizobiaceae	Sinorhizobium	Sinorhizobium_medicae
43	ex-DNA-1	Bacteria	Proteobacteria	Betaproteobacteria	Nitrosomonadales	Nitrosomonadaceae	Nitrosomonas	Nitrosomonas_communis
77	ex-DNA-1	Bacteria	Bacteroidetes	Flavobacteriia	Flavobacteriales	Flavobacteriaceae	Lutibacter	Lutibacter_profundi
9	ex-DNA-1	Bacteria	Proteobacteria	Alphaproteobacteria	Sphingomonadales	Sphingomonadaceae	Novosphingobium	Novosphingobium_sp._PP1Y
27	ex-DNA-1	Bacteria	Actinobacteria	Actinobacteria	Corynebacteriales	Corynebacteriaceae	Corynebacterium	Corynebacterium_sphenisci
29	ex-DNA-1	Bacteria	Proteobacteria	Alphaproteobacteria	Rhizobiales	Bradyrhizobiaceae	Bradyrhizobium	Bradyrhizobium_sp._ORS_3257
25	ex-DNA-1	Bacteria	Actinobacteria	Actinobacteria	Corynebacteriales	Corynebacteriaceae	Corynebacterium	Corynebacterium_genitalium
55	ex-DNA-1	Bacteria	Firmicutes	Bacilli	Lactobacillales	Lactobacillaceae	Lactobacillus	Lactobacillus_murinus
93	ex-DNA-1	Bacteria	Firmicutes	Bacilli	Bacillales	Sporolactobacillaceae	g	[Bacillus]_selenitireducens
51	ex-DNA-1	Bacteria	Firmicutes	Bacilli	Lactobacillales	Streptococcaceae	Streptococcus	Streptococcus_sp._I-P16
4	ex-DNA-1	Bacteria	Proteobacteria	Alphaproteobacteria	Rhizobiales	Rhizobiaceae	Rhizobium	Rhizobium_sp._Y9
279	ex-DNA-1	Bacteria	Firmicutes	Bacilli	Lactobacillales	Lactobacillaceae	Lactobacillus	Lactobacillus_salivarius
1	ex-DNA-1	Bacteria	Tenericutes	Mollicutes	Mycoplasmatales	Mycoplasmataceae	Mycoplasma	Mycoplasma_leachii
7	ex-DNA-1	Bacteria	Bacteroidetes	Flavobacteriia	Flavobacteriales	Flavobacteriaceae	Myroides	Myroides_sp._A21
48	ex-DNA-1	Bacteria	Proteobacteria	Alphaproteobacteria	Rhodospirillales	Acetobacteraceae	Acidisphaera	Acidisphaera_sp._G45-3
57	ex-DNA-1	Bacteria	Proteobacteria	Alphaproteobacteria	Rhodospirillales	Rhodospirillaceae	Magnetospirillum	Magnetospirillum_gryphiswaldense
24	ex-DNA-1	Bacteria	Actinobacteria	Actinobacteria	Micrococcales	Cellulomonadaceae	Cellulomonas	Cellulomonas_sp._PSBB021
87	ex-DNA-1	Bacteria	Firmicutes	Limnochordia	Limnochordales	Limnochordaceae	Limnochorda	Limnochorda_pilosa
44	ex-DNA-1	Bacteria	Proteobacteria	Alphaproteobacteria	Rhizobiales	Xanthobacteraceae	Xanthobacter	Xanthobacter_autotrophicus
301	ex-DNA-1	Bacteria	Bacteroidetes	Bacteroidia	Marinilabiliales	Prolixibacteraceae	Draconibacterium	Draconibacterium_orientale
3	ex-DNA-1	Bacteria	Thermotogae	Thermotogae	Thermotogales	Thermotogaceae	Thermotoga	Thermotoga_sp._2812B
12	ex-DNA-1	Bacteria	Proteobacteria	Gammaproteobacteria	Alteromonadales	Colwelliaceae	Thalassotalea	Thalassotalea_crassostreae
37	ex-DNA-1	Bacteria	Actinobacteria	Rubrobacteria	Rubrobacterales	Rubrobacteraceae	Rubrobacter	Rubrobacter_radiotolerans
1	ex-DNA-1	Bacteria	Firmicutes	Bacilli	Bacillales	Bacillaceae	Geobacillus	Geobacillus_kaustophilus
2	ex-DNA-1	Viruses	p	c	Caudovirales	Myoviridae	g	Acinetobacter_phage_YMC13/03/R2096
62	ex-DNA-1	Bacteria	Proteobacteria	Betaproteobacteria	Burkholderiales	f	Rubrivivax	Rubrivivax_gelatinosus
32	ex-DNA-1	Bacteria	Proteobacteria	Gammaproteobacteria	Pseudomonadales	Moraxellaceae	Psychrobacter	Psychrobacter_urativorans
90	ex-DNA-1	Bacteria	Tenericutes	Mollicutes	Acholeplasmatales	Acholeplasmataceae	Acholeplasma	Acholeplasma_hippikon
43	ex-DNA-1	Bacteria	Proteobacteria	Betaproteobacteria	Burkholderiales	Comamonadaceae	Polaromonas	Polaromonas_sp._JS666
34	ex-DNA-1	Bacteria	Proteobacteria	Betaproteobacteria	Burkholderiales	Comamonadaceae	Variovorax	Variovorax_sp._PMC12
453	ex-DNA-1	Eukaryota	Streptophyta	c	Gentianales	Rubiaceae	Coffea	Coffea_eugenioides
17	ex-DNA-1	Bacteria	Firmicutes	Bacilli	Bacillales	Planococcaceae	Planococcus	Planococcus_kocurii
2	ex-DNA-1	Archaea	Crenarchaeota	Thermoprotei	Desulfurococcales	Desulfurococcaceae	g	s
38	ex-DNA-1	Bacteria	Proteobacteria	Gammaproteobacteria	Enterobacterales	Pectobacteriaceae	Dickeya	Dickeya_chrysanthemi
57	ex-DNA-1	Bacteria	Proteobacteria	Alphaproteobacteria	Rhodobacterales	Rhodobacteraceae	Rhodovulum	Rhodovulum_sulfidophilum
87	ex-DNA-1	Bacteria	Firmicutes	Bacilli	Lactobacillales	Enterococcaceae	Enterococcus	Enterococcus_thailandicus
41	ex-DNA-1	Bacteria	Planctomycetes	Planctomycetia	Planctomycetales	Gemmataceae	Gemmata	Gemmata_obscuriglobus
46	ex-DNA-1	Bacteria	Actinobacteria	Actinobacteria	Propionibacteriales	Nocardioidaceae	Pimelobacter	Pimelobacter_simplex
32	ex-DNA-1	Bacteria	Proteobacteria	Gammaproteobacteria	Pseudomonadales	Pseudomonadaceae	Pseudomonas	Pseudomonas_brenneri
91	ex-DNA-1	Bacteria	Proteobacteria	Gammaproteobacteria	Alteromonadales	Colwelliaceae	Colwellia	Colwellia_psychrerythraea
129	ex-DNA-1	Bacteria	Proteobacteria	Gammaproteobacteria	Oceanospirillales	Halomonadaceae	Halomonas	s
159	ex-DNA-1	Bacteria	Firmicutes	Bacilli	Bacillales	Paenibacillaceae	Paenibacillus	Paenibacillus_lentus
16	ex-DNA-1	Bacteria	Actinobacteria	Actinobacteria	Propionibacteriales	Nocardioidaceae	Nocardioides	Nocardioides_baekrokdamisoli
6	ex-DNA-1	Bacteria	Proteobacteria	Gammaproteobacteria	Pseudomonadales	Pseudomonadaceae	Pseudomonas	Pseudomonas_sp._SWI44
14	ex-DNA-1	Bacteria	Proteobacteria	Gammaproteobacteria	Cardiobacteriales	Cardiobacteriaceae	Dichelobacter	Dichelobacter_nodosus
104	ex-DNA-1	Bacteria	Firmicutes	Bacilli	Bacillales	Bacillaceae	Bacillus	Bacillus_sonorensis
46	ex-DNA-1	Bacteria	Proteobacteria	Gammaproteobacteria	Vibrionales	Vibrionaceae	Photobacterium	Photobacterium_profundum
6	ex-DNA-1	Bacteria	Proteobacteria	Alphaproteobacteria	Sphingomonadales	Sphingomonadaceae	Sphingorhabdus	s
44	ex-DNA-1	Bacteria	Firmicutes	Bacilli	Bacillales	Planococcaceae	Planococcus	Planococcus_versutus
52	ex-DNA-1	Bacteria	Actinobacteria	Actinobacteria	Corynebacteriales	Corynebacteriaceae	Corynebacterium	Corynebacterium_sp._NML98-0116
118	ex-DNA-1	Eukaryota	Apicomplexa	Aconoidasida	Haemosporida	Plasmodiidae	Plasmodium	Plasmodium_yoelii
3	ex-DNA-1	Bacteria	Proteobacteria	Gammaproteobacteria	Chromatiales	Chromatiaceae	Nitrosococcus	s
25	ex-DNA-1	Bacteria	Actinobacteria	Actinobacteria	Corynebacteriales	Gordoniaceae	Gordonia	Gordonia_sp._YC-JH1
26	ex-DNA-1	Bacteria	Proteobacteria	Gammaproteobacteria	Pseudomonadales	Pseudomonadaceae	Pseudomonas	Pseudomonas_sihuiensis
46	ex-DNA-1	Bacteria	Proteobacteria	Alphaproteobacteria	Rhizobiales	Methylobacteriaceae	Methylobacterium	Methylobacterium_sp._17SD2-17
52	ex-DNA-1	Archaea	Euryarchaeota	Methanobacteria	Methanobacteriales	Methanobacteriaceae	Methanobrevibacter	Methanobrevibacter_ruminantium
95	ex-DNA-1	Bacteria	Bacteroidetes	Cytophagia	Cytophagales	Cytophagaceae	Pseudarcicella	Pseudarcicella_sp._HME7025
101	ex-DNA-1	Bacteria	Firmicutes	Bacilli	Bacillales	Bacillaceae	Bacillus	Bacillus_cellulosilyticus
6	ex-DNA-1	Bacteria	Firmicutes	Bacilli	Bacillales	Bacillaceae	Anoxybacillus	Anoxybacillus_gonensis
1	ex-DNA-1	Bacteria	Proteobacteria	Gammaproteobacteria	Enterobacterales	Yersiniaceae	Serratia	Serratia_sp._JKS000199
2	ex-DNA-1	Bacteria	Actinobacteria	Actinobacteria	Corynebacteriales	Nocardiaceae	Rhodococcus	Rhodococcus_sp._YL-1
3	ex-DNA-1	Archaea	Crenarchaeota	Thermoprotei	Thermoproteales	Thermoproteaceae	Pyrobaculum	Pyrobaculum_aerophilum
2	ex-DNA-1	Bacteria	Firmicutes	Bacilli	Lactobacillales	Streptococcaceae	Streptococcus	Streptococcus_sp._HSISS1
14	ex-DNA-1	Bacteria	Firmicutes	Bacilli	Lactobacillales	Streptococcaceae	Streptococcus	Streptococcus_sp._HSISS2
194	ex-DNA-1	Eukaryota	p	c	Kinetoplastida	Trypanosomatidae	Leishmania	s
9	ex-DNA-1	Bacteria	Firmicutes	Bacilli	Lactobacillales	Streptococcaceae	Streptococcus	Streptococcus_sp._HSISS3
24	ex-DNA-1	Bacteria	Proteobacteria	Betaproteobacteria	Burkholderiales	Comamonadaceae	Delftia	Delftia_acidovorans
5	ex-DNA-1	Viruses	p	c	Caudovirales	Siphoviridae	Nickievirus	Pseudomonas_virus_nickie
9	ex-DNA-1	Archaea	Euryarchaeota	Thermococci	Thermococcales	Thermococcaceae	Palaeococcus	Palaeococcus_pacificus
39	ex-DNA-1	Bacteria	Bacteroidetes	Flavobacteriia	Flavobacteriales	Flavobacteriaceae	Formosa	Formosa_sp._Hel1_31_208
1	ex-DNA-1	Viruses	p	c	Herpesvirales	Alloherpesviridae	Cyprinivirus	Anguillid_herpesvirus_1
30	ex-DNA-1	Bacteria	Proteobacteria	Gammaproteobacteria	Enterobacterales	Erwiniaceae	Pantoea	s
12670	ex-DNA-1	Bacteria	Firmicutes	Clostridia	Clostridiales	Ruminococcaceae	Ruthenibacterium	Ruthenibacterium_lactatiformans
2	ex-DNA-1	Viruses	p	c	Caudovirales	Siphoviridae	Phicbkvirus	Caulobacter_virus_Rogue
38	ex-DNA-1	Bacteria	Proteobacteria	Oligoflexia	Silvanigrellales	f	g	Silvanigrellales_bacterium_RF1110005
3	ex-DNA-1	Bacteria	Cyanobacteria	c	Nostocales	Hapalosiphonaceae	Fischerella	s
17	ex-DNA-1	Bacteria	Cyanobacteria	c	Oscillatoriales	Cyanothecaceae	Cyanothece	Cyanothece_sp._PCC_7425
4	ex-DNA-1	Bacteria	Proteobacteria	Gammaproteobacteria	Pseudomonadales	Moraxellaceae	Acinetobacter	Acinetobacter_sp._TGL-Y2
16	ex-DNA-1	Bacteria	Proteobacteria	Gammaproteobacteria	Enterobacterales	Yersiniaceae	Serratia	Serratia_sp._YD25
22	ex-DNA-1	Bacteria	Proteobacteria	Betaproteobacteria	Burkholderiales	Burkholderiaceae	Pandoraea	Pandoraea_sp._XY-2
4	ex-DNA-1	Bacteria	Proteobacteria	Alphaproteobacteria	Rickettsiales	Rickettsiaceae	Rickettsia	Rickettsia_monacensis
19	ex-DNA-1	Bacteria	Proteobacteria	Alphaproteobacteria	Sphingomonadales	Sphingomonadaceae	Novosphingobium	Novosphingobium_sp._THN1
19257	ex-DNA-1	Bacteria	Bacteroidetes	Bacteroidia	Bacteroidales	Odoribacteraceae	Butyricimonas	Butyricimonas_faecalis
3	ex-DNA-1	Bacteria	Tenericutes	Mollicutes	Mycoplasmatales	Mycoplasmataceae	Mycoplasma	Mycoplasma_ovipneumoniae
32	ex-DNA-1	Bacteria	Proteobacteria	Gammaproteobacteria	Alteromonadales	Shewanellaceae	Shewanella	Shewanella_loihica
74	ex-DNA-1	Bacteria	Proteobacteria	Alphaproteobacteria	Rhodospirillales	Rhodospirillaceae	Rhodospirillum	Rhodospirillum_centenum
61	ex-DNA-1	Bacteria	Actinobacteria	Actinobacteria	Micromonosporales	Micromonosporaceae	Actinoplanes	Actinoplanes_teichomyceticus
73	ex-DNA-1	Bacteria	Firmicutes	Clostridia	Halanaerobiales	Halobacteroidaceae	Halobacteroides	Halobacteroides_halobius
61	ex-DNA-1	Bacteria	Proteobacteria	Betaproteobacteria	Burkholderiales	Burkholderiaceae	Burkholderia	Burkholderia_ubonensis
36	ex-DNA-1	Archaea	Euryarchaeota	Halobacteria	o	f	g	s
437	ex-DNA-1	Bacteria	Firmicutes	Negativicutes	Veillonellales	Veillonellaceae	Megasphaera	Megasphaera_elsdenii
89	ex-DNA-1	Bacteria	Actinobacteria	Actinobacteria	Streptomycetales	Streptomycetaceae	Streptomyces	Streptomyces_sp._RTd22
1	ex-DNA-1	Viruses	p	c	o	Baculoviridae	Alphabaculovirus	Spodoptera_litura_nucleopolyhedrovirus
28	ex-DNA-1	Bacteria	Actinobacteria	Actinobacteria	Streptomycetales	Streptomycetaceae	Streptomyces	Streptomyces_leeuwenhoekii
496	ex-DNA-1	Bacteria	Actinobacteria	c	o	f	g	s
25	ex-DNA-1	Bacteria	Proteobacteria	Betaproteobacteria	Rhodocyclales	Zoogloeaceae	Thauera	Thauera_aromatica
32	ex-DNA-1	Bacteria	Proteobacteria	Gammaproteobacteria	Chromatiales	Ectothiorhodospiraceae	Acidihalobacter	Acidihalobacter_ferrooxidans
20	ex-DNA-1	Bacteria	Actinobacteria	Actinobacteria	Corynebacteriales	Mycobacteriaceae	Mycolicibacterium	Mycolicibacterium_chitae
4	ex-DNA-1	Bacteria	Proteobacteria	Alphaproteobacteria	Sphingomonadales	Erythrobacteraceae	Erythrobacter	s
20	ex-DNA-1	Bacteria	Actinobacteria	Actinobacteria	Corynebacteriales	Corynebacteriaceae	Corynebacterium	Corynebacterium_glaucum
46	ex-DNA-1	Bacteria	Proteobacteria	Oligoflexia	Bacteriovoracales	Halobacteriovoraceae	Halobacteriovorax	Halobacteriovorax_marinus
7042	ex-DNA-1	Bacteria	Firmicutes	Clostridia	Clostridiales	Clostridiaceae	Clostridium	Clostridium_sporogenes
51	ex-DNA-1	Archaea	Euryarchaeota	Methanomicrobia	Methanomicrobiales	Methanocorpusculaceae	Methanocorpusculum	Methanocorpusculum_labreanum
111	ex-DNA-1	Bacteria	Bacteroidetes	Cytophagia	Cytophagales	Hymenobacteraceae	Rufibacter	Rufibacter_sp._DG15C
39	ex-DNA-1	Bacteria	Proteobacteria	Alphaproteobacteria	Rhizobiales	f	g	Rhizobiales_bacterium_PAMC_29148
45	ex-DNA-1	Bacteria	Proteobacteria	Alphaproteobacteria	Rhizobiales	Rhizobiaceae	Agrobacterium	Agrobacterium_vitis
135	ex-DNA-1	Bacteria	Bacteroidetes	Flavobacteriia	Flavobacteriales	Flavobacteriaceae	Flavobacterium	Flavobacterium_johnsoniae
16	ex-DNA-1	Bacteria	Actinobacteria	Actinobacteria	Streptomycetales	Streptomycetaceae	Streptomyces	Streptomyces_sp._3211
4	ex-DNA-1	Bacteria	Proteobacteria	Alphaproteobacteria	Rhizobiales	Methylobacteriaceae	Methylobacterium	Methylobacterium_radiotolerans
1	ex-DNA-1	Bacteria	Proteobacteria	Gammaproteobacteria	Pseudomonadales	Pseudomonadaceae	Pseudomonas	Pseudomonas_sp._NC02
1	ex-DNA-1	Viruses	p	c	Caudovirales	Podoviridae	Kuravirus	s
18	ex-DNA-1	Archaea	Crenarchaeota	Thermoprotei	Sulfolobales	Sulfolobaceae	Metallosphaera	Metallosphaera_cuprina
17	ex-DNA-1	Bacteria	Firmicutes	Clostridia	Thermoanaerobacterales	Thermoanaerobacteraceae	Thermoanaerobacter	Thermoanaerobacter_italicus
42	ex-DNA-1	Bacteria	Firmicutes	Bacilli	Lactobacillales	Leuconostocaceae	Weissella	Weissella_jogaejeotgali
355	ex-DNA-1	Bacteria	Firmicutes	Negativicutes	Acidaminococcales	Acidaminococcaceae	Acidaminococcus	Acidaminococcus_intestini
8	ex-DNA-1	Bacteria	Proteobacteria	Gammaproteobacteria	Alteromonadales	Shewanellaceae	Shewanella	Shewanella_sp._WE21
12	ex-DNA-1	Bacteria	Proteobacteria	Gammaproteobacteria	Enterobacterales	Erwiniaceae	Erwinia	Erwinia_sp._Ejp617
151	ex-DNA-1	Eukaryota	Apicomplexa	Aconoidasida	Haemosporida	Plasmodiidae	Plasmodium	Plasmodium_berghei
66	ex-DNA-1	Bacteria	Cyanobacteria	c	Nostocales	Hapalosiphonaceae	Fischerella	Fischerella_sp._NIES-3754
391	ex-DNA-1	Bacteria	Firmicutes	Clostridia	Clostridiales	Hungateiclostridiaceae	Mageeibacillus	Mageeibacillus_indolicus
20	ex-DNA-1	Bacteria	Actinobacteria	Actinobacteria	Corynebacteriales	Nocardiaceae	Rhodococcus	Rhodococcus_sp._B7740
18	ex-DNA-1	Bacteria	Proteobacteria	Alphaproteobacteria	Holosporales	Candidatus_Paracaedibacteraceae	Candidatus_Paracaedibacter	Candidatus_Paracaedibacter_acanthamoebae
38	ex-DNA-1	Bacteria	Actinobacteria	Actinobacteria	Micrococcales	Brevibacteriaceae	Brevibacterium	Brevibacterium_sp._CS2
99	ex-DNA-1	Bacteria	Firmicutes	Bacilli	Bacillales	Bacillaceae	Bacillus	Bacillus_weihaiensis
32	ex-DNA-1	Bacteria	Proteobacteria	Alphaproteobacteria	Rhodospirillales	Acetobacteraceae	Gluconobacter	Gluconobacter_albidus
5	ex-DNA-1	Archaea	Euryarchaeota	Methanomicrobia	Methanosarcinales	Methanosarcinaceae	Methanosarcina	Methanosarcina_sp._WH1
58	ex-DNA-1	Bacteria	Actinobacteria	Actinobacteria	Streptomycetales	Streptomycetaceae	Streptomyces	Streptomyces_sp._CMB-StM0423
6	ex-DNA-1	Bacteria	Firmicutes	Bacilli	Bacillales	Bacillaceae	Halobacillus	s
20	ex-DNA-1	Bacteria	Proteobacteria	Alphaproteobacteria	Rhizobiales	Bradyrhizobiaceae	g	Bradyrhizobiaceae_bacterium_SG-6C
49	ex-DNA-1	Bacteria	Proteobacteria	Betaproteobacteria	Rhodocyclales	Zoogloeaceae	Thauera	Thauera_humireducens
100	ex-DNA-1	Bacteria	Firmicutes	Bacilli	Lactobacillales	Lactobacillaceae	Lactobacillus	Lactobacillus_pentosus
9	ex-DNA-1	Bacteria	Planctomycetes	Phycisphaerae	Sedimentisphaerales	Sedimentisphaeraceae	Sedimentisphaera	s
30	ex-DNA-1	Bacteria	Proteobacteria	Alphaproteobacteria	Rhizobiales	Beijerinckiaceae	g	Beijerinckiaceae_bacterium
58	ex-DNA-1	Bacteria	Proteobacteria	Gammaproteobacteria	Enterobacterales	Yersiniaceae	Serratia	Serratia_plymuthica
206	ex-DNA-1	Bacteria	Firmicutes	Negativicutes	Selenomonadales	Selenomonadaceae	Selenomonas	s
13	ex-DNA-1	Bacteria	Proteobacteria	Gammaproteobacteria	Enterobacterales	Morganellaceae	Providencia	Providencia_alcalifaciens
12	ex-DNA-1	Bacteria	Bacteroidetes	Flavobacteriia	Flavobacteriales	Blattabacteriaceae	Blattabacterium	Blattabacterium_sp._(Cryptocercus_kyebangensis)
18	ex-DNA-1	Archaea	Crenarchaeota	Thermoprotei	Sulfolobales	Sulfolobaceae	Acidianus	Acidianus_brierleyi
1	ex-DNA-1	Viruses	p	c	Caudovirales	Siphoviridae	Samistivirus	s
4	ex-DNA-1	Bacteria	Proteobacteria	Alphaproteobacteria	Rhizobiales	Hyphomicrobiaceae	Blastochloris	s
8	ex-DNA-1	Bacteria	Proteobacteria	Alphaproteobacteria	Rhizobiales	Methylobacteriaceae	Methylobacterium	Methylobacterium_phyllosphaerae
41	ex-DNA-1	Bacteria	Actinobacteria	Actinobacteria	Micromonosporales	Micromonosporaceae	Micromonospora	Micromonospora_siamensis
22	ex-DNA-1	Bacteria	Proteobacteria	Alphaproteobacteria	Sphingomonadales	Sphingomonadaceae	Sphingobium	Sphingobium_amiense
1	ex-DNA-1	Viruses	p	c	Caudovirales	Herelleviridae	Bequatrovirus	Bacillus_virus_B4
96	ex-DNA-1	Bacteria	Fusobacteria	Fusobacteriia	Fusobacteriales	Leptotrichiaceae	Leptotrichia	Leptotrichia_buccalis
43	ex-DNA-1	Bacteria	Proteobacteria	Alphaproteobacteria	Caulobacterales	Caulobacteraceae	Brevundimonas	Brevundimonas_sp._LM2
12	ex-DNA-1	Bacteria	Proteobacteria	Gammaproteobacteria	Enterobacterales	Enterobacteriaceae	Cronobacter	s
96	ex-DNA-1	Bacteria	Firmicutes	Bacilli	Bacillales	Bacillaceae	Terribacillus	Terribacillus_goriensis
40	ex-DNA-1	Bacteria	Bacteroidetes	Flavobacteriia	Flavobacteriales	Flavobacteriaceae	g	Flavobacteriaceae_bacterium_UJ101
138	ex-DNA-1	Bacteria	Firmicutes	Bacilli	Bacillales	Bacillaceae	Bacillus	Bacillus_jeotgali
22	ex-DNA-1	Bacteria	Actinobacteria	Actinobacteria	Micromonosporales	Micromonosporaceae	Micromonospora	Micromonospora_narathiwatensis
34	ex-DNA-1	Bacteria	Firmicutes	Bacilli	Bacillales	Staphylococcaceae	Staphylococcus	Staphylococcus_argenteus
125	ex-DNA-1	Bacteria	Proteobacteria	Betaproteobacteria	Burkholderiales	Comamonadaceae	g	s
65	ex-DNA-1	Bacteria	Firmicutes	Bacilli	Bacillales	Staphylococcaceae	Staphylococcus	Staphylococcus_nepalensis
39	ex-DNA-1	Bacteria	Proteobacteria	Betaproteobacteria	Burkholderiales	Comamonadaceae	Rhodoferax	Rhodoferax_ferrireducens
1	ex-DNA-1	Bacteria	Actinobacteria	Actinobacteria	Micrococcales	Microbacteriaceae	Frondihabitans	s
101	ex-DNA-1	Bacteria	Firmicutes	Bacilli	Bacillales	Paenibacillaceae	Brevibacillus	Brevibacillus_agri
7	ex-DNA-1	Bacteria	Proteobacteria	Epsilonproteobacteria	Campylobacterales	Campylobacteraceae	g	Arcobacter_sp._PSE-93
20	ex-DNA-1	Bacteria	Cyanobacteria	c	Nostocales	Scytonemataceae	Scytonema	s
403	ex-DNA-1	Bacteria	Bacteroidetes	Bacteroidia	Bacteroidales	Prevotellaceae	Prevotella	Prevotella_denticola
1	ex-DNA-1	Viruses	p	c	o	Phycodnaviridae	Phaeovirus	Ectocarpus_siliculosus_virus_1
1	ex-DNA-1	Viruses	p	c	Herpesvirales	Herpesviridae	Varicellovirus	Felid_alphaherpesvirus_1
95	ex-DNA-1	Bacteria	Bacteroidetes	Cytophagia	Cytophagales	Cytophagaceae	Cytophaga	Cytophaga_hutchinsonii
1	ex-DNA-1	Archaea	Euryarchaeota	Methanomicrobia	o	f	g	s
51	ex-DNA-1	Bacteria	Actinobacteria	Actinobacteria	Geodermatophilales	Geodermatophilaceae	Modestobacter	Modestobacter_marinus
48	ex-DNA-1	Bacteria	Firmicutes	Bacilli	Lactobacillales	Streptococcaceae	Streptococcus	Streptococcus_sp._Z15
33	ex-DNA-1	Bacteria	Proteobacteria	Gammaproteobacteria	Pseudomonadales	Pseudomonadaceae	Pseudomonas	Pseudomonas_sp._M30-35
32	ex-DNA-1	Viruses	p	c	Caudovirales	Herelleviridae	Kayvirus	Staphylococcus_virus_SA12
1	ex-DNA-1	Viruses	p	c	o	f	g	Hubei_lepidoptera_virus_3
81	ex-DNA-1	Bacteria	Firmicutes	Bacilli	Bacillales	Bacillaceae	Lysinibacillus	Lysinibacillus_sp._2017
24	ex-DNA-1	Bacteria	Proteobacteria	Betaproteobacteria	Burkholderiales	Comamonadaceae	Hydrogenophaga	s
36	ex-DNA-1	Bacteria	Proteobacteria	Gammaproteobacteria	Enterobacterales	Enterobacteriaceae	g	Enterobacteriaceae_bacterium_ENNIH1
7	ex-DNA-1	Bacteria	Proteobacteria	Betaproteobacteria	Burkholderiales	Alcaligenaceae	Bordetella	Bordetella_genomosp._6
19	ex-DNA-1	Bacteria	Proteobacteria	Gammaproteobacteria	Alteromonadales	Colwelliaceae	Colwellia	Colwellia_beringensis
25	ex-DNA-1	Bacteria	Aquificae	Aquificae	Aquificales	Hydrogenothermaceae	Persephonella	Persephonella_marina
34	ex-DNA-1	Bacteria	Proteobacteria	Betaproteobacteria	Burkholderiales	Alcaligenaceae	Bordetella	Bordetella_genomosp._8
62	ex-DNA-1	Bacteria	Proteobacteria	Betaproteobacteria	Burkholderiales	Alcaligenaceae	Bordetella	Bordetella_genomosp._9
53	ex-DNA-1	Bacteria	Proteobacteria	Betaproteobacteria	Burkholderiales	Alcaligenaceae	Achromobacter	Achromobacter_insolitus
7	ex-DNA-1	Bacteria	Tenericutes	Mollicutes	Entomoplasmatales	Spiroplasmataceae	Spiroplasma	Spiroplasma_gladiatoris
1	ex-DNA-1	Bacteria	Proteobacteria	Alphaproteobacteria	Rickettsiales	Rickettsiaceae	Rickettsia	Rickettsia_massiliae
33	ex-DNA-1	Bacteria	Actinobacteria	Actinobacteria	Corynebacteriales	Corynebacteriaceae	Corynebacterium	Corynebacterium_kutscheri
46	ex-DNA-1	Bacteria	Firmicutes	Bacilli	Bacillales	Staphylococcaceae	Staphylococcus	Staphylococcus_lutrae
6	ex-DNA-1	Bacteria	Proteobacteria	Gammaproteobacteria	Enterobacterales	Enterobacteriaceae	Klebsiella	Klebsiella_sp._FDAARGOS_511
23	ex-DNA-1	Bacteria	Proteobacteria	Alphaproteobacteria	Rhizobiales	Phyllobacteriaceae	Nitratireductor	Nitratireductor_basaltis
34	ex-DNA-1	Bacteria	Proteobacteria	Betaproteobacteria	Neisseriales	Neisseriaceae	Neisseria	Neisseria_elongata
3	ex-DNA-1	Viruses	p	c	o	Phycodnaviridae	Chlorovirus	Paramecium_bursaria_Chlorella_virus_A1
1	ex-DNA-1	Viruses	p	c	Nidovirales	Coronaviridae	Alphacoronavirus	Coronavirus_AcCoV-JC34
31	ex-DNA-1	Bacteria	Firmicutes	Bacilli	Lactobacillales	Lactobacillaceae	Lactobacillus	Lactobacillus_sp._CBA3605
30	ex-DNA-1	Bacteria	Firmicutes	Bacilli	Lactobacillales	Lactobacillaceae	Lactobacillus	Lactobacillus_sp._CBA3606
15	ex-DNA-1	Bacteria	Actinobacteria	Actinobacteria	Corynebacteriales	Mycobacteriaceae	Mycobacterium	Mycobacterium_chimaera
28	ex-DNA-1	Bacteria	Actinobacteria	Actinobacteria	Corynebacteriales	Corynebacteriaceae	Corynebacterium	Corynebacterium_segmentosum
1	ex-DNA-1	Viruses	p	c	Herpesvirales	Herpesviridae	Simplexvirus	Saimiriine_alphaherpesvirus_1
5	ex-DNA-1	Bacteria	Proteobacteria	Betaproteobacteria	Nitrosomonadales	Methylophilaceae	g	Methylomonas_clara
1	ex-DNA-1	Viruses	p	c	Caudovirales	Myoviridae	Risingsunvirus	Erwinia_virus_Risingsun
19	ex-DNA-1	Bacteria	Actinobacteria	Actinobacteria	Corynebacteriales	Gordoniaceae	Gordonia	Gordonia_sp._MMS17-SY073
25	ex-DNA-1	Bacteria	Proteobacteria	Gammaproteobacteria	Chromatiales	Woeseiaceae	Woeseia	Woeseia_oceani
47	ex-DNA-1	Bacteria	Proteobacteria	Gammaproteobacteria	Alteromonadales	Psychromonadaceae	Psychromonas	Psychromonas_ingrahamii
60	ex-DNA-1	Bacteria	Proteobacteria	Alphaproteobacteria	Rhodobacterales	Rhodobacteraceae	Phaeobacter	s
1	ex-DNA-1	Viruses	p	c	Caudovirales	Siphoviridae	g	Archaeal_BJ1_virus
27	ex-DNA-1	Bacteria	Proteobacteria	Gammaproteobacteria	Enterobacterales	Erwiniaceae	Erwinia	Erwinia_tasmaniensis
120	ex-DNA-1	Bacteria	Firmicutes	Clostridia	Thermoanaerobacterales	Thermoanaerobacterales_Family_III,_Incertae_Sedis	Thermoanaerobacterium	Thermoanaerobacterium_xylanolyticum
61	ex-DNA-1	Bacteria	Proteobacteria	Betaproteobacteria	Burkholderiales	f	Mitsuaria	Mitsuaria_sp._7
45	ex-DNA-1	Bacteria	Spirochaetes	Spirochaetia	Spirochaetales	Borreliaceae	Borrelia	s
21	ex-DNA-1	Bacteria	Proteobacteria	Gammaproteobacteria	Enterobacterales	Yersiniaceae	Chania	Chania_multitudinisentens
34	ex-DNA-1	Bacteria	Proteobacteria	Gammaproteobacteria	Enterobacterales	Hafniaceae	Edwardsiella	Edwardsiella_tarda
68	ex-DNA-1	Bacteria	Firmicutes	Bacilli	Lactobacillales	Streptococcaceae	Streptococcus	Streptococcus_porcinus
2	ex-DNA-1	Bacteria	Proteobacteria	Gammaproteobacteria	Xanthomonadales	Xanthomonadaceae	Pseudoxanthomonas	s
4	ex-DNA-1	Bacteria	Proteobacteria	Alphaproteobacteria	Rhodobacterales	Rhodobacteraceae	Celeribacter	s
61	ex-DNA-1	Bacteria	Proteobacteria	Epsilonproteobacteria	Campylobacterales	Campylobacteraceae	Arcobacter	s
18	ex-DNA-1	Bacteria	Actinobacteria	Actinobacteria	Corynebacteriales	Corynebacteriaceae	Corynebacterium	Corynebacterium_sp._2069/2
36	ex-DNA-1	Bacteria	Firmicutes	Bacilli	Lactobacillales	Streptococcaceae	Streptococcus	Streptococcus_marmotae
35	ex-DNA-1	Bacteria	Actinobacteria	Actinobacteria	Corynebacteriales	Corynebacteriaceae	Corynebacterium	Corynebacterium_simulans
8	ex-DNA-1	Archaea	Euryarchaeota	Methanobacteria	Methanobacteriales	Methanothermaceae	Methanothermus	Methanothermus_fervidus
52	ex-DNA-1	Bacteria	Proteobacteria	Gammaproteobacteria	Vibrionales	Vibrionaceae	Vibrio	Vibrio_mediterranei
11	ex-DNA-1	Bacteria	Proteobacteria	Gammaproteobacteria	Alteromonadales	Alteromonadaceae	Marinobacter	Marinobacter_similis
14	ex-DNA-1	Bacteria	Proteobacteria	Gammaproteobacteria	Enterobacterales	Enterobacteriaceae	Leclercia	Leclercia_sp._LSNIH1
37	ex-DNA-1	Bacteria	Chlorobi	Chlorobia	Chlorobiales	Chlorobiaceae	Pelodictyon	Pelodictyon_luteolum
53	ex-DNA-1	Bacteria	Proteobacteria	Gammaproteobacteria	Aeromonadales	Aeromonadaceae	Oceanimonas	Oceanimonas_sp._GK1
184	ex-DNA-1	Bacteria	Firmicutes	Clostridia	Clostridiales	Clostridiaceae	Alkaliphilus	Alkaliphilus_metalliredigens
1	ex-DNA-1	Viruses	p	c	Caudovirales	Myoviridae	Mosigvirus	s
3	ex-DNA-1	Viruses	p	c	Caudovirales	Myoviridae	Asteriusvirus	Escherichia_phage_PBECO_4
32	ex-DNA-1	Bacteria	Cyanobacteria	c	Synechococcales	Prochloraceae	Prochlorococcus	s
19	ex-DNA-1	Bacteria	Proteobacteria	Gammaproteobacteria	Enterobacterales	Yersiniaceae	Yersinia	Yersinia_intermedia
14	ex-DNA-1	Archaea	Euryarchaeota	Halobacteria	Haloferacales	Haloferacaceae	Haloplanus	s
49	ex-DNA-1	Bacteria	Proteobacteria	Betaproteobacteria	Neisseriales	Chromobacteriaceae	Chromobacterium	s
27	ex-DNA-1	Bacteria	Proteobacteria	Gammaproteobacteria	Oceanospirillales	Saccharospirillaceae	Reinekea	Reinekea_forsetii
37	ex-DNA-1	Bacteria	Proteobacteria	Gammaproteobacteria	Cellvibrionales	Cellvibrionaceae	Saccharophagus	Saccharophagus_degradans
251	ex-DNA-1	Bacteria	Proteobacteria	Gammaproteobacteria	Aeromonadales	Aeromonadaceae	Aeromonas	s
24	ex-DNA-1	Bacteria	Proteobacteria	Alphaproteobacteria	Sphingomonadales	Sphingomonadaceae	Sphingomonas	Sphingomonas_sp._YZ-8
90	ex-DNA-1	Bacteria	Proteobacteria	Alphaproteobacteria	Rickettsiales	Rickettsiaceae	Rickettsia	s
4	ex-DNA-1	Viruses	p	c	Caudovirales	Myoviridae	g	Vibrio_phage_PWH3a-P1
451	ex-DNA-1	Eukaryota	Streptophyta	c	Brassicales	Brassicaceae	Arabidopsis	Arabidopsis_thaliana
138	ex-DNA-1	Bacteria	Bacteroidetes	Cytophagia	Cytophagales	Flammeovirgaceae	Fabibacter	Fabibacter_pacificus
3	ex-DNA-1	Bacteria	Deinococcus-Thermus	Deinococci	Thermales	Thermaceae	g	s
109	ex-DNA-1	Bacteria	Gemmatimonadetes	Gemmatimonadetes	Gemmatimonadales	Gemmatimonadaceae	Gemmatirosa	Gemmatirosa_kalamazoonesis
1	ex-DNA-1	Viruses	p	c	Caudovirales	Siphoviridae	g	s
2	ex-DNA-1	Bacteria	Proteobacteria	Alphaproteobacteria	Rickettsiales	Anaplasmataceae	Wolbachia	Wolbachia_endosymbiont_of_Drosophila_simulans
33	ex-DNA-1	Bacteria	Actinobacteria	Actinobacteria	Micrococcales	Micrococcaceae	Kocuria	Kocuria_palustris
7	ex-DNA-1	Bacteria	Tenericutes	Mollicutes	Mycoplasmatales	Mycoplasmataceae	Mycoplasma	Mycoplasma_phocicerebrale
2	ex-DNA-1	Viruses	p	c	o	Nudiviridae	g	Drosophila_innubila_nudivirus
44	ex-DNA-1	Bacteria	Proteobacteria	Betaproteobacteria	Neisseriales	Neisseriaceae	Crenobacter	Crenobacter_cavernae
2	ex-DNA-1	Viruses	p	c	Caudovirales	Myoviridae	Polybotosvirus	Agrobacterium_virus_Atuph07
29	ex-DNA-1	Bacteria	Proteobacteria	Gammaproteobacteria	Vibrionales	Vibrionaceae	Aliivibrio	Aliivibrio_wodanis
167	ex-DNA-1	Bacteria	Actinobacteria	Actinobacteria	Bifidobacteriales	Bifidobacteriaceae	Bifidobacterium	Bifidobacterium_scardovii
26	ex-DNA-1	Bacteria	Proteobacteria	Betaproteobacteria	Burkholderiales	Comamonadaceae	Rhodoferax	Rhodoferax_saidenbachensis
85	ex-DNA-1	Eukaryota	Ascomycota	Saccharomycetes	Saccharomycetales	Saccharomycetaceae	Saccharomyces	Saccharomyces_eubayanus
136	ex-DNA-1	Bacteria	Fusobacteria	Fusobacteriia	Fusobacteriales	Leptotrichiaceae	Leptotrichia	Leptotrichia_sp._oral_taxon_212
35	ex-DNA-1	Bacteria	Proteobacteria	Alphaproteobacteria	Rhizobiales	Hyphomicrobiaceae	Hyphomicrobium	Hyphomicrobium_nitrativorans
45	ex-DNA-1	Bacteria	Proteobacteria	Alphaproteobacteria	Rhizobiales	Phyllobacteriaceae	Mesorhizobium	Mesorhizobium_amorphae
35	ex-DNA-1	Bacteria	Proteobacteria	Gammaproteobacteria	Alteromonadales	Alteromonadaceae	Catenovulum	Catenovulum_sp._CCB-QB4
32	ex-DNA-1	Bacteria	Cyanobacteria	c	Nostocales	Nostocaceae	Nostoc	Nostoc_punctiforme
14	ex-DNA-1	Bacteria	Proteobacteria	Gammaproteobacteria	Oceanospirillales	Halomonadaceae	Halomonas	Halomonas_sp._A3H3
33	ex-DNA-1	Bacteria	Actinobacteria	Actinobacteria	Actinomycetales	Actinomycetaceae	Flaviflexus	Flaviflexus_sp._H23T48
46	ex-DNA-1	Bacteria	Actinobacteria	Nitriliruptoria	Euzebyales	Euzebyaceae	Euzebya	Euzebya_sp._DY32-46
13	ex-DNA-1	Bacteria	Proteobacteria	Gammaproteobacteria	Thiotrichales	Francisellaceae	Francisella	Francisella_noatunensis
2	ex-DNA-1	Bacteria	Proteobacteria	Alphaproteobacteria	Rhizobiales	Methylobacteriaceae	Methylobacterium	Methylobacterium_sp._XJLW
97	ex-DNA-1	Bacteria	Firmicutes	Clostridia	Clostridiales	Clostridiales_Family_XVI,_Incertae_Sedis	Carboxydocella	Carboxydocella_thermautotrophica
668	ex-DNA-1	Bacteria	Actinobacteria	Coriobacteriia	Eggerthellales	Eggerthellaceae	Gordonibacter	Gordonibacter_pamelaeae
58	ex-DNA-1	Bacteria	Proteobacteria	Alphaproteobacteria	Rhizobiales	Methylobacteriaceae	g	s
289	ex-DNA-1	Bacteria	Firmicutes	Clostridia	Clostridiales	Hungateiclostridiaceae	Hungateiclostridium	Hungateiclostridium_thermocellum
4	ex-DNA-1	Viruses	p	c	Caudovirales	Siphoviridae	Samunavirus	Pseudomonas_virus_SM1
9	ex-DNA-1	Archaea	Euryarchaeota	Methanomicrobia	Methanosarcinales	Methanosarcinaceae	Methanosarcina	Methanosarcina_sp._Kolksee
29	ex-DNA-1	Bacteria	Proteobacteria	Gammaproteobacteria	Xanthomonadales	Xanthomonadaceae	Stenotrophomonas	Stenotrophomonas_sp._LM091
51	ex-DNA-1	Bacteria	Actinobacteria	Actinobacteria	Propionibacteriales	Propionibacteriaceae	Microlunatus	Microlunatus_soli
103	ex-DNA-1	Bacteria	Actinobacteria	Actinobacteria	Micrococcales	Micrococcaceae	g	s
19	ex-DNA-1	Bacteria	Proteobacteria	Betaproteobacteria	Burkholderiales	Burkholderiaceae	Hydromonas	Hydromonas_sp._F02
16	ex-DNA-1	Bacteria	Firmicutes	Bacilli	Bacillales	Bacillaceae	Lysinibacillus	Lysinibacillus_fusiformis
19	ex-DNA-1	Bacteria	Proteobacteria	Betaproteobacteria	Burkholderiales	Burkholderiaceae	Burkholderia	Burkholderia_sp._PAMC_26561
40	ex-DNA-1	Bacteria	Actinobacteria	Actinobacteria	Streptomycetales	Streptomycetaceae	Streptomyces	Streptomyces_lunaelactis
69	ex-DNA-1	Bacteria	Actinobacteria	Actinobacteria	o	f	g	Actinobacteria_bacterium_YIM_96077
80	ex-DNA-1	Bacteria	Tenericutes	Mollicutes	Mycoplasmatales	Mycoplasmataceae	Mycoplasma	s
46	ex-DNA-1	Bacteria	Proteobacteria	Betaproteobacteria	Burkholderiales	Comamonadaceae	Variovorax	Variovorax_sp._HW608
6	ex-DNA-1	Archaea	Euryarchaeota	Halobacteria	Natrialbales	Natrialbaceae	Haloterrigena	Haloterrigena_jeotgali
22	ex-DNA-1	Bacteria	Actinobacteria	Actinobacteria	Propionibacteriales	Propionibacteriaceae	Acidipropionibacterium	Acidipropionibacterium_virtanenii
8	ex-DNA-1	Bacteria	Proteobacteria	Gammaproteobacteria	Vibrionales	Vibrionaceae	Vibrio	Vibrio_qinghaiensis
1	ex-DNA-1	Bacteria	Proteobacteria	Alphaproteobacteria	Rickettsiales	f	g	s
59	ex-DNA-1	Bacteria	Firmicutes	Bacilli	Bacillales	Staphylococcaceae	Staphylococcus	Staphylococcus_schleiferi
24	ex-DNA-1	Bacteria	Tenericutes	Mollicutes	Mycoplasmatales	Mycoplasmataceae	Mycoplasma	Mycoplasma_canis
35	ex-DNA-1	Bacteria	Bacteroidetes	Flavobacteriia	Flavobacteriales	Flavobacteriaceae	Croceibacter	Croceibacter_atlanticus
17	ex-DNA-1	Archaea	Euryarchaeota	Halobacteria	Haloferacales	f	g	halophilic_archaeon_DL31
26	ex-DNA-1	Bacteria	Proteobacteria	Alphaproteobacteria	Rhodobacterales	Rhodobacteraceae	g	Rhodobacteraceae_bacterium_BAR1
22	ex-DNA-1	Bacteria	Proteobacteria	Gammaproteobacteria	Vibrionales	Vibrionaceae	Salinivibrio	Salinivibrio_kushneri
65	ex-DNA-1	Bacteria	Bacteroidetes	Sphingobacteriia	Sphingobacteriales	Sphingobacteriaceae	g	s
6	ex-DNA-1	Archaea	Euryarchaeota	Archaeoglobi	Archaeoglobales	Archaeoglobaceae	Archaeoglobus	Archaeoglobus_profundus
39	ex-DNA-1	Bacteria	Actinobacteria	Actinobacteria	Propionibacteriales	Nocardioidaceae	Nocardioides	Nocardioides_dokdonensis
180	ex-DNA-1	Bacteria	Firmicutes	Bacilli	Bacillales	Paenibacillaceae	Paenibacillus	Paenibacillus_bovis
70	ex-DNA-1	Bacteria	Bacteroidetes	Flavobacteriia	Flavobacteriales	Flavobacteriaceae	Aureitalea	Aureitalea_sp._RR4-38
30	ex-DNA-1	Archaea	Euryarchaeota	Methanobacteria	Methanobacteriales	Methanobacteriaceae	Methanobacterium	Methanobacterium_formicicum
11	ex-DNA-1	Bacteria	Firmicutes	Bacilli	Bacillales	Planococcaceae	Planococcus	Planococcus_faecalis
21	ex-DNA-1	Bacteria	Proteobacteria	Gammaproteobacteria	Enterobacterales	Enterobacteriaceae	Enterobacter	Enterobacter_sp._638
31	ex-DNA-1	Bacteria	Actinobacteria	Actinobacteria	Micrococcales	Micrococcaceae	Arthrobacter	Arthrobacter_sp._DCT-5
1	ex-DNA-1	Bacteria	Firmicutes	Erysipelotrichia	Erysipelotrichales	Erysipelotrichaceae	g	Erysipelotrichaceae_bacterium_I46
30	ex-DNA-1	Bacteria	Proteobacteria	Gammaproteobacteria	Pseudomonadales	Pseudomonadaceae	Pseudomonas	Pseudomonas_sabulinigri
20	ex-DNA-1	Bacteria	Cyanobacteria	c	Synechococcales	Synechococcaceae	Synechococcus	Synechococcus_sp._JA-3-3Ab
9	ex-DNA-1	Bacteria	Proteobacteria	Gammaproteobacteria	Pseudomonadales	Moraxellaceae	Psychrobacter	Psychrobacter_sp._P2G3
66	ex-DNA-1	Bacteria	Firmicutes	Bacilli	Bacillales	Planococcaceae	Rummeliibacillus	Rummeliibacillus_stabekisii
53	ex-DNA-1	Bacteria	Actinobacteria	Coriobacteriia	Eggerthellales	Eggerthellaceae	Eggerthella	s
1	ex-DNA-1	Viruses	p	c	Caudovirales	Siphoviridae	Phietavirus	Staphylococcus_virus_EW
5	ex-DNA-1	Bacteria	Chloroflexi	Chloroflexia	Chloroflexales	Roseiflexaceae	Roseiflexus	s
34	ex-DNA-1	Bacteria	Proteobacteria	Gammaproteobacteria	Enterobacterales	Yersiniaceae	Rahnella	Rahnella_sp._ERMR1:05
8	ex-DNA-1	Bacteria	Firmicutes	Clostridia	Clostridiales	Eubacteriaceae	Acetobacterium	s
142	ex-DNA-1	Bacteria	Bacteroidetes	Flavobacteriia	Flavobacteriales	Flavobacteriaceae	Riemerella	Riemerella_anatipestifer
24	ex-DNA-1	Viruses	p	c	Caudovirales	Myoviridae	Alcyoneusvirus	s
55	ex-DNA-1	Bacteria	Proteobacteria	Deltaproteobacteria	Desulfovibrionales	Desulfovibrionaceae	g	s
33366	ex-DNA-1	Bacteria	Firmicutes	Clostridia	Clostridiales	f	g	s
67	ex-DNA-1	Bacteria	Firmicutes	Negativicutes	Veillonellales	Veillonellaceae	Veillonella	Veillonella_dispar
127	ex-DNA-1	Bacteria	Bacteroidetes	Cytophagia	Cytophagales	Cytophagaceae	Arcticibacterium	Arcticibacterium_luteifluviistationis
19	ex-DNA-1	Bacteria	Proteobacteria	Betaproteobacteria	Burkholderiales	Comamonadaceae	Serpentinomonas	Serpentinomonas_raichei
26	ex-DNA-1	Bacteria	Actinobacteria	Actinobacteria	Streptomycetales	Streptomycetaceae	Streptomyces	Streptomyces_avermitilis
97	ex-DNA-1	Eukaryota	Apicomplexa	Conoidasida	Eucoccidiorida	Sarcocystidae	Neospora	Neospora_caninum
45	ex-DNA-1	Bacteria	Proteobacteria	Alphaproteobacteria	Rhizobiales	Rhizobiaceae	Rhizobium	Rhizobium_sp._CIAT894
159	ex-DNA-1	Bacteria	Proteobacteria	Gammaproteobacteria	Enterobacterales	Erwiniaceae	Buchnera	Buchnera_aphidicola
54	ex-DNA-1	Bacteria	Actinobacteria	Actinobacteria	Pseudonocardiales	Pseudonocardiaceae	Alloactinosynnema	Alloactinosynnema_sp._L-07
47	ex-DNA-1	Bacteria	Proteobacteria	Betaproteobacteria	Burkholderiales	Comamonadaceae	Hydrogenophaga	Hydrogenophaga_sp._PBC
53	ex-DNA-1	Bacteria	Acidobacteria	Acidobacteriia	Acidobacteriales	Acidobacteriaceae	Granulicella	Granulicella_mallensis
71	ex-DNA-1	Bacteria	Proteobacteria	Betaproteobacteria	Rhodocyclales	Zoogloeaceae	Azoarcus	Azoarcus_communis
31	ex-DNA-1	Bacteria	Proteobacteria	Gammaproteobacteria	Oceanospirillales	Halomonadaceae	Halomonas	Halomonas_aestuarii
39	ex-DNA-1	Bacteria	Proteobacteria	Betaproteobacteria	Burkholderiales	Comamonadaceae	Acidovorax	Acidovorax_carolinensis
9	ex-DNA-1	Bacteria	Proteobacteria	Alphaproteobacteria	Rickettsiales	Anaplasmataceae	Wolbachia	Wolbachia_endosymbiont_of_Folsomia_candida
71	ex-DNA-1	Bacteria	Proteobacteria	Alphaproteobacteria	Rhizobiales	Phyllobacteriaceae	Mesorhizobium	Mesorhizobium_sp._Pch-S
45	ex-DNA-1	Bacteria	Bacteroidetes	Flavobacteriia	Flavobacteriales	Flavobacteriaceae	Gramella	Gramella_flava
5	ex-DNA-1	Bacteria	Proteobacteria	Gammaproteobacteria	Vibrionales	Vibrionaceae	Vibrio	Vibrio_tasmaniensis
49	ex-DNA-1	Bacteria	Aquificae	Aquificae	Aquificales	Hydrogenothermaceae	Sulfurihydrogenibium	Sulfurihydrogenibium_sp._YO3AOP1
4	ex-DNA-1	Bacteria	Proteobacteria	Gammaproteobacteria	Xanthomonadales	Xanthomonadaceae	Stenotrophomonas	Stenotrophomonas_sp._G4
30	ex-DNA-1	Bacteria	Firmicutes	Bacilli	Lactobacillales	Lactobacillaceae	Lactobacillus	Lactobacillus_farciminis
110	ex-DNA-1	Bacteria	Proteobacteria	Epsilonproteobacteria	Campylobacterales	Campylobacteraceae	g	s
43	ex-DNA-1	Bacteria	Actinobacteria	Actinobacteria	Corynebacteriales	Nocardiaceae	Nocardia	Nocardia_sp._Y48
7	ex-DNA-1	Bacteria	Actinobacteria	Actinobacteria	Streptomycetales	Streptomycetaceae	Streptomyces	Streptomyces_sp._SS52
7	ex-DNA-1	Bacteria	Tenericutes	Mollicutes	Mycoplasmatales	Mycoplasmataceae	Mycoplasma	Mycoplasma_phocirhinis
66	ex-DNA-1	Bacteria	Ignavibacteriae	Ignavibacteria	Ignavibacteriales	Melioribacteraceae	Melioribacter	Melioribacter_roseus
20	ex-DNA-1	Bacteria	Proteobacteria	Gammaproteobacteria	Enterobacterales	Morganellaceae	Providencia	s
2	ex-DNA-1	Bacteria	Proteobacteria	Alphaproteobacteria	Rickettsiales	Anaplasmataceae	g	s
320465	ex-DNA-1	Bacteria	Firmicutes	Clostridia	Clostridiales	Ruminococcaceae	Faecalibacterium	Faecalibacterium_prausnitzii
1	ex-DNA-1	Viruses	p	c	Caudovirales	Siphoviridae	Smoothievirus	Gordonia_virus_ClubL
62	ex-DNA-1	Bacteria	Chlorobi	Chlorobia	Chlorobiales	Chlorobiaceae	Chlorobaculum	Chlorobaculum_parvum
299	ex-DNA-1	Bacteria	Bacteroidetes	Flavobacteriia	Flavobacteriales	Flavobacteriaceae	Chryseobacterium	Chryseobacterium_indologenes
29	ex-DNA-1	Bacteria	Proteobacteria	Gammaproteobacteria	Cellvibrionales	Spongiibacteraceae	Zhongshania	Zhongshania_aliphaticivorans
8	ex-DNA-1	Archaea	Euryarchaeota	Methanomicrobia	Methanosarcinales	Methanosarcinaceae	Methanohalophilus	Methanohalophilus_portucalensis
84	ex-DNA-1	Bacteria	Firmicutes	Bacilli	Lactobacillales	Carnobacteriaceae	Carnobacterium	Carnobacterium_maltaromaticum
33	ex-DNA-1	Bacteria	Proteobacteria	Alphaproteobacteria	Rhodospirillales	f	g	s
52	ex-DNA-1	Bacteria	Firmicutes	Bacilli	Bacillales	f	Exiguobacterium	Exiguobacterium_sp._AT1b
40	ex-DNA-1	Bacteria	Proteobacteria	Betaproteobacteria	Burkholderiales	Alcaligenaceae	Taylorella	Taylorella_equigenitalis
19	ex-DNA-1	Bacteria	Candidatus_Saccharibacteria	c	o	f	Candidatus_Saccharimonas	Candidatus_Saccharimonas_aalborgensis
38	ex-DNA-1	Bacteria	Cyanobacteria	c	Nostocales	Rivulariaceae	Calothrix	Calothrix_sp._NIES-3974
49	ex-DNA-1	Bacteria	Firmicutes	Bacilli	Lactobacillales	Lactobacillaceae	Lactobacillus	Lactobacillus_animalis
311	ex-DNA-1	Bacteria	Proteobacteria	Gammaproteobacteria	Pseudomonadales	Pseudomonadaceae	Pseudomonas	Pseudomonas_putida
61	ex-DNA-1	Bacteria	Proteobacteria	Gammaproteobacteria	Xanthomonadales	Xanthomonadaceae	Lysobacter	Lysobacter_enzymogenes
4	ex-DNA-1	Bacteria	Proteobacteria	Gammaproteobacteria	Xanthomonadales	Xanthomonadaceae	Xylella	Xylella_taiwanensis
11	ex-DNA-1	Bacteria	Chlamydiae	Chlamydiia	Chlamydiales	Chlamydiaceae	Chlamydia	Chlamydia_trachomatis
20	ex-DNA-1	Bacteria	Firmicutes	Bacilli	Lactobacillales	Carnobacteriaceae	Carnobacterium	s
9	ex-DNA-1	Bacteria	Proteobacteria	Gammaproteobacteria	Alteromonadales	Idiomarinaceae	Idiomarina	Idiomarina_loihiensis
48	ex-DNA-1	Bacteria	Actinobacteria	Actinobacteria	Streptosporangiales	Nocardiopsaceae	Nocardiopsis	Nocardiopsis_alba
85	ex-DNA-1	Bacteria	Proteobacteria	Alphaproteobacteria	Rhodobacterales	Rhodobacteraceae	Pannonibacter	Pannonibacter_phragmitetus
[truncated: 116,376 more rows]
