# Supplementary material for: Systematic characterization of human gut microbiome-secreted molecules by integrated multi-omics
Source: ISME Commun. 2021 Dec 21;1:82. doi: 10.1038/s43705-021-00078-0 (PMC7612290; doi:10.1038/s43705-021-00078-0)
Supplement: Supplementary file 10 — Table S9 [file 43705_2021_78_MOESM10_ESM.xlsx]

## Sheet: TableS9
Table S9: Functional annotation (COG) and corresponding number of reads for each sample. Figure 2B is based on this information.
Counts	Sample	Function
402	ex-DNA-1	A
9636	ex-DNA-1	N
51	ex-DNA-1	B
7908	ex-DNA-1	misc_RNA
47518	ex-DNA-1	O
95344	ex-DNA-1	No_COG
1392	ex-DNA-1	repeat_region
115792	ex-DNA-1	P
105475	ex-DNA-1	C
8	ex-DNA-1	tmRNA
7266	ex-DNA-1	Q
32121	ex-DNA-1	D
10540	ex-DNA-1	rRNA
118326	ex-DNA-1	E
72116	ex-DNA-1	Multi_COG
60108	ex-DNA-1	F
365493	ex-DNA-1	S
76996	ex-DNA-1	T
180849	ex-DNA-1	G
35455	ex-DNA-1	U
83867	ex-DNA-1	H
67994	ex-DNA-1	V
32742	ex-DNA-1	I
101554	ex-DNA-1	J
109077	ex-DNA-1	K
10540	ex-DNA-1	tRNA
172926	ex-DNA-1	L
229690	ex-DNA-1	No_Annotation
0	ex-DNA-1	Z
129978	ex-DNA-1	M
6361	ex-DNA-2	A
237462	ex-DNA-2	N
1193	ex-DNA-2	B
1017077	ex-DNA-2	O
1779669	ex-DNA-2	No_COG
125619	ex-DNA-2	misc_RNA
1956672	ex-DNA-2	C
15538	ex-DNA-2	repeat_region
1981090	ex-DNA-2	P
108010	ex-DNA-2	rRNA
13	ex-DNA-2	tmRNA
676834	ex-DNA-2	D
162067	ex-DNA-2	Q
2371719	ex-DNA-2	E
1091709	ex-DNA-2	F
1499123	ex-DNA-2	Multi_COG
6653711	ex-DNA-2	S
1162205	ex-DNA-2	T
3115783	ex-DNA-2	G
634329	ex-DNA-2	U
1586307	ex-DNA-2	H
698783	ex-DNA-2	I
1280074	ex-DNA-2	V
1949341	ex-DNA-2	J
1906596	ex-DNA-2	K
141451	ex-DNA-2	tRNA
3318874	ex-DNA-2	L
3865212	ex-DNA-2	No_Annotation
707	ex-DNA-2	Z
2650085	ex-DNA-2	M
2242	ex-DNA-3	A
72393	ex-DNA-3	N
398	ex-DNA-3	B
570163	ex-DNA-3	O
881461	ex-DNA-3	No_COG
82631	ex-DNA-3	misc_RNA
9627	ex-DNA-3	repeat_region
1188302	ex-DNA-3	C
978442	ex-DNA-3	P
136855	ex-DNA-3	rRNA
94755	ex-DNA-3	Q
393038	ex-DNA-3	D
0	ex-DNA-3	tmRNA
1372503	ex-DNA-3	E
687254	ex-DNA-3	F
764463	ex-DNA-3	Multi_COG
3404453	ex-DNA-3	S
534451	ex-DNA-3	T
1344291	ex-DNA-3	G
358695	ex-DNA-3	U
876225	ex-DNA-3	H
395174	ex-DNA-3	I
646052	ex-DNA-3	V
1421271	ex-DNA-3	J
1153159	ex-DNA-3	K
154206	ex-DNA-3	tRNA
1780654	ex-DNA-3	L
4506607	ex-DNA-3	No_Annotation
1249988	ex-DNA-3	M
3489	ex-DNA-4	A
45897	ex-DNA-4	N
1421	ex-DNA-4	B
367608	ex-DNA-4	O
48838	ex-DNA-4	misc_RNA
911572	ex-DNA-4	No_COG
3595	ex-DNA-4	repeat_region
840133	ex-DNA-4	P
857548	ex-DNA-4	C
61861	ex-DNA-4	rRNA
0	ex-DNA-4	tmRNA
78699	ex-DNA-4	Q
277628	ex-DNA-4	D
922431	ex-DNA-4	E
513054	ex-DNA-4	F
617928	ex-DNA-4	Multi_COG
3072278	ex-DNA-4	S
409485	ex-DNA-4	T
1170954	ex-DNA-4	G
379171	ex-DNA-4	U
632293	ex-DNA-4	H
438000	ex-DNA-4	V
263585	ex-DNA-4	I
764413	ex-DNA-4	J
737455	ex-DNA-4	K
63291	ex-DNA-4	tRNA
1487011	ex-DNA-4	L
2539147	ex-DNA-4	No_Annotation
1072397	ex-DNA-4	M
12041	ex-lRNA-1	A
2720	ex-lRNA-1	N
2	ex-lRNA-1	B
415134	ex-lRNA-1	misc_RNA
9465	ex-lRNA-1	O
8709	ex-lRNA-1	No_COG
371	ex-lRNA-1	repeat_region
5186	ex-lRNA-1	P
37757	ex-lRNA-1	C
0	ex-lRNA-1	tmRNA
392	ex-lRNA-1	Q
2366	ex-lRNA-1	D
37	ex-lRNA-1	rRNA
9521	ex-lRNA-1	E
6324	ex-lRNA-1	Multi_COG
5200	ex-lRNA-1	F
26762	ex-lRNA-1	S
2631	ex-lRNA-1	T
19786	ex-lRNA-1	G
2070	ex-lRNA-1	U
4418	ex-lRNA-1	H
2238	ex-lRNA-1	V
4019	ex-lRNA-1	I
12798	ex-lRNA-1	J
7281	ex-lRNA-1	K
457	ex-lRNA-1	tRNA
29668	ex-lRNA-1	L
93787	ex-lRNA-1	No_Annotation
0	ex-lRNA-1	Z
9035	ex-lRNA-1	M
1516	ex-lRNA-2	A
96798	ex-lRNA-2	N
272	ex-lRNA-2	B
243622	ex-lRNA-2	O
162349	ex-lRNA-2	No_COG
3040309	ex-lRNA-2	misc_RNA
559569	ex-lRNA-2	C
2728	ex-lRNA-2	repeat_region
179477	ex-lRNA-2	P
17903	ex-lRNA-2	rRNA
0	ex-lRNA-2	tmRNA
71670	ex-lRNA-2	D
13548	ex-lRNA-2	Q
356252	ex-lRNA-2	E
156578	ex-lRNA-2	F
175800	ex-lRNA-2	Multi_COG
632737	ex-lRNA-2	S
64060	ex-lRNA-2	T
516756	ex-lRNA-2	G
51568	ex-lRNA-2	U
142608	ex-lRNA-2	H
132479	ex-lRNA-2	I
42277	ex-lRNA-2	V
407354	ex-lRNA-2	J
165147	ex-lRNA-2	K
7673	ex-lRNA-2	tRNA
144566	ex-lRNA-2	L
956411	ex-lRNA-2	No_Annotation
1765	ex-lRNA-2	Z
227467	ex-lRNA-2	M
1688	ex-lRNA-3	A
50606	ex-lRNA-3	N
432	ex-lRNA-3	B
364883	ex-lRNA-3	O
158443	ex-lRNA-3	No_COG
3653586	ex-lRNA-3	misc_RNA
2233	ex-lRNA-3	repeat_region
800316	ex-lRNA-3	C
184899	ex-lRNA-3	P
556	ex-lRNA-3	rRNA
28582	ex-lRNA-3	Q
92435	ex-lRNA-3	D
0	ex-lRNA-3	tmRNA
373589	ex-lRNA-3	E
177848	ex-lRNA-3	F
163326	ex-lRNA-3	Multi_COG
682354	ex-lRNA-3	S
84610	ex-lRNA-3	T
534758	ex-lRNA-3	G
79967	ex-lRNA-3	U
218605	ex-lRNA-3	H
136099	ex-lRNA-3	I
65347	ex-lRNA-3	V
755983	ex-lRNA-3	J
371271	ex-lRNA-3	K
18325	ex-lRNA-3	tRNA
247829	ex-lRNA-3	L
973520	ex-lRNA-3	No_Annotation
222369	ex-lRNA-3	M
10255	ex-lRNA-4	A
86746	ex-lRNA-4	N
14	ex-lRNA-4	B
529317	ex-lRNA-4	O
3283061	ex-lRNA-4	misc_RNA
548057	ex-lRNA-4	No_COG
4133	ex-lRNA-4	repeat_region
553233	ex-lRNA-4	P
2451149	ex-lRNA-4	C
291	ex-lRNA-4	rRNA
7	ex-lRNA-4	tmRNA
58506	ex-lRNA-4	Q
201428	ex-lRNA-4	D
1161174	ex-lRNA-4	E
533775	ex-lRNA-4	F
464203	ex-lRNA-4	Multi_COG
2272135	ex-lRNA-4	S
196888	ex-lRNA-4	T
1695140	ex-lRNA-4	G
208604	ex-lRNA-4	U
516300	ex-lRNA-4	H
158520	ex-lRNA-4	V
442778	ex-lRNA-4	I
1394841	ex-lRNA-4	J
573633	ex-lRNA-4	K
13612	ex-lRNA-4	tRNA
518769	ex-lRNA-4	L
1260717	ex-lRNA-4	No_Annotation
707688	ex-lRNA-4	M
25	ex-sRNA-1	A
778	ex-sRNA-1	N
0	ex-sRNA-1	B
66833	ex-sRNA-1	misc_RNA
1771	ex-sRNA-1	O
4091	ex-sRNA-1	No_COG
0	ex-sRNA-1	repeat_region
1438	ex-sRNA-1	P
5521	ex-sRNA-1	C
94	ex-sRNA-1	tmRNA
182	ex-sRNA-1	Q
693	ex-sRNA-1	D
4510	ex-sRNA-1	rRNA
2092	ex-sRNA-1	E
1685	ex-sRNA-1	Multi_COG
1639	ex-sRNA-1	F
7703	ex-sRNA-1	S
887	ex-sRNA-1	T
5253	ex-sRNA-1	G
609	ex-sRNA-1	U
1448	ex-sRNA-1	H
672	ex-sRNA-1	V
827	ex-sRNA-1	I
3082	ex-sRNA-1	J
3228	ex-sRNA-1	K
1767367	ex-sRNA-1	tRNA
2114	ex-sRNA-1	L
11079	ex-sRNA-1	No_Annotation
0	ex-sRNA-1	Z
2593	ex-sRNA-1	M
18	ex-sRNA-2	A
1091	ex-sRNA-2	N
3	ex-sRNA-2	B
2882	ex-sRNA-2	O
2845	ex-sRNA-2	No_COG
40012	ex-sRNA-2	misc_RNA
6243	ex-sRNA-2	C
0	ex-sRNA-2	repeat_region
2538	ex-sRNA-2	P
50974	ex-sRNA-2	rRNA
0	ex-sRNA-2	tmRNA
999	ex-sRNA-2	D
209	ex-sRNA-2	Q
3874	ex-sRNA-2	E
1824	ex-sRNA-2	F
2270	ex-sRNA-2	Multi_COG
8817	ex-sRNA-2	S
1063	ex-sRNA-2	T
6810	ex-sRNA-2	G
955	ex-sRNA-2	U
2144	ex-sRNA-2	H
1354	ex-sRNA-2	I
809	ex-sRNA-2	V
4769	ex-sRNA-2	J
2642	ex-sRNA-2	K
1627807	ex-sRNA-2	tRNA
3165	ex-sRNA-2	L
12469	ex-sRNA-2	No_Annotation
12	ex-sRNA-2	Z
2906	ex-sRNA-2	M
6	ex-sRNA-3	A
97	ex-sRNA-3	N
2	ex-sRNA-3	B
1033	ex-sRNA-3	O
760	ex-sRNA-3	No_COG
22498	ex-sRNA-3	misc_RNA
0	ex-sRNA-3	repeat_region
1518	ex-sRNA-3	C
448	ex-sRNA-3	P
10219	ex-sRNA-3	rRNA
27	ex-sRNA-3	Q
259	ex-sRNA-3	D
0	ex-sRNA-3	tmRNA
582	ex-sRNA-3	E
395	ex-sRNA-3	F
434	ex-sRNA-3	Multi_COG
2016	ex-sRNA-3	S
196	ex-sRNA-3	T
1013	ex-sRNA-3	G
212	ex-sRNA-3	U
474	ex-sRNA-3	H
246	ex-sRNA-3	I
124	ex-sRNA-3	V
1795	ex-sRNA-3	J
767	ex-sRNA-3	K
1791369	ex-sRNA-3	tRNA
773	ex-sRNA-3	L
5172	ex-sRNA-3	No_Annotation
558	ex-sRNA-3	M
9	ex-sRNA-4	A
60	ex-sRNA-4	N
0	ex-sRNA-4	B
385	ex-sRNA-4	O
5239	ex-sRNA-4	misc_RNA
824	ex-sRNA-4	No_COG
0	ex-sRNA-4	repeat_region
667	ex-sRNA-4	P
1800	ex-sRNA-4	C
1970	ex-sRNA-4	rRNA
1	ex-sRNA-4	tmRNA
78	ex-sRNA-4	Q
271	ex-sRNA-4	D
756	ex-sRNA-4	E
414	ex-sRNA-4	F
473	ex-sRNA-4	Multi_COG
2265	ex-sRNA-4	S
198	ex-sRNA-4	T
1549	ex-sRNA-4	G
242	ex-sRNA-4	U
508	ex-sRNA-4	H
274	ex-sRNA-4	V
305	ex-sRNA-4	I
1539	ex-sRNA-4	J
771	ex-sRNA-4	K
329531	ex-sRNA-4	tRNA
551	ex-sRNA-4	L
2865	ex-sRNA-4	No_Annotation
712	ex-sRNA-4	M
4498	in-DNA-1	A
195289	in-DNA-1	N
616	in-DNA-1	B
81587	in-DNA-1	misc_RNA
706878	in-DNA-1	O
1855683	in-DNA-1	No_COG
10071	in-DNA-1	repeat_region
2075337	in-DNA-1	P
1519796	in-DNA-1	C
0	in-DNA-1	tmRNA
211708	in-DNA-1	Q
513923	in-DNA-1	D
139345	in-DNA-1	rRNA
1834242	in-DNA-1	E
1325577	in-DNA-1	Multi_COG
842695	in-DNA-1	F
6085853	in-DNA-1	S
1318750	in-DNA-1	T
3051302	in-DNA-1	G
597313	in-DNA-1	U
1284962	in-DNA-1	H
1072541	in-DNA-1	V
536257	in-DNA-1	I
1255560	in-DNA-1	J
1620908	in-DNA-1	K
86406	in-DNA-1	tRNA
2691200	in-DNA-1	L
2796155	in-DNA-1	No_Annotation
83	in-DNA-1	Z
2355660	in-DNA-1	M
4109	in-DNA-2	A
115506	in-DNA-2	N
699	in-DNA-2	B
387059	in-DNA-2	O
827625	in-DNA-2	No_COG
27570	in-DNA-2	misc_RNA
692970	in-DNA-2	C
7799	in-DNA-2	repeat_region
854260	in-DNA-2	P
24312	in-DNA-2	rRNA
5	in-DNA-2	tmRNA
255871	in-DNA-2	D
61520	in-DNA-2	Q
855366	in-DNA-2	E
412279	in-DNA-2	F
637471	in-DNA-2	Multi_COG
2770167	in-DNA-2	S
517022	in-DNA-2	T
1245964	in-DNA-2	G
247125	in-DNA-2	U
575372	in-DNA-2	H
269339	in-DNA-2	I
491684	in-DNA-2	V
700999	in-DNA-2	J
741132	in-DNA-2	K
30655	in-DNA-2	tRNA
1323821	in-DNA-2	L
1516526	in-DNA-2	No_Annotation
279	in-DNA-2	Z
1123736	in-DNA-2	M
1075	in-DNA-3	A
60832	in-DNA-3	N
171	in-DNA-3	B
240664	in-DNA-3	O
496200	in-DNA-3	No_COG
22542	in-DNA-3	misc_RNA
8838	in-DNA-3	repeat_region
473658	in-DNA-3	C
454810	in-DNA-3	P
19262	in-DNA-3	rRNA
52181	in-DNA-3	Q
172471	in-DNA-3	D
0	in-DNA-3	tmRNA
538535	in-DNA-3	E
277989	in-DNA-3	F
353428	in-DNA-3	Multi_COG
1658727	in-DNA-3	S
234941	in-DNA-3	T
628897	in-DNA-3	G
147731	in-DNA-3	U
294962	in-DNA-3	H
156507	in-DNA-3	I
306759	in-DNA-3	V
558784	in-DNA-3	J
546964	in-DNA-3	K
33874	in-DNA-3	tRNA
864978	in-DNA-3	L
1679819	in-DNA-3	No_Annotation
632507	in-DNA-3	M
2695	in-DNA-4	A
43460	in-DNA-4	N
363	in-DNA-4	B
288982	in-DNA-4	O
11855	in-DNA-4	misc_RNA
740970	in-DNA-4	No_COG
2520	in-DNA-4	repeat_region
614036	in-DNA-4	P
676466	in-DNA-4	C
31205	in-DNA-4	rRNA
5	in-DNA-4	tmRNA
62711	in-DNA-4	Q
237503	in-DNA-4	D
745995	in-DNA-4	E
374351	in-DNA-4	F
495579	in-DNA-4	Multi_COG
2354492	in-DNA-4	S
292161	in-DNA-4	T
719560	in-DNA-4	G
302318	in-DNA-4	U
467851	in-DNA-4	H
327036	in-DNA-4	V
208543	in-DNA-4	I
560362	in-DNA-4	J
456402	in-DNA-4	K
18822	in-DNA-4	tRNA
1106763	in-DNA-4	L
1809617	in-DNA-4	No_Annotation
843447	in-DNA-4	M
4659	in-RNA-1	A
39677	in-RNA-1	N
6	in-RNA-1	B
712284	in-RNA-1	misc_RNA
106713	in-RNA-1	O
117898	in-RNA-1	No_COG
1481	in-RNA-1	repeat_region
87872	in-RNA-1	P
216932	in-RNA-1	C
16	in-RNA-1	tmRNA
4872	in-RNA-1	Q
32584	in-RNA-1	D
156	in-RNA-1	rRNA
118638	in-RNA-1	E
79951	in-RNA-1	Multi_COG
67355	in-RNA-1	F
353473	in-RNA-1	S
35016	in-RNA-1	T
250102	in-RNA-1	G
36033	in-RNA-1	U
58029	in-RNA-1	H
23088	in-RNA-1	V
42404	in-RNA-1	I
151050	in-RNA-1	J
97888	in-RNA-1	K
4144	in-RNA-1	tRNA
98736	in-RNA-1	L
578894	in-RNA-1	No_Annotation
1	in-RNA-1	Z
135357	in-RNA-1	M
1360	in-RNA-2	A
57521	in-RNA-2	N
392	in-RNA-2	B
108419	in-RNA-2	O
89456	in-RNA-2	No_COG
259993	in-RNA-2	misc_RNA
169121	in-RNA-2	C
1134	in-RNA-2	repeat_region
72179	in-RNA-2	P
2559	in-RNA-2	rRNA
0	in-RNA-2	tmRNA
28603	in-RNA-2	D
6486	in-RNA-2	Q
121184	in-RNA-2	E
52106	in-RNA-2	F
86447	in-RNA-2	Multi_COG
316648	in-RNA-2	S
27464	in-RNA-2	T
250078	in-RNA-2	G
32377	in-RNA-2	U
54134	in-RNA-2	H
43437	in-RNA-2	I
19057	in-RNA-2	V
156518	in-RNA-2	J
72110	in-RNA-2	K
2487	in-RNA-2	tRNA
62689	in-RNA-2	L
498444	in-RNA-2	No_Annotation
2100	in-RNA-2	Z
99074	in-RNA-2	M
1188	in-RNA-3	A
46639	in-RNA-3	N
98	in-RNA-3	B
81314	in-RNA-3	O
107252	in-RNA-3	No_COG
366747	in-RNA-3	misc_RNA
4448	in-RNA-3	repeat_region
137002	in-RNA-3	C
81379	in-RNA-3	P
3849	in-RNA-3	rRNA
4126	in-RNA-3	Q
27277	in-RNA-3	D
0	in-RNA-3	tmRNA
109281	in-RNA-3	E
46974	in-RNA-3	F
69070	in-RNA-3	Multi_COG
316402	in-RNA-3	S
25665	in-RNA-3	T
161732	in-RNA-3	G
46564	in-RNA-3	U
81428	in-RNA-3	H
29237	in-RNA-3	I
26919	in-RNA-3	V
148518	in-RNA-3	J
104931	in-RNA-3	K
4289	in-RNA-3	tRNA
96696	in-RNA-3	L
596239	in-RNA-3	No_Annotation
123705	in-RNA-3	M
6364	in-RNA-4	A
38850	in-RNA-4	N
5	in-RNA-4	B
187110	in-RNA-4	O
1451345	in-RNA-4	misc_RNA
334840	in-RNA-4	No_COG
1764	in-RNA-4	repeat_region
169796	in-RNA-4	P
527506	in-RNA-4	C
620	in-RNA-4	rRNA
699	in-RNA-4	tmRNA
17660	in-RNA-4	Q
65586	in-RNA-4	D
303714	in-RNA-4	E
141432	in-RNA-4	F
139328	in-RNA-4	Multi_COG
1063822	in-RNA-4	S
84185	in-RNA-4	T
401516	in-RNA-4	G
76577	in-RNA-4	U
145629	in-RNA-4	H
48948	in-RNA-4	V
122800	in-RNA-4	I
416912	in-RNA-4	J
213114	in-RNA-4	K
21085	in-RNA-4	tRNA
211657	in-RNA-4	L
765515	in-RNA-4	No_Annotation
246704	in-RNA-4	M
1428.38	ex-Prot-1	N
867	ex-Prot-1	No_COG
2154.24	ex-Prot-1	O
462	ex-Prot-1	P
13952	ex-Prot-1	C
70	ex-Prot-1	Q
416	ex-Prot-1	D
5734.38	ex-Prot-1	E
2085.96	ex-Prot-1	Multi_COG
3819.88	ex-Prot-1	S
3468.42	ex-Prot-1	F
95	ex-Prot-1	T
15751.4	ex-Prot-1	G
64	ex-Prot-1	U
4153.06	ex-Prot-1	H
45	ex-Prot-1	V
2437.21	ex-Prot-1	I
12243.3	ex-Prot-1	J
471	ex-Prot-1	K
757.45	ex-Prot-1	No_Annotation
225	ex-Prot-1	L
1642.67	ex-Prot-1	M
3858.81	ex-Prot-2	N
6957.67	ex-Prot-2	O
3038.16	ex-Prot-2	No_COG
3374.37	ex-Prot-2	P
36868.4	ex-Prot-2	C
1235.2	ex-Prot-2	D
478	ex-Prot-2	Q
19118.4	ex-Prot-2	E
5221.43	ex-Prot-2	Multi_COG
12299.7	ex-Prot-2	F
11890.1	ex-Prot-2	S
669	ex-Prot-2	T
54403.9	ex-Prot-2	G
65	ex-Prot-2	U
12080.8	ex-Prot-2	H
24	ex-Prot-2	V
9949.85	ex-Prot-2	I
35965.1	ex-Prot-2	J
3144.91	ex-Prot-2	K
1139.14	ex-Prot-2	L
2321.18	ex-Prot-2	No_Annotation
5435.04	ex-Prot-2	M
981	ex-Prot-3	N
165	ex-Prot-3	No_COG
6619.39	ex-Prot-3	O
761	ex-Prot-3	P
21156.9	ex-Prot-3	C
270	ex-Prot-3	D
266	ex-Prot-3	Q
8110.55	ex-Prot-3	E
2186.45	ex-Prot-3	Multi_COG
5964.66	ex-Prot-3	F
3396.05	ex-Prot-3	S
321	ex-Prot-3	T
20604.8	ex-Prot-3	G
65	ex-Prot-3	U
5896.16	ex-Prot-3	H
4126.46	ex-Prot-3	I
21944.5	ex-Prot-3	J
2022.03	ex-Prot-3	K
209	ex-Prot-3	L
508	ex-Prot-3	No_Annotation
937	ex-Prot-3	M
452	ex-Prot-4	N
5208.17	ex-Prot-4	O
1285.18	ex-Prot-4	No_COG
2119.61	ex-Prot-4	P
27774.6	ex-Prot-4	C
361	ex-Prot-4	Q
544	ex-Prot-4	D
12909.9	ex-Prot-4	E
2905.89	ex-Prot-4	Multi_COG
6111.58	ex-Prot-4	S
6812.45	ex-Prot-4	F
177	ex-Prot-4	T
25519.6	ex-Prot-4	G
116	ex-Prot-4	U
7994.4	ex-Prot-4	H
45	ex-Prot-4	V
5506.13	ex-Prot-4	I
22061.2	ex-Prot-4	J
1586.03	ex-Prot-4	K
312	ex-Prot-4	L
1713.02	ex-Prot-4	No_Annotation
3130.32	ex-Prot-4	M
