# Supplementary material for: Systematic characterization of human gut microbiome-secreted molecules by integrated multi-omics
Source: ISME Commun. 2021 Dec 21;1:82. doi: 10.1038/s43705-021-00078-0 (PMC7612290; doi:10.1038/s43705-021-00078-0)
Supplement: Supplementary file 11 — Table S10 [file 43705_2021_78_MOESM11_ESM.zip]

Archive with 2 entries (2 files):
- TableS10.txt
- __MACOSX/._TableS10.txt
