# Supplementary material for: Systematic characterization of human gut microbiome-secreted molecules by integrated multi-omics
Source: ISME Commun. 2021 Dec 21;1:82. doi: 10.1038/s43705-021-00078-0 (PMC7612290; doi:10.1038/s43705-021-00078-0)
Supplement: Supplementary file 12 — Table S11 [file 43705_2021_78_MOESM12_ESM.xlsx]

## Sheet: TableS11
Table S11: Raw and normalized protein intensities for each individual obtained after LC-MS/MS and metaproteomics analysis.
				Raw Protein Intensities (summed uniquely mapping peptides)					Normalized Protein Intensities (in Log2 space)
Seed	ProteinGroup	source	Description	Individual_1	Individual_2	Individual_3	Individual_4		Individual_1	Individual_2	Individual_3	Individual_4
sp|P00761|TRYP_PIG	ProteinGroup_406939	contaminant	TRYP_PIG		45100000000	45800000000	32200000000			36.2	35.62	34.58
sp|P01009|A1AT_HUMAN	ProteinGroup_149500	Human	Alpha-1-antitrypsin	6530000000	10000000000	8520000000	13900000000		33.59	33.98	33.18	33.43
sp|P04264|K2C1_HUMAN	ProteinGroup_45115	Human	Keratin, type II cytoskeletal 1	12800000	11200000000	9160000000	7550000000		24.34	34.15	33.29	32.6
sp|P15086|CBPB1_HUMAN	ProteinGroup_150338	Human	Carboxypeptidase B	1200000000	1250000000	477000000	25000000000		31.08	30.92	29	34.23
sp|Q9Y6R7|FCGBP_HUMAN	ProteinGroup_21	Human	IgGFc-binding protein	6380000000	6600000000	4060000000	10400000000		33.55	33.37	32.1	33.04
sp|P15085|CBPA1_HUMAN	ProteinGroup_148576	Human	Carboxypeptidase A1	6550000000	672000000	342000000	18600000000		33.59	30.01	28.51	33.83
sp|P15144|AMPN_HUMAN	ProteinGroup_11878	Human	Aminopeptidase N	6610000	35400000	168000000	25000000000		23.36	25.68	27.48	34.23
sp|P08217|CEL2A_HUMAN	ProteinGroup_336582	Human	Chymotrypsin-like elastase family member 2A	15900000	38300000	157000000	19100000000		24.66	25.79	27.39	33.87
sp|P01834|IGKC_HUMAN	ProteinGroup_768007	Human	Immunoglobulin kappa constant	3430000000	967000000	1800000000	11100000000		32.63	30.54	30.92	33.12
sp|P13645|K1C10_HUMAN	ProteinGroup_59990	Human	Keratin, type I cytoskeletal 10 OS=Homo sapiens OX=9606 GN=KRT10 PE=1 SV=6		6280000000	5610000000	4990000000			33.3	32.57	32.03
sp|P01876|IGHA1_HUMAN	ProteinGroup_213070	Human	Immunoglobulin heavy constant alpha 1	2410000000	1930000000	5460000000	5060000000		32.11	31.56	32.54	32.05
sp|P07478|TRY2_HUMAN	ProteinGroup_376089	Human	Trypsin-2	298000000	4680000000	165000000	9250000000		29.01	32.86	27.45	32.87
sp|O43451|MGA_HUMAN	ProteinGroup_1013	Human	Maltase-glucoamylase, intestinal	6130000000	859000000	1330000000	5560000000		33.49	30.37	30.48	32.18
sp|P09923|PPBI_HUMAN	ProteinGroup_78676	Human	Intestinal-type alkaline phosphatase	2770000000	66100000	48800000	7110000000		32.31	26.59	25.69	32.51
sp|P01833|PIGR_HUMAN	ProteinGroup_26687	Human	Polymeric immunoglobulin receptor	3010000000	1580000000	3600000000	1020000000		32.44	31.26	31.93	29.85
sp|P35527|K1C9_HUMAN	ProteinGroup_49626	Human	Keratin, type I cytoskeletal 9	5830000	3860000000	2850000000	1370000000		23.17	32.58	31.59	30.26
sp|P09093|CEL3A_HUMAN	ProteinGroup_335049	Human	Chymotrypsin-like elastase family member 3A	1100000000	1960000000	2610000000	2280000000		30.94	31.58	31.46	30.96
sp|P07477|TRY1_HUMAN	ProteinGroup_376080	Human	Trypsin-1 OS=Homo sapiens OX=9606 GN=PRSS1 PE=1 SV=1		7320000000	7640000	49500000			33.52	23	25.72
contam_P00761	ProteinGroup_406939	contaminant	P00761 SWISS-PROT:P00761|TRYP	6680000000					33.62
sp|P01877|IGHA2_HUMAN	ProteinGroup_228508	Human	Immunoglobulin heavy constant alpha 2	2190000000	721000000	1900000000	1770000000		31.97	30.11	31	30.62
sample4_PROKKA_19719	ProteinGroup_234926	Microbial	Glyceraldehyde-3-phosphate dehydrogenase				6580000000					32.41
sp|A8K7I4|CLCA1_HUMAN	ProteinGroup_14313	Human	Calcium-activated chloride channel regulator 1	1770000000	236000000	147000000	4090000000		31.65	28.47	27.29	31.76
sp|Q02817|MUC2_HUMAN	ProteinGroup_27	Human	Mucin-2	1440000000	1080000000	645000000	2480000000		31.34	30.7	29.44	31.08
sp|P35908|K22E_HUMAN	ProteinGroup_46198	Human	Keratin, type II cytoskeletal 2 epidermal	90600000	1900000000	1220000000	1910000000		27.24	31.53	30.36	30.72
sp|P27487|DPP4_HUMAN	ProteinGroup_26465	Human	Dipeptidyl peptidase 4	2310000000	67600000	266000000	1770000000		32.04	26.63	28.15	30.62
sp|P02766|TTHY_HUMAN	ProteinGroup_620162	Human	Transthyretin	1080000000		1800000000	1430000000		30.91		30.92	30.32
sample3_PROKKA_170159	ProteinGroup_16509	Microbial	Pyruvate, phosphate dikinase			4220000000					32.16
sp|Q8WZ42|TITIN_HUMAN	ProteinGroup_0	Human	Titin	841000000	823000000	445000000	1970000000		30.55	30.31	28.9	30.76
sample4_PROKKA_21467	ProteinGroup_166838	Microbial	Enolase				4020000000					31.73
sample2_PROKKA_312566	ProteinGroup_16493	Microbial	Pyruvate, phosphate dikinase		3860000000					32.58
sp|Q13228|SBP1_HUMAN	ProteinGroup_106399	Human	Methanethiol oxidase	867000000	520000000	361000000	2030000000		30.59	29.63	28.59	30.8
sp|P35237|SPB6_HUMAN	ProteinGroup_188869	Human	Serpin B6	599000000	906000000		1820000000		30.04	30.45		30.65
sample4_PROKKA_44645	ProteinGroup_232187	Microbial	Glyceraldehyde-3-phosphate dehydrogenase				3270000000					31.45
sp|P08861|CEL3B_HUMAN	ProteinGroup_335050	Human	Chymotrypsin-like elastase family member 3B	26700000	12300000	15700000	2940000000		25.43	24.12	24.04	31.3
sample4_PROKKA_217042	ProteinGroup_232147	Microbial	Glyceraldehyde-3-phosphate dehydrogenase 1				2940000000					31.31
sp|P06731|CEAM5_HUMAN	ProteinGroup_34749	Human	Carcinoembryonic antigen-related cell adhesion molecule 5	809000000	93500000	1420000000	546000000		30.49	27.11	30.58	29
sample3_PROKKA_142924	ProteinGroup_203639	Microbial	Flagellin B			2820000000					31.58
sample4_PROKKA_22887	ProteinGroup_174045	Microbial	Phosphoenolpyruvate carboxykinase [ATP]				2780000000					31.23
sample4_PROKKA_225651	ProteinGroup_858333	Microbial	hypothetical protein				2330000000					30.99
sp|P08779|K1C16_HUMAN	ProteinGroup_105748	Human	Keratin, type I cytoskeletal 16 OS=Homo sapiens OX=9606 GN=KRT16 PE=1 SV=4		571000000	1430000000	141000000			29.77	30.59	27.16
sp|P01011|AACT_HUMAN	ProteinGroup_145302	Human	Alpha-1-antichymotrypsin	313000000	681000000	137000000	941000000		29.08	30.03	27.19	29.75
sample1_PROKKA_141368	ProteinGroup_229710	microbial	Glyceraldehyde-3-phosphate dehydrogenase	2060000000					31.87
sample2_PROKKA_08175	ProteinGroup_15681	Microbial	4-hydroxyphenylacetate decarboxylase large subunit		1910000000					31.55
sample4_PROKKA_21370	ProteinGroup_155034	Microbial	Arginine deiminase				1880000000					30.7
sample3_PROKKA_97319	ProteinGroup_227961	Microbial	Glyceraldehyde-3-phosphate dehydrogenase			1860000000					30.97
sp|P12821|ACE_HUMAN	ProteinGroup_3476	Human	Angiotensin-converting enzyme	93800000	61100000		1680000000		27.29	26.48		30.54
sample3_PROKKA_179777	ProteinGroup_225127	Microbial	Glyceraldehyde-3-phosphate dehydrogenase A			1830000000					30.95
sp|Q16819|MEP1A_HUMAN	ProteinGroup_28892	Human	Meprin A subunit alpha	920000000	221000000	272000000	317000000		30.68	28.37	28.18	28.26
sample4_PROKKA_78373	ProteinGroup_235007	Microbial	Glyceraldehyde-3-phosphate dehydrogenase A				1690000000					30.55
sample4_PROKKA_210594	ProteinGroup_16493	Microbial	Pyruvate, phosphate dikinase				1580000000					30.45
sp|P80188|NGAL_HUMAN	ProteinGroup_477381	Human	Neutrophil gelatinase-associated lipocalin	483000000	318000000	188000000	584000000		29.72	28.91	27.65	29.1
sp|Q9BYE9|CDHR2_HUMAN	ProteinGroup_3435	Human	Cadherin-related family member 2	300000000	45000000	779000000	434000000		29.02	26.03	29.71	28.69
sample1_PROKKA_37646	ProteinGroup_16193	microbial	Pyruvate, phosphate dikinase	1530000000					31.43
sample4_PROKKA_48344	ProteinGroup_123626	Microbial	NAD(P)-specific glutamate dehydrogenase				1520000000					30.41
sample4_PROKKA_22158	ProteinGroup_313429	Microbial	putative 3-hydroxybutyryl-CoA dehydrogenase				1500000000					30.38
sample4_PROKKA_137999	ProteinGroup_169797	Microbial	Elongation factor Tu				1480000000					30.37
sample2_PROKKA_05744	ProteinGroup_224660	Microbial	Glyceraldehyde-3-phosphate dehydrogenase A		1470000000					31.16
sample3_PROKKA_143879	ProteinGroup_5229	Microbial	Pyruvate-flavodoxin oxidoreductase			1450000000					30.61
sample2_PROKKA_15640	ProteinGroup_2296	Microbial	hypothetical protein		1410000000					31.1
sample3_PROKKA_183594	ProteinGroup_158650	Microbial	Aldehyde-alcohol dehydrogenase			1390000000					30.55
sample3_PROKKA_172116	ProteinGroup_295837	Microbial	Pyruvate-flavodoxin oxidoreductase			1380000000					30.54
sample1_PROKKA_31401	ProteinGroup_27713	microbial	Formate acetyltransferase	1370000000					31.27
sample2_PROKKA_11074	ProteinGroup_132519	Microbial	Xylose isomerase		1350000000					31.04
sample2_PROKKA_21692	ProteinGroup_171167	Microbial	Acetyl-CoA acetyltransferase		1330000000					31.01
sample2_PROKKA_277748	ProteinGroup_777145	Microbial	hypothetical protein		1290000000					30.97
sp|P00915|CAH1_HUMAN	ProteinGroup_349701	Human	Carbonic anhydrase 1	759000000	149000000	86800000	300000000		30.39	27.79	26.52	28.18
sample2_PROKKA_38423	ProteinGroup_16193	Microbial	Pyruvate, phosphate dikinase		1280000000					30.96
sample2_PROKKA_192404	ProteinGroup_159025	Microbial	Acyl-CoA dehydrogenase		1270000000					30.94
sp|Q14315|FLNC_HUMAN	ProteinGroup_293	Human	Filamin-C	74400000	82200000		1110000000		26.95	26.92		29.97
sample2_PROKKA_08188	ProteinGroup_4697	Microbial	hypothetical protein		1250000000					30.92
sample4_PROKKA_09940	ProteinGroup_5559	Microbial	Pyruvate-flavodoxin oxidoreductase				1230000000					30.12
sample2_PROKKA_208183	ProteinGroup_55958	Microbial	L-fucose isomerase		1220000000					30.88
sample3_PROKKA_250774	ProteinGroup_233863	Microbial	Glyceraldehyde-3-phosphate dehydrogenase A			1210000000					30.35
sample4_PROKKA_211162	ProteinGroup_168076	Microbial	Elongation factor Tu-B				1210000000					30.09
sp|Q03154|ACY1_HUMAN	ProteinGroup_157971	Human	Aminoacylase-1	74700000	67100000	53600000	986000000		26.95	26.62	25.83	29.81
sample2_PROKKA_120846	ProteinGroup_170254	Microbial	Elongation factor Tu		1170000000					30.82
sample1_PROKKA_03715	ProteinGroup_167866	microbial	Elongation factor Tu	1150000000					31.01
sample2_PROKKA_47716	ProteinGroup_67209	Microbial	hypothetical protein		1120000000					30.76
sample1_PROKKA_140678	ProteinGroup_7417	microbial	hypothetical protein	1100000000					30.95
sample2_PROKKA_132741	ProteinGroup_143576	Microbial	Putative flagellin YvzB		1100000000					30.74
sample1_PROKKA_139548	ProteinGroup_16620	microbial	Pyruvate, phosphate dikinase	1090000000					30.93
sample3_PROKKA_73133	ProteinGroup_236505	Microbial	hypothetical protein			1060000000					30.16
sample4_PROKKA_165004	ProteinGroup_227961	Microbial	Glyceraldehyde-3-phosphate dehydrogenase				1060000000					29.91
sp|Q99895|CTRC_HUMAN	ProteinGroup_338134	Human	Chymotrypsin-C	305000000	446000000	56600000	245000000		29.04	29.4	25.91	27.91
sample4_PROKKA_18481	ProteinGroup_238821	Microbial	NAD-specific glutamate dehydrogenase				1040000000					29.88
sample2_PROKKA_114729	ProteinGroup_234058	Microbial	Glyceraldehyde-3-phosphate dehydrogenase A		1040000000					30.64
sample3_PROKKA_269543	ProteinGroup_642736	Microbial	Xylose isomerase			1030000000					30.11
sample3_PROKKA_198601	ProteinGroup_230459	Microbial	Glyceraldehyde-3-phosphate dehydrogenase A			1010000000					30.09
sample2_PROKKA_15490	ProteinGroup_339886	Microbial	putative enoyl-CoA hydratase echA8		1010000000					30.6
sample1_PROKKA_68560	ProteinGroup_16614	microbial	Pyruvate, phosphate dikinase	1000000000					30.81
sample1_PROKKA_34171	ProteinGroup_28720	microbial	Formate acetyltransferase	999000000					30.8
sp|P01871|IGHM_HUMAN	ProteinGroup_120493	Human	Immunoglobulin heavy constant mu	117000000	74600000	155000000	638000000		27.62	26.77	27.36	29.22
sample4_PROKKA_22159	ProteinGroup_352658	Microbial	putative enoyl-CoA hydratase echA8				978000000					29.8
sample2_PROKKA_131695	ProteinGroup_280921	Microbial	Elongation factor Tu		973000000					30.55
sample3_PROKKA_96006	ProteinGroup_233427	Microbial	Glyceraldehyde-3-phosphate dehydrogenase			970000000					30.03
sp|P98073|ENTK_HUMAN	ProteinGroup_10066	Human	Enteropeptidase	183000000	87900000	68000000	628000000		28.28	27.01	26.17	29.2
sp|A0A0C4DH68|KV224_HUMAN	ProteinGroup_716521	Human	Immunoglobulin kappa variable 2-24	68200000	78700000	39200000	781000000		26.82	26.85	25.37	29.49
sample2_PROKKA_00785	ProteinGroup_113303	Microbial	hypothetical protein		956000000					30.53
sample3_PROKKA_211292	ProteinGroup_239835	Microbial	Xylulose-5-phosphate phosphoketolase			955000000					30.01
sample2_PROKKA_13301	ProteinGroup_218704	Microbial	Acryloyl-CoA reductase electron transfer subunit beta		955000000					30.52
sample4_PROKKA_07313	ProteinGroup_151719	Microbial	Phosphoglycerate kinase				939000000					29.75
sp|P06312|KV401_HUMAN	ProteinGroup_712726	Human	Immunoglobulin kappa variable 4-1	133000000	71200000		728000000		27.81	26.7		29.4
sample4_PROKKA_02743	ProteinGroup_182579	Microbial	Acyl-CoA dehydrogenase, short-chain specific				928000000					29.73
sample3_PROKKA_73132	ProteinGroup_381334	Microbial	hypothetical protein			917000000					29.94
sample3_PROKKA_97318	ProteinGroup_169749	Microbial	Phosphoglycerate kinase			910000000					29.93
sample4_PROKKA_19294	ProteinGroup_123583	Microbial	NAD-specific glutamate dehydrogenase				909000000					29.7
sample2_PROKKA_45729	ProteinGroup_87970	Microbial	hypothetical protein		908000000					30.45
sample4_PROKKA_08892	ProteinGroup_236167	Microbial	Glyceraldehyde-3-phosphate dehydrogenase				908000000					29.7
sample1_PROKKA_149581	ProteinGroup_14420	microbial	Aldehyde-alcohol dehydrogenase	900000000					30.65
sample2_PROKKA_65467	ProteinGroup_127662	Microbial	NADP-specific glutamate dehydrogenase		896000000					30.43
sample3_PROKKA_26375	ProteinGroup_639025	Microbial	Acid shock protein			876000000					29.88
sample2_PROKKA_01730	ProteinGroup_177387	Microbial	Acyl-CoA dehydrogenase		875000000					30.4
sample2_PROKKA_14789	ProteinGroup_172417	Microbial	Acetyl-CoA acetyltransferase		868000000					30.38
sample3_PROKKA_100669	ProteinGroup_123344	Microbial	NAD-specific glutamate dehydrogenase			862000000					29.86
sample4_PROKKA_20505	ProteinGroup_171959	Microbial	Acetyl-CoA acetyltransferase				861000000					29.63
sample3_PROKKA_13476	ProteinGroup_231075	Microbial	Glyceraldehyde-3-phosphate dehydrogenase			851000000					29.84
sample3_PROKKA_219709	ProteinGroup_170683	Microbial	Elongation factor Tu			848000000					29.83
sp|Q08380|LG3BP_HUMAN	ProteinGroup_59691	Human	Galectin-3-binding protein	46400000	176000000	455000000	157000000		26.25	28.04	28.93	27.3
sp|P06870|KLK1_HUMAN	ProteinGroup_348064	Human	Kallikrein-1	342000000	151000000	324000000			29.21	27.81	28.43
sample2_PROKKA_91139	ProteinGroup_23869	Microbial	Xylulose-5-phosphate phosphoketolase		812000000					30.29
sample4_PROKKA_15150	ProteinGroup_141313	Microbial	Enolase				811000000					29.55
sample3_PROKKA_57801	ProteinGroup_16432	Microbial	Pyruvate, phosphate dikinase			805000000					29.76
sample4_PROKKA_19841	ProteinGroup_5482	Microbial	Pyruvate-flavodoxin oxidoreductase				804000000					29.53
sp|Q9UQQ1|NALDL_HUMAN	ProteinGroup_29583	Human	N-acetylated-alpha-linked acidic dipeptidase-like protein	435000000	45400000	88000000	234000000		29.57	26.04	26.54	27.85
sample2_PROKKA_328017	ProteinGroup_170462	Microbial	Elongation factor Tu		800000000					30.26
sp|P02533|K1C14_HUMAN	ProteinGroup_106408	Human	Keratin, type I cytoskeletal 14 OS=Homo sapiens OX=9606 GN=KRT14 PE=1 SV=4		349000000	349000000	95900000			29.04	28.54	26.63
sample2_PROKKA_358218	ProteinGroup_183848	Microbial	Acyl-CoA dehydrogenase		791000000					30.25
sample2_PROKKA_03135	ProteinGroup_8024	Microbial	hypothetical protein		790000000					30.25
sample2_PROKKA_55123	ProteinGroup_5317	Microbial	Pyruvate-flavodoxin oxidoreductase		786000000					30.24
sample3_PROKKA_303006	ProteinGroup_221910	Microbial	Glyceraldehyde-3-phosphate dehydrogenase			786000000					29.72
sample3_PROKKA_09045	ProteinGroup_226258	Microbial	Acetylornithine aminotransferase			784000000					29.72
sample2_PROKKA_296504	ProteinGroup_48085	Microbial	Carbon monoxide dehydrogenase 1		783000000					30.23
sample2_PROKKA_39533	ProteinGroup_367076	Microbial	hypothetical protein		781000000					30.23
sample3_PROKKA_16082	ProteinGroup_231774	Microbial	Arginine deiminase			770000000					29.69
sample3_PROKKA_75283	ProteinGroup_523697	Microbial	Formate--tetrahydrofolate ligase			767000000					29.69
sample1_PROKKA_97650	ProteinGroup_521688	microbial	Glyceraldehyde-3-phosphate dehydrogenase	756000000					30.39
sample4_PROKKA_12718	ProteinGroup_85855	Microbial	Glycine/sarcosine/betaine reductase complex component C subunit beta				744000000					29.43
sample1_PROKKA_123166	ProteinGroup_10819	microbial	Cellulose 1,4-beta-cellobiosidase (reducing end) CelS precursor	725000000					30.33
sample4_PROKKA_07574	ProteinGroup_381334	Microbial	hypothetical protein				724000000					29.39
sample2_PROKKA_183202	ProteinGroup_119759	Microbial	L-2-hydroxyglutarate oxidase LhgO		723000000					30.11
sample2_PROKKA_334658	ProteinGroup_3174	Microbial	hypothetical protein		714000000					30.1
sample4_PROKKA_55541	ProteinGroup_358453	Microbial	Elongation factor Tu				706000000					29.36
sample2_PROKKA_06027	ProteinGroup_241823	Microbial	Malate dehydrogenase		697000000					30.06
sample2_PROKKA_14253	ProteinGroup_12867	Microbial	Protease 3 precursor		692000000					30.05
sample4_PROKKA_104701	ProteinGroup_157601	Microbial	Phosphoenolpyruvate carboxykinase [ATP]				692000000					29.33
sample2_PROKKA_20750	ProteinGroup_216586	Microbial	Acryloyl-CoA reductase electron transfer subunit beta		688000000					30.04
sample3_PROKKA_272125	ProteinGroup_77018	Microbial	Phosphoenolpyruvate carboxykinase [ATP]			679000000					29.51
sample2_PROKKA_126239	ProteinGroup_177418	Microbial	Acyl-CoA dehydrogenase		674000000					30.01
sample3_PROKKA_44001	ProteinGroup_56035	Microbial	L-fucose isomerase			674000000					29.5
sample2_PROKKA_47721	ProteinGroup_28720	Microbial	Formate acetyltransferase		672000000					30.01
sample4_PROKKA_94792	ProteinGroup_196625	Microbial	D-allose-binding periplasmic protein precursor				667000000					29.28
sample3_PROKKA_46090	ProteinGroup_321090	Microbial	putative 3-hydroxybutyryl-CoA dehydrogenase			666000000					29.48
sample3_PROKKA_313163	ProteinGroup_71848	Microbial	Maltodextrin phosphorylase			665000000					29.48
sample4_PROKKA_10994	ProteinGroup_127460	Microbial	NAD-specific glutamate dehydrogenase				664000000					29.27
sample2_PROKKA_11691	ProteinGroup_122992	Microbial	NAD-specific glutamate dehydrogenase		662000000					29.99
sample4_PROKKA_119467	ProteinGroup_321981	Microbial	putative 3-hydroxybutyryl-CoA dehydrogenase				658000000					29.26
sample2_PROKKA_122793	ProteinGroup_305637	Microbial	Fructose-bisphosphate aldolase		654000000					29.97
sample3_PROKKA_13048	ProteinGroup_120765	Microbial	Aldehyde oxidoreductase			653000000					29.45
sample1_PROKKA_85111	ProteinGroup_127662	microbial	NADP-specific glutamate dehydrogenase	644000000					30.15
sample1_PROKKA_93628	ProteinGroup_231075	microbial	Glyceraldehyde-3-phosphate dehydrogenase	642000000					30.15
sample1_PROKKA_68212	ProteinGroup_170254	microbial	Elongation factor Tu	641000000					30.14
sample1_PROKKA_21433	ProteinGroup_38405	microbial	Cellulose 1,4-beta-cellobiosidase precursor	639000000					30.14
sample4_PROKKA_04883	ProteinGroup_5349	Microbial	Pyruvate-flavodoxin oxidoreductase				638000000					29.22
sample2_PROKKA_39372	ProteinGroup_165493	Microbial	Elongation factor Tu		636000000					29.93
sample2_PROKKA_06613	ProteinGroup_88347	Microbial	hypothetical protein		629000000					29.91
sample2_PROKKA_315142	ProteinGroup_123250	Microbial	NAD-specific glutamate dehydrogenase		620000000					29.89
sample2_PROKKA_08465	ProteinGroup_69892	Microbial	Glycerol dehydratase large subunit		614000000					29.87
sp|P04746|AMYP_HUMAN	ProteinGroup_85594	Human	Pancreatic alpha-amylase	416000000	5630000	24100000	165000000		29.5	22.97	24.66	27.37
sample2_PROKKA_162854	ProteinGroup_22451	Microbial	Beta/alpha-amylase precursor		611000000					29.87
sample2_PROKKA_01478	ProteinGroup_134935	Microbial	Enolase		607000000					29.86
sample2_PROKKA_114809	ProteinGroup_46648	Microbial	Pyruvate, phosphate dikinase		603000000					29.85
sp|P48052|CBPA2_HUMAN	ProteinGroup_148579	Human	Carboxypeptidase A2	25800000	24100000		547000000		25.38	25.11		29.01
sample3_PROKKA_74964	ProteinGroup_215918	Microbial	Triosephosphate isomerase			597000000					29.32
sample1_PROKKA_167732	ProteinGroup_222057	microbial	Glyceraldehyde-3-phosphate dehydrogenase	591000000					30.02
sample1_PROKKA_02388	ProteinGroup_153483	microbial	Formate acetyltransferase	589000000					30.02
sample4_PROKKA_157897	ProteinGroup_177978	Microbial	Acyl-CoA dehydrogenase				583000000					29.09
sample3_PROKKA_121332	ProteinGroup_76560	Microbial	Phosphoenolpyruvate carboxykinase [ATP]			579000000					29.28
sample3_PROKKA_222919	ProteinGroup_230769	Microbial	Glyceraldehyde-3-phosphate dehydrogenase			577000000					29.27
sample3_PROKKA_146686	ProteinGroup_124137	Microbial	NAD-specific glutamate dehydrogenase			576000000					29.27
sample3_PROKKA_165676	ProteinGroup_85216	Microbial	Pyruvate, phosphate dikinase			576000000					29.27
sample2_PROKKA_188537	ProteinGroup_55908	Microbial	L-fucose isomerase		574000000					29.78
sp|P00441|SODC_HUMAN	ProteinGroup_597361	Human	Superoxide dismutase [Cu-Zn] OS=Homo sapiens OX=9606 GN=SOD1 PE=1 SV=2		60000000	5610000	509000000			26.45	22.55	28.91
sp|P13647|K2C5_HUMAN	ProteinGroup_58191	Human	Keratin, type II cytoskeletal 5 OS=Homo sapiens OX=9606 GN=KRT5 PE=1 SV=3		251000000	181000000	141000000			28.56	27.59	27.16
sample4_PROKKA_128891	ProteinGroup_187237	Microbial	Acyl-CoA dehydrogenase, short-chain specific				573000000					29.07
sample2_PROKKA_05906	ProteinGroup_184951	Microbial	Acyl-CoA dehydrogenase		568000000					29.76
sample2_PROKKA_180072	ProteinGroup_140865	Microbial	Pyruvate, phosphate dikinase		568000000					29.76
sample2_PROKKA_08894	ProteinGroup_76433	Microbial	Phosphoenolpyruvate carboxykinase [ATP]		566000000					29.76
sample3_PROKKA_273224	ProteinGroup_128138	Microbial	Phosphoenolpyruvate carboxykinase [ATP]			565000000					29.24
sample4_PROKKA_137883	ProteinGroup_315016	Microbial	Elongation factor Tu-B				561000000					29.04
sample4_PROKKA_02745	ProteinGroup_232014	Microbial	Acryloyl-CoA reductase electron transfer subunit beta				559000000					29.04
sample4_PROKKA_16802	ProteinGroup_230769	Microbial	Glyceraldehyde-3-phosphate dehydrogenase				558000000					29.04
sample3_PROKKA_257734	ProteinGroup_476177	Microbial	putative 3-hydroxybutyryl-CoA dehydrogenase			558000000					29.22
sample3_PROKKA_180401	ProteinGroup_194313	Microbial	D-ribose-binding periplasmic protein precursor			553000000					29.21
sample2_PROKKA_50451	ProteinGroup_76143	Microbial	Phosphoenolpyruvate carboxykinase [ATP]		549000000					29.71
sample2_PROKKA_20954	ProteinGroup_158085	Microbial	Acetylornithine aminotransferase		545000000					29.7
sample1_PROKKA_68004	ProteinGroup_250623	microbial	Phosphoglycerate kinase	539000000					29.89
sample4_PROKKA_100579	ProteinGroup_106112	Microbial	Pyruvate kinase				533000000					28.97
sample2_PROKKA_04723	ProteinGroup_210948	Microbial	Phosphoserine aminotransferase		529000000					29.66
sample1_PROKKA_104659	ProteinGroup_100876	microbial	Carbon monoxide dehydrogenase 1	529000000					29.86
sample2_PROKKA_12968	ProteinGroup_127460	Microbial	NAD-specific glutamate dehydrogenase		526000000					29.65
sample1_PROKKA_41627	ProteinGroup_5317	microbial	Pyruvate-flavodoxin oxidoreductase	523000000					29.84
sample3_PROKKA_41945	ProteinGroup_127400	Microbial	NADP-specific glutamate dehydrogenase			522000000					29.13
sample1_PROKKA_157028	ProteinGroup_113218	microbial	hypothetical protein	521000000					29.84
sample4_PROKKA_12387	ProteinGroup_71639	Microbial	Tryptophanase 1				519000000					28.94
sample4_PROKKA_61017	ProteinGroup_360333	Microbial	Pyruvate kinase				518000000					28.93
sp|O60844|ZG16_HUMAN	ProteinGroup_557524	Human	Zymogen granule membrane protein 16	34000000	147000000	34500000	301000000		25.79	27.78	25.18	28.19
sample2_PROKKA_178064	ProteinGroup_8831	Microbial	Pyruvate-flavodoxin oxidoreductase		516000000					29.62
sample2_PROKKA_305213	ProteinGroup_230170	Microbial	Ketol-acid reductoisomerase		516000000					29.62
sample4_PROKKA_02903	ProteinGroup_170814	Microbial	2-aminoadipate transaminase				513000000					28.92
sp|Q6UWV6|ENPP7_HUMAN	ProteinGroup_116351	Human	Ectonucleotide pyrophosphatase/phosphodiesterase family member 7	57800000	184000000	82100000	187000000		26.57	28.1	26.44	27.54
sample2_PROKKA_53070	ProteinGroup_5442	Microbial	Pyruvate-flavodoxin oxidoreductase		511000000					29.61
sample4_PROKKA_16347	ProteinGroup_135380	Microbial	Enolase				511000000					28.91
sample3_PROKKA_116900	ProteinGroup_171671	Microbial	Acetyl-CoA acetyltransferase			510000000					29.1
sample2_PROKKA_38430	ProteinGroup_90869	Microbial	Trypsin-resistant surface T6 protein precursor		509000000					29.6
sample4_PROKKA_11352	ProteinGroup_109998	Microbial	Tyrosine phenol-lyase				506000000					28.9
sample3_PROKKA_251887	ProteinGroup_326592	Microbial	L-fucose isomerase			505000000					29.08
sample2_PROKKA_108642	ProteinGroup_303861	Microbial	Fructose-bisphosphate aldolase		504000000					29.58
sample1_PROKKA_124299	ProteinGroup_169085	microbial	A-type flagellin	501000000					29.78
sample2_PROKKA_95144	ProteinGroup_107903	Microbial	Sirohydrochlorin cobaltochelatase		500000000					29.57
sample2_PROKKA_19280	ProteinGroup_146231	Microbial	Maltose/maltodextrin-binding protein precursor		498000000					29.57
sample2_PROKKA_80502	ProteinGroup_172678	Microbial	Carbon monoxide dehydrogenase/acetyl-CoA synthase subunit alpha		498000000					29.57
sample3_PROKKA_97317	ProteinGroup_360768	Microbial	Triosephosphate isomerase			497000000					29.06
sample2_PROKKA_145126	ProteinGroup_161656	Microbial	Acetyl-CoA acetyltransferase		494000000					29.55
sample1_PROKKA_214611	ProteinGroup_55908	microbial	L-fucose isomerase	494000000					29.76
sample2_PROKKA_94744	ProteinGroup_129637	Microbial	Enolase		494000000					29.55
sample2_PROKKA_10076	ProteinGroup_302179	Microbial	putative 3-hydroxybutyryl-CoA dehydrogenase		493000000					29.55
sample2_PROKKA_23042	ProteinGroup_28223	Microbial	Maltodextrin phosphorylase		491000000					29.55
sample3_PROKKA_22821	ProteinGroup_321981	Microbial	putative 3-hydroxybutyryl-CoA dehydrogenase			491000000					29.04
sample2_PROKKA_13298	ProteinGroup_176231	Microbial	Acyl-CoA dehydrogenase		490000000					29.54
sample3_PROKKA_01795	ProteinGroup_91927	Microbial	Glycerol kinase			489000000					29.03
sample2_PROKKA_352173	ProteinGroup_239604	Microbial	PTS-dependent dihydroxyacetone kinase, dihydroxyacetone-binding subunit DhaK		487000000					29.53
sample2_PROKKA_131896	ProteinGroup_166206	Microbial	Elongation factor Tu		487000000					29.53
sample2_PROKKA_13601	ProteinGroup_305654	Microbial	4-chlorobenzoyl coenzyme A dehalogenase		485000000					29.53
sample2_PROKKA_226584	ProteinGroup_168320	Microbial	Elongation factor Tu-B		485000000					29.53
sample3_PROKKA_27164	ProteinGroup_16735	Microbial	Pyruvate, phosphate dikinase			483000000					29.02
sample4_PROKKA_185972	ProteinGroup_265620	Microbial	Malate dehydrogenase				482000000					28.83
sample3_PROKKA_70878	ProteinGroup_40435	Microbial	Transketolase			482000000					29.01
sample2_PROKKA_190712	ProteinGroup_134211	Microbial	Pyruvate, phosphate dikinase		476000000					29.5
sample2_PROKKA_194187	ProteinGroup_33555	Microbial	Carbon monoxide dehydrogenase/acetyl-CoA synthase subunit alpha		475000000					29.5
sample2_PROKKA_96063	ProteinGroup_147228	Microbial	Sorbitol dehydrogenase		475000000					29.5
sample2_PROKKA_67405	ProteinGroup_92935	Microbial	hypothetical protein		474000000					29.5
sample2_PROKKA_91952	ProteinGroup_123740	Microbial	NAD-specific glutamate dehydrogenase		474000000					29.49
sample1_PROKKA_113589	ProteinGroup_313768	microbial	hypothetical protein	473000000					29.69
sample1_PROKKA_00002	ProteinGroup_177132	microbial	Acyl-CoA dehydrogenase	472000000					29.69
sample4_PROKKA_119469	ProteinGroup_171899	Microbial	Acetyl-CoA acetyltransferase				471000000					28.8
sample1_PROKKA_151092	ProteinGroup_101498	microbial	Flagellar filament 31.3 kDa core protein	471000000					29.69
sample1_PROKKA_169059	ProteinGroup_174045	microbial	Phosphoenolpyruvate carboxykinase [ATP]	468000000					29.68
sample2_PROKKA_14792	ProteinGroup_181120	Microbial	Acyl-CoA dehydrogenase		465000000					29.46
sample4_PROKKA_09890	ProteinGroup_224085	Microbial	Proline racemase				464000000					28.78
sample2_PROKKA_315147	ProteinGroup_153909	Microbial	Arginine deiminase		464000000					29.46
sample1_PROKKA_116343	ProteinGroup_222000	microbial	Glyceraldehyde-3-phosphate dehydrogenase	463000000					29.66
sample2_PROKKA_163220	ProteinGroup_173492	Microbial	Flagellin B		460000000					29.45
sample2_PROKKA_178421	ProteinGroup_248099	Microbial	Fructosamine deglycase FrlB		460000000					29.45
sample1_PROKKA_67724	ProteinGroup_193722	microbial	D-ribose-binding periplasmic protein precursor	459000000					29.65
sample2_PROKKA_50842	ProteinGroup_18373	Microbial	hypothetical protein		458000000					29.44
sample2_PROKKA_348732	ProteinGroup_210101	Microbial	Elongation factor Tu		454000000					29.43
sample3_PROKKA_305661	ProteinGroup_152483	Microbial	Phosphoglycerate kinase			452000000					28.92
sample3_PROKKA_124992	ProteinGroup_29862	Microbial	Pyruvate-flavodoxin oxidoreductase			451000000					28.92
sample2_PROKKA_11364	ProteinGroup_39839	Microbial	Transketolase		451000000					29.42
sample4_PROKKA_09846	ProteinGroup_365769	Microbial	Methionine gamma-lyase				448000000					28.73
sample2_PROKKA_12635	ProteinGroup_36425	Microbial	Triosephosphate isomerase		447000000					29.41
sample3_PROKKA_316448	ProteinGroup_515546	Microbial	Xylulose-5-phosphate/fructose-6-phosphate phosphoketolase			447000000					28.9
sample3_PROKKA_180230	ProteinGroup_673625	Microbial	Glyceraldehyde-3-phosphate dehydrogenase			446000000					28.9
sample1_PROKKA_80538	ProteinGroup_291508	microbial	Elongation factor Tu	444000000					29.6
sample3_PROKKA_77445	ProteinGroup_684903	Microbial	Desulfoferrodoxin			442000000					28.89
sample3_PROKKA_290648	ProteinGroup_15661	Microbial	Pyruvate, phosphate dikinase			442000000					28.89
sample4_PROKKA_07573	ProteinGroup_236505	Microbial	hypothetical protein				442000000					28.72
sample2_PROKKA_00587	ProteinGroup_557530	Microbial	Flavodoxin		437000000					29.37
sample4_PROKKA_96444	ProteinGroup_305210	Microbial	Fructose-bisphosphate aldolase				436000000					28.7
sample3_PROKKA_39222	ProteinGroup_137652	Microbial	Phosphoglycerate kinase			433000000					28.86
sample2_PROKKA_307410	ProteinGroup_122998	Microbial	hypothetical protein		433000000					29.36
sample1_PROKKA_202818	ProteinGroup_665254	microbial	Elongation factor Tu	431000000					29.55
sample4_PROKKA_13370	ProteinGroup_124293	Microbial	NAD-specific glutamate dehydrogenase				430000000					28.68
sample2_PROKKA_12596	ProteinGroup_127815	Microbial	NAD-specific glutamate dehydrogenase		430000000					29.35
sample2_PROKKA_318023	ProteinGroup_48465	Microbial	30S ribosomal protein S1		429000000					29.35
sample2_PROKKA_188446	ProteinGroup_188845	Microbial	R-phenyllactate dehydratase beta subunit		427000000					29.34
sp|P28838|AMPL_HUMAN	ProteinGroup_82023	Human	Cytosol aminopeptidase	55700000	42000000	10100000	319000000		26.52	25.93	23.4	28.27
sample4_PROKKA_119466	ProteinGroup_181793	Microbial	Acyl-CoA dehydrogenase				425000000					28.66
sample4_PROKKA_75634	ProteinGroup_233635	Microbial	Glyceraldehyde-3-phosphate dehydrogenase				424000000					28.66
sample4_PROKKA_13601	ProteinGroup_204958	Microbial	Aminomethyltransferase				424000000					28.66
sample2_PROKKA_249598	ProteinGroup_123203	Microbial	NAD(P)-specific glutamate dehydrogenase		421000000					29.32
sample4_PROKKA_53907	ProteinGroup_140473	Microbial	Dihydroorotase				420000000					28.65
sample4_PROKKA_99304	ProteinGroup_229484	Microbial	Ketol-acid reductoisomerase				419000000					28.64
sample3_PROKKA_91455	ProteinGroup_123509	Microbial	NAD-specific glutamate dehydrogenase			418000000					28.8
sample1_PROKKA_82313	ProteinGroup_274297	microbial	Glyceraldehyde-3-phosphate dehydrogenase A	418000000					29.51
sample4_PROKKA_75631	ProteinGroup_131368	Microbial	Enolase				417000000					28.64
sp|P01624|KV315_HUMAN	ProteinGroup_736083	Human	Immunoglobulin kappa variable 3-15	109000000	32400000	143000000	131000000		27.52	25.55	27.25	27.05
sample1_PROKKA_69812	ProteinGroup_171093	microbial	Elongation factor Tu	413000000					29.49
sample3_PROKKA_13137	ProteinGroup_174773	Microbial	Succinate-semialdehyde dehydrogenase (acetylating)			411000000					28.78
sample3_PROKKA_65154	ProteinGroup_316649	Microbial	Flagellin			410000000					28.78
sample2_PROKKA_06527	ProteinGroup_131608	Microbial	NAD-specific glutamate dehydrogenase		409000000					29.28
sample3_PROKKA_197140	ProteinGroup_203688	Microbial	Acyl-CoA dehydrogenase			409000000					28.77
sample3_PROKKA_232469	ProteinGroup_166602	Microbial	NAD(P)-specific glutamate dehydrogenase			408000000					28.77
sample3_PROKKA_173304	ProteinGroup_265405	Microbial	Pyruvate, phosphate dikinase			407000000					28.77
sample3_PROKKA_274266	ProteinGroup_165670	Microbial	Elongation factor Tu			407000000					28.77
sp|P02768|ALBU_HUMAN	ProteinGroup_53079	Human	Serum albumin OS=Homo sapiens GN=ALB PE=1 SV=2		3920000	402000000	204000			22.44	28.75	18.21
sample3_PROKKA_154549	ProteinGroup_168575	Microbial	Elongation factor Tu-B			406000000					28.76
sp|P13688|CEAM1_HUMAN	ProteinGroup_79397	Human	Carcinoembryonic antigen-related cell adhesion molecule 1	175000000	1560000	172000000	56700000		28.22	21.09	27.52	25.91
sample3_PROKKA_128363	ProteinGroup_4894	Microbial	Pyruvate-flavodoxin oxidoreductase			404000000					28.76
sample2_PROKKA_291012	ProteinGroup_199145	Microbial	Acryloyl-CoA reductase electron transfer subunit beta		402000000					29.25
sample2_PROKKA_245700	ProteinGroup_381334	Microbial	hypothetical protein		402000000					29.25
sample3_PROKKA_163989	ProteinGroup_128076	Microbial	NAD(P)-specific glutamate dehydrogenase			399000000					28.74
sample2_PROKKA_341302	ProteinGroup_3015	Microbial	Alpha-amylase precursor		399000000					29.24
sample2_PROKKA_12328	ProteinGroup_93861	Microbial	hypothetical protein		396000000					29.23
sample3_PROKKA_22820	ProteinGroup_347145	Microbial	putative enoyl-CoA hydratase echA8			395000000					28.72
sample2_PROKKA_14435	ProteinGroup_204372	Microbial	Elongation factor Ts		395000000					29.23
sample3_PROKKA_231286	ProteinGroup_17114	Microbial	Aldehyde-alcohol dehydrogenase			395000000					28.72
sample4_PROKKA_165002	ProteinGroup_362145	Microbial	Triosephosphate isomerase				394000000					28.56
sample2_PROKKA_258368	ProteinGroup_124769	Microbial	NAD(P)-specific glutamate dehydrogenase		394000000					29.22
sample2_PROKKA_66250	ProteinGroup_227598	Microbial	Glyceraldehyde-3-phosphate dehydrogenase		392000000					29.22
sample1_PROKKA_130695	ProteinGroup_7171	microbial	hypothetical protein	392000000					29.41
sample2_PROKKA_185171	ProteinGroup_620465	Microbial	50S ribosomal protein L11		388000000					29.2
sample3_PROKKA_61511	ProteinGroup_23835	Microbial	Xylulose-5-phosphate phosphoketolase			388000000					28.7
sp|Q14CN2|CLCA4_HUMAN	ProteinGroup_14065	Human	Calcium-activated chloride channel regulator 4	125000000	71900000	183000000	7910000		27.72	26.72	27.61	23.22
sample3_PROKKA_121499	ProteinGroup_613028	Microbial	50S ribosomal protein L15			387000000					28.69
sample1_PROKKA_129055	ProteinGroup_237849	microbial	Phosphate acetyltransferase	386000000					29.39
sp|Q16820|MEP1B_HUMAN	ProteinGroup_34887	Human	Meprin A subunit beta	359000000			25500000		29.28			24.82
sp|P01619|KV320_HUMAN	ProteinGroup_732116	Human	Immunoglobulin kappa variable 3-20	48800000	22300000	86500000	225000000		26.32	25	26.52	27.79
sample4_PROKKA_09934	ProteinGroup_356202	Microbial	putative enoyl-CoA hydratase echA8				381000000					28.51
sample3_PROKKA_302023	ProteinGroup_238617	Microbial	hypothetical protein			380000000					28.67
sample2_PROKKA_247063	ProteinGroup_124474	Microbial	Corrinoid/iron-sulfur protein large subunit		379000000					29.17
sp|Q9UGM3|DMBT1_HUMAN	ProteinGroup_445	Human	Deleted in malignant brain tumors 1 protein	3410000	92700000	18600000	262000000		22.37	27.09	24.29	28
sample2_PROKKA_17829	ProteinGroup_221059	Microbial	Glyceraldehyde-3-phosphate dehydrogenase		376000000					29.15
sample4_PROKKA_149959	ProteinGroup_115295	Microbial	putative M18 family aminopeptidase 1				375000000					28.49
sample4_PROKKA_04995	ProteinGroup_33922	Microbial	Carbon monoxide dehydrogenase/acetyl-CoA synthase subunit alpha				374000000					28.49
sample2_PROKKA_170797	ProteinGroup_67153	Microbial	Formate--tetrahydrofolate ligase		374000000					29.14
sample3_PROKKA_20073	ProteinGroup_485439	Microbial	60 kDa chaperonin			372000000					28.64
sample3_PROKKA_297603	ProteinGroup_272194	Microbial	Elongation factor Tu			371000000					28.63
sample2_PROKKA_358219	ProteinGroup_346825	Microbial	Acryloyl-CoA reductase electron transfer subunit gamma		371000000					29.13
sample3_PROKKA_302935	ProteinGroup_36973	Microbial	Elongation factor G			370000000					28.63
sample2_PROKKA_17053	ProteinGroup_277835	Microbial	D-3-phosphoglycerate dehydrogenase		369000000					29.12
sample3_PROKKA_64304	ProteinGroup_5291	Microbial	Pyruvate-flavodoxin oxidoreductase			369000000					28.62
sample2_PROKKA_64868	ProteinGroup_130359	Microbial	Flagellin D		367000000					29.12
sample4_PROKKA_04601	ProteinGroup_57193	Microbial	Aldehyde-alcohol dehydrogenase				363000000					28.45
sample4_PROKKA_17025	ProteinGroup_523944	Microbial	50S ribosomal protein L5				363000000					28.45
sample1_PROKKA_37857	ProteinGroup_172110	microbial	Acetyl-CoA acetyltransferase	362000000					29.3
sample2_PROKKA_09245	ProteinGroup_330638	Microbial	Flagellin		362000000					29.1
sample2_PROKKA_15637	ProteinGroup_76061	Microbial	Phosphoenolpyruvate carboxykinase [ATP]		361000000					29.09
sample2_PROKKA_162855	ProteinGroup_71730	Microbial	Alpha-amylase precursor		360000000					29.09
sample1_PROKKA_216596	ProteinGroup_169175	microbial	Acetate kinase	359000000					29.28
sample3_PROKKA_320383	ProteinGroup_233352	Microbial	hypothetical protein			359000000					28.59
sample4_PROKKA_152068	ProteinGroup_615617	Microbial	50S ribosomal protein L15				359000000					28.43
sample2_PROKKA_30264	ProteinGroup_20439	Microbial	Xylulose-5-phosphate/fructose-6-phosphate phosphoketolase		358000000					29.08
sample2_PROKKA_76634	ProteinGroup_372309	Microbial	Triosephosphate isomerase		356000000					29.07
sample2_PROKKA_285912	ProteinGroup_239538	Microbial	hypothetical protein		356000000					29.07
sample2_PROKKA_217538	ProteinGroup_112642	Microbial	NAD(P)-specific glutamate dehydrogenase		356000000					29.07
sp|Q04695|K1C17_HUMAN	ProteinGroup_137201	Human	Keratin, type I cytoskeletal 17 OS=Homo sapiens OX=9606 GN=KRT17 PE=1 SV=2		50400000	204000000	101000000			26.2	27.76	26.7
sample4_PROKKA_09933	ProteinGroup_171884	Microbial	Acetyl-CoA acetyltransferase				354000000					28.41
sp|P30740|ILEU_HUMAN	ProteinGroup_186026	Human	Leukocyte elastase inhibitor	61200000	56000000		235000000		26.66	26.35		27.85
sample3_PROKKA_147737	ProteinGroup_205819	Microbial	Elongation factor Ts			352000000					28.56
sp|Q86UP6|CUZD1_HUMAN	ProteinGroup_53604	Human	CUB and zona pellucida-like domain-containing protein 1	40700000	102000000	39700000	166000000		26.05	27.24	25.39	27.38
sample3_PROKKA_216477	ProteinGroup_168622	Microbial	Elongation factor Tu			348000000					28.54
sample2_PROKKA_132328	ProteinGroup_664718	Microbial	hypothetical protein		347000000					29.03
sp|P16444|DPEP1_HUMAN	ProteinGroup_155338	Human	Dipeptidase 1	194000000		90700000	62200000		28.37		26.59	26.03
sample2_PROKKA_14791	ProteinGroup_321090	Microbial	putative 3-hydroxybutyryl-CoA dehydrogenase		346000000					29.03
sample4_PROKKA_07205	ProteinGroup_123517	Microbial	NAD-specific glutamate dehydrogenase				344000000					28.37
sample1_PROKKA_231280	ProteinGroup_123034	microbial	NAD-specific glutamate dehydrogenase	343000000					29.21
sample3_PROKKA_108731	ProteinGroup_181793	Microbial	Acyl-CoA dehydrogenase, short-chain specific			342000000					28.52
sample1_PROKKA_168782	ProteinGroup_185950	microbial	Acryloyl-CoA reductase electron transfer subunit beta	341000000					29.21
sample3_PROKKA_290479	ProteinGroup_842114	Microbial	Glyceraldehyde-3-phosphate dehydrogenase			341000000					28.51
sample2_PROKKA_93772	ProteinGroup_164648	Microbial	Elongation factor Tu		339000000					29
sample1_PROKKA_168780	ProteinGroup_179211	microbial	Acyl-CoA dehydrogenase	337000000					29.19
sample3_PROKKA_300909	ProteinGroup_67283	Microbial	Formate--tetrahydrofolate ligase			336000000					28.49
sample4_PROKKA_13293	ProteinGroup_368699	Microbial	Triosephosphate isomerase				335000000					28.34
sample2_PROKKA_85801	ProteinGroup_568678	Microbial	Glyceraldehyde-3-phosphate dehydrogenase		335000000					28.98
sample4_PROKKA_165153	ProteinGroup_254498	Microbial	Phosphoserine aminotransferase				334000000					28.33
sample4_PROKKA_29456	ProteinGroup_214918	Microbial	Elongation factor Tu				333000000					28.33
sample3_PROKKA_281490	ProteinGroup_608361	Microbial	Acyl-CoA dehydrogenase			332000000					28.47
sample4_PROKKA_105374	ProteinGroup_618814	Microbial	50S ribosomal protein L13				331000000					28.32
sample4_PROKKA_154138	ProteinGroup_497959	Microbial	Fructose-bisphosphate aldolase				331000000					28.32
sample3_PROKKA_250557	ProteinGroup_304624	Microbial	Fructose-bisphosphate aldolase			330000000					28.46
sample4_PROKKA_75246	ProteinGroup_527116	Microbial	50S ribosomal protein L5				329000000					28.31
sample2_PROKKA_180080	ProteinGroup_277853	Microbial	Elongation factor Tu-B		329000000					28.96
sample2_PROKKA_243671	ProteinGroup_175539	Microbial	Oligopeptide-binding protein SarA precursor		329000000					28.95
sample1_PROKKA_122201	ProteinGroup_372130	microbial	Triosephosphate isomerase	328000000					29.15
sample1_PROKKA_55534	ProteinGroup_668303	microbial	30S ribosomal protein S8	328000000					29.15
sample2_PROKKA_215239	ProteinGroup_312526	Microbial	Fructose-bisphosphate aldolase		328000000					28.95
sample2_PROKKA_10210	ProteinGroup_335092	Microbial	Propanediol utilization protein PduB		325000000					28.94
sample2_PROKKA_67177	ProteinGroup_47975	Microbial	Carbon monoxide dehydrogenase 1		325000000					28.94
sample4_PROKKA_20948	ProteinGroup_450029	Microbial	Acetylornithine aminotransferase				325000000					28.29
sample1_PROKKA_132938	ProteinGroup_176231	microbial	Acyl-CoA dehydrogenase	324000000					29.13
sample2_PROKKA_08817	ProteinGroup_123841	Microbial	Lactose-binding protein precursor		321000000					28.92
sample3_PROKKA_193997	ProteinGroup_299355	Microbial	Glyceraldehyde-3-phosphate dehydrogenase			320000000					28.42
sample1_PROKKA_01743	ProteinGroup_358524	microbial	Triosephosphate isomerase	319000000					29.11
sample2_PROKKA_102952	ProteinGroup_264415	Microbial	Corrinoid/iron-sulfur protein small subunit		318000000					28.91
sample2_PROKKA_130505	ProteinGroup_76051	Microbial	Phosphoenolpyruvate carboxykinase [ATP]		317000000					28.9
sample3_PROKKA_121501	ProteinGroup_538864	Microbial	30S ribosomal protein S5			316000000					28.4
sample3_PROKKA_207095	ProteinGroup_69892	Microbial	Glycerol dehydratase large subunit			316000000					28.4
sample1_PROKKA_06578	ProteinGroup_157756	microbial	Acetylornithine aminotransferase	315000000					29.09
contam_P08779	ProteinGroup_105748	contaminant	P08779 SWISS-PROT:P08779 Tax	315000000					29.09
sample4_PROKKA_86904	ProteinGroup_245604	Microbial	Phosphoenolpyruvate carboxykinase [ATP]				315000000					28.25
sample3_PROKKA_02265	ProteinGroup_230324	Microbial	Glyceraldehyde-3-phosphate dehydrogenase			313000000					28.39
sample4_PROKKA_120934	ProteinGroup_373484	Microbial	Triosephosphate isomerase				313000000					28.24
sample2_PROKKA_13643	ProteinGroup_109670	Microbial	Uronate isomerase		313000000					28.88
sample1_PROKKA_80297	ProteinGroup_150208	microbial	Phosphoglycerate kinase	312000000					29.08
sample3_PROKKA_268536	ProteinGroup_359840	Microbial	hypothetical protein			312000000					28.38
sp|P06748|NPM_HUMAN	ProteinGroup_295132	Human	Nucleophosmin	40400000			272000000		26.04			28.05
contam_P02768-1	ProteinGroup_53079	contaminant	P02768-1 SWISS-PROT:P02768-1 Tax	311000000					29.07
sample2_PROKKA_17693	ProteinGroup_37979	Microbial	Type I phosphodiesterase / nucleotide pyrophosphatase		311000000					28.87
sample2_PROKKA_164214	ProteinGroup_38657	Microbial	Neutral endopeptidase		310000000					28.87
sample1_PROKKA_28726	ProteinGroup_233712	microbial	Fructose-bisphosphate aldolase	309000000					29.06
sample2_PROKKA_08892	ProteinGroup_227193	Microbial	Ketol-acid reductoisomerase		308000000					28.86
sample1_PROKKA_22109	ProteinGroup_233701	microbial	hypothetical protein	308000000					29.06
sample3_PROKKA_38054	ProteinGroup_74111	Microbial	60 kDa chaperonin			308000000					28.36
sample2_PROKKA_97155	ProteinGroup_167866	Microbial	Elongation factor Tu		307000000					28.85
sample1_PROKKA_238417	ProteinGroup_35928	microbial	Formate acetyltransferase	307000000					29.05
sample4_PROKKA_12722	ProteinGroup_262562	Microbial	Thioredoxin reductase				305000000					28.21
sample3_PROKKA_102331	ProteinGroup_14020	Microbial	Aldehyde oxidoreductase			304000000					28.34
sample1_PROKKA_162952	ProteinGroup_11664	microbial	Peptidase M16 inactive domain protein	304000000					29.04
sample1_PROKKA_132940	ProteinGroup_212938	microbial	Acryloyl-CoA reductase electron transfer subunit beta	303000000					29.03
sample3_PROKKA_188972	ProteinGroup_649567	Microbial	Carbon monoxide dehydrogenase 1			302000000					28.34
sample1_PROKKA_19293	ProteinGroup_303432	microbial	Fructose-bisphosphate aldolase	301000000					29.02
sample4_PROKKA_10013	ProteinGroup_85405	Microbial	Succinyl-CoA:coenzyme A transferase				299000000					28.18
sample2_PROKKA_182336	ProteinGroup_33706	Microbial	Carbon monoxide dehydrogenase/acetyl-CoA synthase subunit alpha		298000000					28.81
sample4_PROKKA_20411	ProteinGroup_230318	Microbial	Glyceraldehyde-3-phosphate dehydrogenase				297000000					28.17
sample2_PROKKA_64388	ProteinGroup_26507	Microbial	Oligopeptide-binding protein AppA precursor		297000000					28.8
sample2_PROKKA_03247	ProteinGroup_121279	Microbial	Glucose-6-phosphate isomerase		297000000					28.8
sample1_PROKKA_152108	ProteinGroup_234441	microbial	hypothetical protein	296000000					29
sample3_PROKKA_137500	ProteinGroup_399552	Microbial	NAD-specific glutamate dehydrogenase			294000000					28.3
sample1_PROKKA_05368	ProteinGroup_5209	microbial	Pyruvate-flavodoxin oxidoreductase	293000000					28.98
sample2_PROKKA_18520	ProteinGroup_104080	Microbial	B-type flagellin		293000000					28.79
sample3_PROKKA_322156	ProteinGroup_294335	Microbial	Pyruvate-flavodoxin oxidoreductase			293000000					28.29
sample3_PROKKA_265972	ProteinGroup_308134	Microbial	Fructose-bisphosphate aldolase			293000000					28.29
sample1_PROKKA_73612	ProteinGroup_39321	microbial	Glutamate synthase [NADPH] small chain	292000000					28.98
sp|P06702|S10A9_HUMAN	ProteinGroup_740031	Human	Protein S100-A9	18100000			273000000		24.85			28.06
sample2_PROKKA_05237	ProteinGroup_152109	Microbial	Phosphoglycerate kinase		290000000					28.77
sample3_PROKKA_210528	ProteinGroup_706539	Microbial	Fructose-bisphosphate aldolase class 2			290000000					28.27
sample4_PROKKA_05876	ProteinGroup_5369	Microbial	Pyruvate-flavodoxin oxidoreductase				289000000					28.13
sample3_PROKKA_53145	ProteinGroup_306535	Microbial	4-chlorobenzoyl coenzyme A dehalogenase			288000000					28.26
sample3_PROKKA_269257	ProteinGroup_241125	Microbial	Ornithine carbamoyltransferase			287000000					28.26
sample3_PROKKA_67973	ProteinGroup_587396	Microbial	30S ribosomal protein S7			287000000					28.26
sample4_PROKKA_20159	ProteinGroup_6468	Microbial	Chromosome partition protein Smc				287000000					28.13
sample3_PROKKA_248351	ProteinGroup_378424	Microbial	2,3-bisphosphoglycerate-dependent phosphoglycerate mutase			286000000					28.25
sample2_PROKKA_02357	ProteinGroup_124616	Microbial	NAD-specific glutamate dehydrogenase		283000000					28.74
sample4_PROKKA_129612	ProteinGroup_12632	Microbial	Glycine dehydrogenase (decarboxylating)				283000000					28.11
sample3_PROKKA_17012	ProteinGroup_219588	Microbial	Ketol-acid reductoisomerase			282000000					28.23
sample2_PROKKA_03783	ProteinGroup_747965	Microbial	Phosphoenolpyruvate carboxykinase [ATP]		281000000					28.72
sample2_PROKKA_276477	ProteinGroup_171490	Microbial	Acetyl-CoA acetyltransferase		280000000					28.72
sample1_PROKKA_194923	ProteinGroup_168076	microbial	Elongation factor Tu-B	279000000					28.91
sp|A0A0C4DH25|KVD20_HUMAN	ProteinGroup_732136	Human	Immunoglobulin kappa variable 3D-20				279000000					28.09
sample4_PROKKA_22650	ProteinGroup_615848	Microbial	hypothetical protein				279000000					28.08
sample2_PROKKA_13524	ProteinGroup_14501	Microbial	Pyruvate-flavodoxin oxidoreductase		278000000					28.71
sample3_PROKKA_303841	ProteinGroup_305617	Microbial	Fructose-bisphosphate aldolase			277000000					28.21
sample4_PROKKA_16686	ProteinGroup_234057	Microbial	Glyceraldehyde-3-phosphate dehydrogenase A				277000000					28.08
sample1_PROKKA_222995	ProteinGroup_406904	microbial	hypothetical protein	276000000					28.89
sample3_PROKKA_95448	ProteinGroup_14785	Microbial	Aldehyde-alcohol dehydrogenase			275000000					28.2
sample4_PROKKA_111976	ProteinGroup_76254	Microbial	Phosphoenolpyruvate carboxykinase [ATP]				274000000					28.06
sample2_PROKKA_06242	ProteinGroup_12351	Microbial	Exoglucanase-2 precursor		272000000					28.68
sample1_PROKKA_21366	ProteinGroup_122882	microbial	NAD-specific glutamate dehydrogenase	272000000					28.87
sample1_PROKKA_02267	ProteinGroup_181793	microbial	Acyl-CoA dehydrogenase	272000000					28.87
sample2_PROKKA_92180	ProteinGroup_226245	Microbial	2-dehydro-3-deoxygluconokinase		271000000					28.67
sp|P14410|SUIS_HUMAN	ProteinGroup_1066	Human	Sucrase-isomaltase, intestinal	88300000	23900000	34000000	124000000		27.2	25.1	25.16	26.98
sample2_PROKKA_243386	ProteinGroup_174773	Microbial	Succinate-semialdehyde dehydrogenase (acetylating)		270000000					28.67
sample4_PROKKA_162188	ProteinGroup_203909	Microbial	putative peptidase				270000000					28.04
sample1_PROKKA_160616	ProteinGroup_7325	microbial	Pyruvate-flavodoxin oxidoreductase	269000000					28.85
sample2_PROKKA_148099	ProteinGroup_748134	Microbial	Phosphoenolpyruvate carboxykinase [ATP]		267000000					28.65
sample1_PROKKA_163044	ProteinGroup_172252	microbial	Acetyl-CoA acetyltransferase	267000000					28.84
sample1_PROKKA_172688	ProteinGroup_551521	microbial	30S ribosomal protein S5	265000000					28.83
sample4_PROKKA_02416	ProteinGroup_371575	Microbial	Triosephosphate isomerase				263000000					28.01
sample2_PROKKA_182082	ProteinGroup_230769	Microbial	Glyceraldehyde-3-phosphate dehydrogenase		262000000					28.62
sample2_PROKKA_113218	ProteinGroup_247029	Microbial	D-lactate dehydrogenase		261000000					28.61
sample3_PROKKA_119328	ProteinGroup_198259	Microbial	Pyruvate, phosphate dikinase			260000000					28.12
sample4_PROKKA_134043	ProteinGroup_22632	Microbial	Xylulose-5-phosphate phosphoketolase				259000000					27.99
sample3_PROKKA_60869	ProteinGroup_122992	Microbial	NAD-specific glutamate dehydrogenase			259000000					28.11
sample2_PROKKA_73694	ProteinGroup_239673	Microbial	Fructosamine deglycase FrlB		258000000					28.6
sample3_PROKKA_58578	ProteinGroup_650126	Microbial	Transketolase			257000000					28.1
sample4_PROKKA_10941	ProteinGroup_523791	Microbial	Rubrerythrin				257000000					27.97
sample3_PROKKA_210811	ProteinGroup_160176	Microbial	Bifunctional PGK/TIM			256000000					28.09
sample2_PROKKA_228694	ProteinGroup_181207	Microbial	NAD-dependent methanol dehydrogenase		255000000					28.58
sample1_PROKKA_139742	ProteinGroup_166041	microbial	Phosphoglycerate kinase	254000000					28.77
sample4_PROKKA_18582	ProteinGroup_5500	Microbial	Pyruvate-flavodoxin oxidoreductase				253000000					27.95
sample1_PROKKA_120490	ProteinGroup_300157	microbial	Flagellin	252000000					28.76
sample1_PROKKA_34166	ProteinGroup_67053	microbial	hypothetical protein	251000000					28.75
sample1_PROKKA_11142	ProteinGroup_2955	microbial	hypothetical protein	251000000					28.75
sample2_PROKKA_140089	ProteinGroup_168221	Microbial	Elongation factor Tu		251000000					28.56
sample2_PROKKA_179069	ProteinGroup_303373	Microbial	putative 3-hydroxybutyryl-CoA dehydrogenase		250000000					28.56
sample2_PROKKA_18747	ProteinGroup_159021	Microbial	Phosphoglycerate kinase		250000000					28.55
sample4_PROKKA_194806	ProteinGroup_126794	Microbial	NAD-specific glutamate dehydrogenase				249000000					27.93
sample3_PROKKA_51553	ProteinGroup_226917	Microbial	Phosphate acetyltransferase			249000000					28.05
sp|P01008|ANT3_HUMAN	ProteinGroup_111781	Human	Antithrombin-III	87100000	153000000		8130000		27.18	27.83		23.25
sample2_PROKKA_276480	ProteinGroup_181793	Microbial	Acyl-CoA dehydrogenase		248000000					28.54
sp|P12532|KCRU_HUMAN	ProteinGroup_150341	Human	Creatine kinase U-type, mitochondrial	31600000	6950000		210000000		25.68	23.28		27.7
sample1_PROKKA_117016	ProteinGroup_249308	microbial	Phosphoenolpyruvate carboxykinase [ATP]	247000000					28.73
sample2_PROKKA_285670	ProteinGroup_16491	Microbial	Pyruvate, phosphate dikinase		246000000					28.53
sample3_PROKKA_103692	ProteinGroup_496177	Microbial	50S ribosomal protein L5			246000000					28.03
sample4_PROKKA_100357	ProteinGroup_21958	Microbial	Pyruvate, phosphate dikinase				245000000					27.91
sample3_PROKKA_130976	ProteinGroup_105398	Microbial	60 kDa chaperonin			245000000					28.03
sample3_PROKKA_103693	ProteinGroup_751492	Microbial	50S ribosomal protein L24			244000000					28.03
sample3_PROKKA_179322	ProteinGroup_51967	Microbial	Chaperone protein DnaK			244000000					28.02
sample1_PROKKA_26384	ProteinGroup_16693	microbial	Pyruvate, phosphate dikinase	243000000					28.71
sample4_PROKKA_24185	ProteinGroup_274078	Microbial	Elongation factor Tu				243000000					27.9
sample2_PROKKA_188445	ProteinGroup_79088	Microbial	Acetate CoA-transferase YdiF		243000000					28.51
sample3_PROKKA_196435	ProteinGroup_79911	Microbial	hypothetical protein			243000000					28.02
sample1_PROKKA_19548	ProteinGroup_28300	microbial	Formate acetyltransferase	242000000					28.7
sample3_PROKKA_178686	ProteinGroup_230170	Microbial	Ketol-acid reductoisomerase			242000000					28.01
sample2_PROKKA_90372	ProteinGroup_753071	Microbial	50S ribosomal protein L22		242000000					28.51
sample2_PROKKA_44940	ProteinGroup_237767	Microbial	Glyceraldehyde-3-phosphate dehydrogenase A		242000000					28.5
sample2_PROKKA_241460	ProteinGroup_127765	Microbial	NAD(P)-specific glutamate dehydrogenase		241000000					28.5
sample4_PROKKA_13053	ProteinGroup_456503	Microbial	50S ribosomal protein L4				241000000					27.89
sample3_PROKKA_25114	ProteinGroup_608242	Microbial	hypothetical protein			241000000					28.01
sample4_PROKKA_66881	ProteinGroup_278879	Microbial	N-acetylneuraminate lyase				240000000					27.88
sample4_PROKKA_17082	ProteinGroup_106152	Microbial	putative FAD-linked oxidoreductase				240000000					27.88
sample4_PROKKA_174851	ProteinGroup_119363	Microbial	NAD-specific glutamate dehydrogenase				239000000					27.88
sample3_PROKKA_83501	ProteinGroup_162093	Microbial	Phosphoglycerate kinase			239000000					27.99
sample4_PROKKA_170504	ProteinGroup_241323	Microbial	Glyceraldehyde-3-phosphate dehydrogenase A				238000000					27.87
sample2_PROKKA_12394	ProteinGroup_91788	Microbial	Glycerol kinase		238000000					28.48
sample1_PROKKA_09298	ProteinGroup_339407	microbial	putative enoyl-CoA hydratase echA8	238000000					28.67
sample4_PROKKA_37921	ProteinGroup_503071	Microbial	L-lactate dehydrogenase				238000000					27.87
sample2_PROKKA_130123	ProteinGroup_402240	Microbial	hypothetical protein		238000000					28.48
sample4_PROKKA_128927	ProteinGroup_186614	Microbial	60 kDa chaperonin				237000000					27.87
sample2_PROKKA_222568	ProteinGroup_322855	Microbial	putative 3-hydroxybutyryl-CoA dehydrogenase		237000000					28.47
sample3_PROKKA_42720	ProteinGroup_820403	Microbial	50S ribosomal protein L23			237000000					27.98
sp|Q9HAT2|SIAE_HUMAN	ProteinGroup_80504	Human	Sialate O-acetylesterase	35100000	58200000		143000000		25.83	26.41		27.17
sample2_PROKKA_11796	ProteinGroup_5436	Microbial	hypothetical protein		236000000					28.47
sample1_PROKKA_106444	ProteinGroup_305340	microbial	4-chlorobenzoyl coenzyme A dehalogenase	235000000					28.66
sample4_PROKKA_142749	ProteinGroup_526803	Microbial	50S ribosomal protein L5				235000000					27.85
sample3_PROKKA_111086	ProteinGroup_387843	Microbial	Elongation factor G			235000000					27.97
sample4_PROKKA_156398	ProteinGroup_207161	Microbial	Phosphoenolpyruvate carboxykinase [ATP]				235000000					27.85
contam_Q14525	ProteinGroup_161562	contaminant	Q14525 SWISS-PROT:Q14525 Keratin, type I cuticular HA3-II (Hair keratin, type I HA3-II)	234000000					28.65
sample4_PROKKA_162948	ProteinGroup_622486	Microbial	50S ribosomal protein L13				234000000					27.85
sample2_PROKKA_233406	ProteinGroup_372587	Microbial	Triosephosphate isomerase		234000000					28.46
sample4_PROKKA_87717	ProteinGroup_318715	Microbial	50S ribosomal protein L2				234000000					27.85
sample1_PROKKA_26767	ProteinGroup_9721	microbial	Dockerin type I repeat protein	234000000					28.65
sample4_PROKKA_04717	ProteinGroup_93198	Microbial	Inositol 2-dehydrogenase				233000000					27.84
sample1_PROKKA_40217	ProteinGroup_735426	microbial	50S ribosomal protein L19	232000000					28.64
sample3_PROKKA_276438	ProteinGroup_688116	Microbial	60 kDa chaperonin			232000000					27.95
sp|P00813|ADA_HUMAN	ProteinGroup_202135	Human	Adenosine deaminase	27100000	7760000	24100000	173000000		25.45	23.44	24.66	27.43
sample2_PROKKA_67330	ProteinGroup_687339	Microbial	50S ribosomal protein L22		232000000					28.44
sample1_PROKKA_39257	ProteinGroup_158671	microbial	Phosphoglycerate kinase	231000000					28.63
sample2_PROKKA_102067	ProteinGroup_79058	Microbial	Glucose-6-phosphate isomerase		231000000					28.44
sample4_PROKKA_170049	ProteinGroup_123569	Microbial	NAD-specific glutamate dehydrogenase				231000000					27.83
sample2_PROKKA_228567	ProteinGroup_135763	Microbial	Flagellin B		230000000					28.43
sample2_PROKKA_11418	ProteinGroup_234057	Microbial	Glyceraldehyde-3-phosphate dehydrogenase A		230000000					28.43
sample2_PROKKA_09016	ProteinGroup_146918	Microbial	R-phenyllactate dehydratase subunit alpha precursor		228000000					28.42
sample2_PROKKA_320007	ProteinGroup_122882	Microbial	NAD-specific glutamate dehydrogenase		228000000					28.42
sample3_PROKKA_171216	ProteinGroup_331203	Microbial	hypothetical protein			227000000					27.92
sample2_PROKKA_14850	ProteinGroup_302258	Microbial	putative 3-hydroxybutyryl-CoA dehydrogenase		227000000					28.41
sample4_PROKKA_17034	ProteinGroup_325309	Microbial	50S ribosomal protein L2				227000000					27.81
sample1_PROKKA_97073	ProteinGroup_123740	microbial	NAD-specific glutamate dehydrogenase	227000000					28.6
sample4_PROKKA_189654	ProteinGroup_48185	Microbial	Carbon monoxide dehydrogenase 1				226000000					27.8
sample2_PROKKA_13300	ProteinGroup_351307	Microbial	Acryloyl-CoA reductase electron transfer subunit gamma		225000000					28.4
sample2_PROKKA_07977	ProteinGroup_305598	Microbial	hypothetical protein		224000000					28.39
sample3_PROKKA_115087	ProteinGroup_176209	Microbial	Acyl-CoA dehydrogenase			224000000					27.9
sp|Q9NR71|ASAH2_HUMAN	ProteinGroup_24877	Human	Neutral ceramidase	4980000	76200000	19000000	121000000		22.94	26.81	24.32	26.95
sample3_PROKKA_71292	ProteinGroup_515630	Microbial	hypothetical protein			221000000					27.88
sample1_PROKKA_66128	ProteinGroup_173200	microbial	Purine-binding protein precursor	221000000					28.56
sample2_PROKKA_16824	ProteinGroup_7015	Microbial	hypothetical protein		221000000					28.37
sample2_PROKKA_52903	ProteinGroup_321483	Microbial	putative 3-hydroxybutyryl-CoA dehydrogenase		220000000					28.37
sample3_PROKKA_321851	ProteinGroup_602153	Microbial	Pyruvate, phosphate dikinase			220000000					27.87
sample1_PROKKA_03150	ProteinGroup_299963	microbial	4-hydroxyphenylacetate decarboxylase large subunit	219000000					28.55
sample4_PROKKA_127299	ProteinGroup_168069	Microbial	Elongation factor Tu				218000000					27.75
sample2_PROKKA_115337	ProteinGroup_19054	Microbial	Isoleucine--tRNA ligase		218000000					28.35
sample4_PROKKA_24796	ProteinGroup_510903	Microbial	50S ribosomal protein L5				218000000					27.75
sample2_PROKKA_313667	ProteinGroup_132691	Microbial	Xylose isomerase		218000000					28.35
sample2_PROKKA_33997	ProteinGroup_361347	Microbial	Elongation factor Tu		218000000					28.35
sp|P40199|CEAM6_HUMAN	ProteinGroup_223423	Human	Carcinoembryonic antigen-related cell adhesion molecule 6	98900000	28000000	45400000	45100000		27.37	25.33	25.58	25.6
sample2_PROKKA_357316	ProteinGroup_75426	Microbial	hypothetical protein		217000000					28.35
sample1_PROKKA_22822	ProteinGroup_221910	microbial	Glyceraldehyde-3-phosphate dehydrogenase	217000000					28.53
sample2_PROKKA_03262	ProteinGroup_7996	Microbial	hypothetical protein		217000000					28.34
sample2_PROKKA_00439	ProteinGroup_162467	Microbial	Aldehyde-alcohol dehydrogenase		217000000					28.34
sample2_PROKKA_261163	ProteinGroup_239513	Microbial	hypothetical protein		216000000					28.34
sample4_PROKKA_12366	ProteinGroup_281828	Microbial	Elongation factor Tu				216000000					27.74
sample3_PROKKA_267514	ProteinGroup_80687	Microbial	Carbon monoxide dehydrogenase/acetyl-CoA synthase subunit alpha			216000000					27.85
sample4_PROKKA_192089	ProteinGroup_291239	Microbial	Elongation factor Tu				215000000					27.73
sp|P01040|CYTA_HUMAN	ProteinGroup_807100	Human	Cystatin-A	18600000	7730000	25400000	163000000		24.89	23.44	24.74	27.35
sample4_PROKKA_53585	ProteinGroup_46372	Microbial	Chaperone protein DnaK				214000000					27.73
sample3_PROKKA_113229	ProteinGroup_230356	Microbial	Ketol-acid reductoisomerase			214000000					27.83
sample2_PROKKA_76679	ProteinGroup_60696	Microbial	Phosphoglucomutase		213000000					28.32
sample4_PROKKA_22551	ProteinGroup_693761	Microbial	Glycine cleavage system H protein				213000000					27.72
sample3_PROKKA_311497	ProteinGroup_34524	Microbial	Elongation factor G			212000000					27.82
sample4_PROKKA_25730	ProteinGroup_727153	Microbial	30S ribosomal protein S13				212000000					27.71
sample3_PROKKA_163449	ProteinGroup_700294	Microbial	50S ribosomal protein L21			212000000					27.82
sample2_PROKKA_24615	ProteinGroup_207749	Microbial	Formate--tetrahydrofolate ligase		212000000					28.31
sample3_PROKKA_66555	ProteinGroup_17194	Microbial	Aldehyde-alcohol dehydrogenase			212000000					27.82
sample4_PROKKA_19961	ProteinGroup_242748	Microbial	D-tagatose-1,6-bisphosphate aldolase subunit GatY				211000000					27.71
sample4_PROKKA_172934	ProteinGroup_308427	Microbial	Fructose-bisphosphate aldolase				211000000					27.7
sample3_PROKKA_36334	ProteinGroup_213647	Microbial	Acryloyl-CoA reductase electron transfer subunit beta			211000000					27.81
sample2_PROKKA_201479	ProteinGroup_75705	Microbial	Glutathione-binding protein GsiB precursor		211000000					28.3
sample3_PROKKA_260422	ProteinGroup_476184	Microbial	50S ribosomal protein L4			210000000					27.81
sample4_PROKKA_159484	ProteinGroup_237767	Microbial	Glyceraldehyde-3-phosphate dehydrogenase A				210000000					27.7
sample3_PROKKA_143751	ProteinGroup_302762	Microbial	putative 3-hydroxybutyryl-CoA dehydrogenase			209000000					27.8
contam_P13647	ProteinGroup_58191	contaminant	P13647 SWISS-PROT:P13647 Tax	209000000					28.48
sample3_PROKKA_321164	ProteinGroup_656992	Microbial	Flavodoxin-B			208000000					27.79
sample2_PROKKA_58552	ProteinGroup_158671	Microbial	Phosphoglycerate kinase		208000000					28.28
sample4_PROKKA_13983	ProteinGroup_87189	Microbial	Methylmalonyl-CoA carboxyltransferase 12S subunit				207000000					27.68
sp|P01780|HV307_HUMAN	ProteinGroup_728199	Human	Immunoglobulin heavy variable 3-7	14500000		27100000	165000000		24.52		24.84	27.37
sample1_PROKKA_122477	ProteinGroup_161457	microbial	Phosphoglycerate kinase	206000000					28.46
sample4_PROKKA_01598	ProteinGroup_186571	Microbial	Acyl-CoA dehydrogenase				206000000					27.67
sample3_PROKKA_87574	ProteinGroup_250277	Microbial	Phosphoenolpyruvate carboxykinase [ATP]			206000000					27.78
sample4_PROKKA_19479	ProteinGroup_667810	Microbial	hypothetical protein				205000000					27.67
sample2_PROKKA_76261	ProteinGroup_16661	Microbial	Pyruvate, phosphate dikinase		205000000					28.26
sample4_PROKKA_175655	ProteinGroup_625937	Microbial	50S ribosomal protein L15				205000000					27.67
sample2_PROKKA_55017	ProteinGroup_234413	Microbial	hypothetical protein		205000000					28.26
sample3_PROKKA_309914	ProteinGroup_93029	Microbial	hypothetical protein			205000000					27.77
sample4_PROKKA_59329	ProteinGroup_525206	Microbial	50S ribosomal protein L5				204000000					27.66
sample2_PROKKA_132686	ProteinGroup_169278	Microbial	Aspartate aminotransferase		204000000					28.26
sample4_PROKKA_170945	ProteinGroup_336062	Microbial	Triosephosphate isomerase				204000000					27.66
sample4_PROKKA_19932	ProteinGroup_236269	Microbial	hypothetical protein				204000000					27.66
sample4_PROKKA_10143	ProteinGroup_72184	Microbial	6-phosphofructokinase				204000000					27.66
sample2_PROKKA_52116	ProteinGroup_307812	Microbial	Fructose-bisphosphate aldolase		204000000					28.25
sample3_PROKKA_261859	ProteinGroup_35467	Microbial	Polyribonucleotide nucleotidyltransferase			203000000					27.76
sample4_PROKKA_16122	ProteinGroup_278739	Microbial	Elongation factor Tu				203000000					27.65
sample2_PROKKA_157015	ProteinGroup_158038	Microbial	Putative 4,5-dihydroxyphthalate dehydrogenase		203000000					28.25
sp|Q9HBB8|CDHR5_HUMAN	ProteinGroup_18879	Human	Cadherin-related family member 5	56700000	41000000	15500000	89000000		26.55	25.89	24.03	26.52
sample1_PROKKA_163043	ProteinGroup_302018	microbial	putative 3-hydroxybutyryl-CoA dehydrogenase	202000000					28.43
sample1_PROKKA_62808	ProteinGroup_52498	microbial	Phosphoenolpyruvate carboxykinase [GTP]	202000000					28.43
sample4_PROKKA_212276	ProteinGroup_193581	Microbial	Alanine dehydrogenase 2				201000000					27.64
sample1_PROKKA_25446	ProteinGroup_568678	microbial	Glyceraldehyde-3-phosphate dehydrogenase	201000000					28.42
sample3_PROKKA_46091	ProteinGroup_487384	Microbial	putative enoyl-CoA hydratase echA8			201000000					27.74
sample2_PROKKA_00769	ProteinGroup_79412	Microbial	Glucose-6-phosphate isomerase		201000000					28.23
sample2_PROKKA_361610	ProteinGroup_266054	Microbial	1-deoxy-D-xylulose-5-phosphate synthase		200000000					28.23
sample1_PROKKA_137433	ProteinGroup_239123	microbial	hypothetical protein	200000000					28.42
sample2_PROKKA_192580	ProteinGroup_71084	Microbial	Lipoprotein LipO precursor		200000000					28.22
sp|P04745|AMY1_HUMAN	ProteinGroup_85596	Human	Alpha-amylase 1	99400000		9580000	90900000		27.38		23.33	26.55
sample2_PROKKA_02656	ProteinGroup_16556	Microbial	Pyruvate, phosphate dikinase		199000000					28.22
sample4_PROKKA_08003	ProteinGroup_50733	Microbial	Alpha-L-fucosidase				199000000					27.63
sample4_PROKKA_06404	ProteinGroup_5295	Microbial	Pyruvate-flavodoxin oxidoreductase				199000000					27.63
sample3_PROKKA_191922	ProteinGroup_42340	Microbial	Chaperone protein HtpG			199000000					27.73
sample2_PROKKA_115989	ProteinGroup_76443	Microbial	Phosphoenolpyruvate carboxykinase [ATP]		199000000					28.22
sample4_PROKKA_160568	ProteinGroup_67312	Microbial	Formate--tetrahydrofolate ligase				199000000					27.62
sample4_PROKKA_165034	ProteinGroup_226647	Microbial	Alanine dehydrogenase 1				199000000					27.62
sample2_PROKKA_50356	ProteinGroup_13721	Microbial	Exo-beta-D-glucosaminidase precursor		199000000					28.21
sp|O43895|XPP2_HUMAN	ProteinGroup_39515	Human	Xaa-Pro aminopeptidase 2	47500000		32500000	118000000		26.28		25.1	26.91
sample2_PROKKA_69665	ProteinGroup_176702	Microbial	Acyl-CoA dehydrogenase		198000000					28.21
sample3_PROKKA_195297	ProteinGroup_795636	Microbial	Elongation factor Tu			198000000					27.72
sample4_PROKKA_138747	ProteinGroup_230724	Microbial	6-phosphofructokinase				198000000					27.62
sample4_PROKKA_225039	ProteinGroup_230841	Microbial	hypothetical protein				198000000					27.62
sample4_PROKKA_17522	ProteinGroup_323755	Microbial	putative 3-hydroxybutyryl-CoA dehydrogenase				198000000					27.62
sample4_PROKKA_08875	ProteinGroup_29103	Microbial	Formate acetyltransferase				197000000					27.61
sp|P02788|TRFL_HUMAN	ProteinGroup_33533	Human	Lactotransferrin	6270000		5270000	185000000		23.28		22.46	27.52
sample3_PROKKA_149099	ProteinGroup_193306	Microbial	Elongation factor Tu			196000000					27.7
sample2_PROKKA_300259	ProteinGroup_65250	Microbial	Bacterial extracellular solute-binding protein		195000000					28.19
sample3_PROKKA_58872	ProteinGroup_163897	Microbial	Phosphoglycerate kinase			195000000					27.7
sample3_PROKKA_121506	ProteinGroup_508507	Microbial	50S ribosomal protein L5			195000000					27.7
sample2_PROKKA_152361	ProteinGroup_298187	Microbial	Metallo-beta-lactamase L1 precursor		195000000					28.19
sample3_PROKKA_237892	ProteinGroup_523384	Microbial	Rubrerythrin-1			195000000					27.7
sp|P12955|PEPD_HUMAN	ProteinGroup_94387	Human	Xaa-Pro dipeptidase	31500000	22800000		140000000		25.67	25.03		27.15
sample1_PROKKA_61017	ProteinGroup_306985	microbial	Fructose-bisphosphate aldolase	195000000					28.37
sample2_PROKKA_49631	ProteinGroup_76530	Microbial	Phosphoenolpyruvate carboxykinase [ATP]		194000000					28.18
sample1_PROKKA_22110	ProteinGroup_408542	microbial	hypothetical protein	194000000					28.37
sp|O14638|ENPP3_HUMAN	ProteinGroup_16633	Human	Ectonucleotide pyrophosphatase/phosphodiesterase family member 3	118000000			76300000		27.63			26.31
sample3_PROKKA_62132	ProteinGroup_74794	Microbial	60 kDa chaperonin			194000000					27.69
sample3_PROKKA_187446	ProteinGroup_167539	Microbial	Acetate kinase			194000000					27.69
sample2_PROKKA_06647	ProteinGroup_16642	Microbial	Pyruvate, phosphate dikinase		194000000					28.18
sp|Q9Y646|CBPQ_HUMAN	ProteinGroup_106407	Human	Carboxypeptidase Q	26800000	19800000	23300000	122000000		25.43	24.82	24.62	26.96
sample2_PROKKA_19184	ProteinGroup_345	Microbial	Thermophilic serine proteinase precursor		192000000					28.17
sp|P04406|G3P_HUMAN	ProteinGroup_235383	Human	Glyceraldehyde-3-phosphate dehydrogenase	36900000	13500000	115000000	26900000		25.91	24.26	26.93	24.89
sample2_PROKKA_80802	ProteinGroup_304370	Microbial	Fructose-bisphosphate aldolase		192000000					28.16
sample4_PROKKA_121416	ProteinGroup_150208	Microbial	Phosphoglycerate kinase				192000000					27.57
sample4_PROKKA_15462	ProteinGroup_37904	Microbial	Formate acetyltransferase				191000000					27.57
sample3_PROKKA_114503	ProteinGroup_72254	Microbial	60 kDa chaperonin			191000000					27.67
sample2_PROKKA_41130	ProteinGroup_484155	Microbial	Reverse rubrerythrin-1		191000000					28.15
sample1_PROKKA_238024	ProteinGroup_875586	microbial	Elongation factor Tu	191000000					28.34
sample3_PROKKA_28185	ProteinGroup_170735	Microbial	Elongation factor Tu			190000000					27.67
sample3_PROKKA_78053	ProteinGroup_225304	Microbial	Glyceraldehyde-3-phosphate dehydrogenase			190000000					27.67
sample2_PROKKA_14851	ProteinGroup_172418	Microbial	Acetyl-CoA acetyltransferase		190000000					28.15
sp|P01602|KV105_HUMAN	ProteinGroup_728186	Human	Immunoglobulin kappa variable 1-5 OS=Homo sapiens OX=9606 GN=IGKV1-5 PE=1 SV=2				190000000					27.56
sample3_PROKKA_232385	ProteinGroup_608179	Microbial	hypothetical protein			190000000					27.66
sample4_PROKKA_02471	ProteinGroup_40238	Microbial	Transketolase				190000000					27.56
sample2_PROKKA_81057	ProteinGroup_162768	Microbial	Phosphoglycerate kinase		190000000					28.15
sample3_PROKKA_160422	ProteinGroup_37904	Microbial	Formate acetyltransferase			190000000					27.66
sample4_PROKKA_73312	ProteinGroup_124377	Microbial	Glucose-6-phosphate isomerase				190000000					27.56
sample3_PROKKA_02312	ProteinGroup_230111	Microbial	Glyceraldehyde-3-phosphate dehydrogenase			189000000					27.66
sample4_PROKKA_105758	ProteinGroup_168789	Microbial	Elongation factor Tu				189000000					27.56
sample2_PROKKA_236975	ProteinGroup_333783	Microbial	Flagellin		189000000					28.14
sample2_PROKKA_246858	ProteinGroup_164527	Microbial	Phosphoglycerate kinase		189000000					28.14
sample4_PROKKA_17032	ProteinGroup_742653	Microbial	50S ribosomal protein L22				188000000					27.55
sample2_PROKKA_200585	ProteinGroup_102712	Microbial	Succinate-semialdehyde dehydrogenase (acetylating)		188000000					28.13
sample2_PROKKA_66261	ProteinGroup_71006	Microbial	60 kDa chaperonin		187000000					28.13
sample3_PROKKA_111271	ProteinGroup_4914	Microbial	DNA-directed RNA polymerase subunit beta'			187000000					27.64
sample2_PROKKA_04847	ProteinGroup_4958	Microbial	Pyruvate-flavodoxin oxidoreductase		187000000					28.12
sample2_PROKKA_15945	ProteinGroup_8219	Microbial	TonB dependent receptor		187000000					28.12
sample4_PROKKA_87727	ProteinGroup_674982	Microbial	30S ribosomal protein S8				187000000					27.54
sample3_PROKKA_249055	ProteinGroup_47308	Microbial	Chaperone protein DnaK			187000000					27.64
contam_P07477	ProteinGroup_376080	contaminant	P07477 SWISS-PROT:P07477 Tax	186000000					28.31
sample3_PROKKA_228867	ProteinGroup_445109	Microbial	Fumarate hydratase class I, aerobic			186000000					27.63
sample4_PROKKA_16199	ProteinGroup_257335	Microbial	D-3-phosphoglycerate dehydrogenase				186000000					27.53
sample2_PROKKA_262952	ProteinGroup_105868	Microbial	60 kDa chaperonin		186000000					28.11
sample2_PROKKA_345804	ProteinGroup_141902	Microbial	Glycine reductase complex component B subunits alpha and beta		185000000					28.11
sample2_PROKKA_14042	ProteinGroup_88371	Microbial	hypothetical protein		185000000					28.11
sample4_PROKKA_39610	ProteinGroup_516080	Microbial	Elongation factor Tu				185000000					27.53
sample2_PROKKA_09863	ProteinGroup_263186	Microbial	Glucokinase		185000000					28.11
sample4_PROKKA_17036	ProteinGroup_458818	Microbial	50S ribosomal protein L4				185000000					27.53
sample4_PROKKA_147323	ProteinGroup_398034	Microbial	Purine nucleoside phosphorylase DeoD-type				185000000					27.52
sample2_PROKKA_271990	ProteinGroup_2894	Microbial	DNA-directed RNA polymerase subunit beta		185000000					28.11
sample3_PROKKA_300453	ProteinGroup_395726	Microbial	60 kDa chaperonin			185000000					27.62
sample3_PROKKA_211363	ProteinGroup_308046	Microbial	Fructose-bisphosphate aldolase			184000000					27.62
sample1_PROKKA_22467	ProteinGroup_1861	microbial	Beta-hexosaminidase	184000000					28.29
sample3_PROKKA_30419	ProteinGroup_189408	Microbial	L-arabinose isomerase			184000000					27.61
sample3_PROKKA_42728	ProteinGroup_711001	Microbial	50S ribosomal protein L14			184000000					27.61
sample2_PROKKA_229006	ProteinGroup_74355	Microbial	60 kDa chaperonin		183000000					28.1
sample2_PROKKA_115975	ProteinGroup_41803	Microbial	SusD family protein		183000000					28.09
sample2_PROKKA_00975	ProteinGroup_234025	Microbial	Fructose-bisphosphate aldolase		183000000					28.09
sample2_PROKKA_03392	ProteinGroup_165960	Microbial	Aspartate aminotransferase		182000000					28.09
sample2_PROKKA_06300	ProteinGroup_82884	Microbial	putative propionyl-CoA carboxylase beta chain 5		182000000					28.09
sample4_PROKKA_90568	ProteinGroup_67035	Microbial	phosphoenolpyruvate carboxykinase				182000000					27.5
sample3_PROKKA_287995	ProteinGroup_408814	Microbial	Glycerol kinase			182000000					27.6
sample2_PROKKA_17028	ProteinGroup_179381	Microbial	Galactokinase		181000000					28.07
sample2_PROKKA_08369	ProteinGroup_27366	Microbial	Formate acetyltransferase		181000000					28.07
sample1_PROKKA_146200	ProteinGroup_328785	microbial	Flagellin	180000000					28.26
sample2_PROKKA_16250	ProteinGroup_161673	Microbial	Aldehyde-alcohol dehydrogenase		180000000					28.07
sample2_PROKKA_20212	ProteinGroup_302345	Microbial	putative 3-hydroxybutyryl-CoA dehydrogenase		179000000					28.06
sp|P35030|TRY3_HUMAN	ProteinGroup_279270	Human	Trypsin-3	30600	177000000		2200000		15.38	28.04		21.47
sample3_PROKKA_143775	ProteinGroup_241998	Microbial	D-lactate dehydrogenase			179000000					27.57
sample2_PROKKA_05544	ProteinGroup_163424	Microbial	Phosphoglycerate kinase		178000000					28.06
sample2_PROKKA_05909	ProteinGroup_107712	Microbial	putative FAD-linked oxidoreductase		178000000					28.05
sample2_PROKKA_307963	ProteinGroup_127939	Microbial	NADP-specific glutamate dehydrogenase		177000000					28.05
sample2_PROKKA_315300	ProteinGroup_31863	Microbial	Polyribonucleotide nucleotidyltransferase		177000000					28.05
sample3_PROKKA_132075	ProteinGroup_666009	Microbial	30S ribosomal protein S7			177000000					27.56
sample4_PROKKA_05826	ProteinGroup_56053	Microbial	L-fucose isomerase				177000000					27.46
sample4_PROKKA_101980	ProteinGroup_373460	Microbial	Triosephosphate isomerase				177000000					27.46
sample4_PROKKA_49267	ProteinGroup_727233	Microbial	50S ribosomal protein L18				177000000					27.46
sample2_PROKKA_176299	ProteinGroup_171398	Microbial	Phosphoglycerate kinase		176000000					28.04
sample3_PROKKA_115476	ProteinGroup_636894	Microbial	50S ribosomal protein L11			175000000					27.54
sample2_PROKKA_121482	ProteinGroup_5251	Microbial	Pyruvate-flavodoxin oxidoreductase		174000000					28.02
sample4_PROKKA_18938	ProteinGroup_224193	Microbial	UDP-glucose 4-epimerase				174000000					27.44
sample2_PROKKA_139065	ProteinGroup_269533	Microbial	D-ribose-binding periplasmic protein precursor		174000000					28.02
sample2_PROKKA_04724	ProteinGroup_274549	Microbial	(S)-sulfolactate dehydrogenase		173000000					28.01
sample2_PROKKA_62338	ProteinGroup_376665	Microbial	Glucosamine-6-phosphate deaminase 1		173000000					28.01
sample2_PROKKA_184896	ProteinGroup_122284	Microbial	hypothetical protein		173000000					28.01
sample2_PROKKA_39868	ProteinGroup_735426	Microbial	50S ribosomal protein L19		172000000					28.01
sp|Q6P587|FAHD1_HUMAN	ProteinGroup_421263	Human	Acylpyruvase FAHD1, mitochondrial	74500000			97600000		26.95			26.65
sample2_PROKKA_245415	ProteinGroup_168334	Microbial	Elongation factor Tu		172000000					28
sample2_PROKKA_269582	ProteinGroup_125567	Microbial	Glucose-6-phosphate isomerase		171000000					28
sample3_PROKKA_117988	ProteinGroup_271956	Microbial	Elongation factor Tu			171000000					27.51
sample4_PROKKA_210627	ProteinGroup_305022	Microbial	Fructose-bisphosphate aldolase				171000000					27.42
sample4_PROKKA_28755	ProteinGroup_214917	Microbial	Glyceraldehyde-3-phosphate dehydrogenase				171000000					27.42
sp|P08473|NEP_HUMAN	ProteinGroup_28328	Human	Neprilysin	119000000			52000000		27.65			25.79
sample1_PROKKA_131906	ProteinGroup_161466	microbial	Elongation factor Tu	170000000					28.18
sample1_PROKKA_00545	ProteinGroup_179045	microbial	D-allose transporter subunit	170000000					28.18
sample2_PROKKA_130428	ProteinGroup_134156	Microbial	putative succinyl-diaminopimelate desuccinylase		170000000					27.98
sample2_PROKKA_37337	ProteinGroup_26602	Microbial	Bacterial extracellular solute-binding proteins, family 5 Middle		169000000					27.98
sample3_PROKKA_242710	ProteinGroup_5323	Microbial	Pyruvate-flavodoxin oxidoreductase			169000000					27.49
sample2_PROKKA_78818	ProteinGroup_234445	Microbial	hypothetical protein		169000000					27.98
sample4_PROKKA_22004	ProteinGroup_365971	Microbial	Glyceraldehyde-3-phosphate dehydrogenase A				169000000					27.4
sample2_PROKKA_36814	ProteinGroup_104730	Microbial	Bacterial extracellular solute-binding protein		169000000					27.98
sample1_PROKKA_224364	ProteinGroup_165208	microbial	Elongation factor Tu	169000000					28.16
sample2_PROKKA_21072	ProteinGroup_184972	Microbial	Mannitol-1-phosphate 5-dehydrogenase		168000000					27.97
sample4_PROKKA_02856	ProteinGroup_187686	Microbial	Alanine dehydrogenase 2				168000000					27.4
sample3_PROKKA_208018	ProteinGroup_168614	Microbial	Flagellin B			168000000					27.48
sample2_PROKKA_17054	ProteinGroup_211031	Microbial	Phosphoserine aminotransferase		168000000					27.97
sample1_PROKKA_22892	ProteinGroup_306917	microbial	Fructose-bisphosphate aldolase	168000000					28.16
sample4_PROKKA_218431	ProteinGroup_181723	Microbial	Acyl-CoA dehydrogenase				168000000					27.39
sample2_PROKKA_122792	ProteinGroup_33992	Microbial	Glutamine synthetase		168000000					27.97
sample3_PROKKA_252988	ProteinGroup_476168	Microbial	putative 3-hydroxybutyryl-CoA dehydrogenase			168000000					27.48
sample3_PROKKA_181825	ProteinGroup_447211	Microbial	Acyl-CoA dehydrogenase, short-chain specific			167000000					27.48
sample3_PROKKA_163781	ProteinGroup_335664	Microbial	Formate--tetrahydrofolate ligase			167000000					27.48
sample3_PROKKA_227025	ProteinGroup_53990	Microbial	Chaperone protein DnaK			167000000					27.47
sample1_PROKKA_226690	ProteinGroup_34270	microbial	Elongation factor G	167000000					28.15
sample2_PROKKA_07976	ProteinGroup_514168	Microbial	hypothetical protein		166000000					27.95
sample2_PROKKA_167263	ProteinGroup_1029152	Microbial	50S ribosomal protein L11		166000000					27.95
sample4_PROKKA_70045	ProteinGroup_8383	Microbial	Beta-galactosidase				166000000					27.38
sample2_PROKKA_73015	ProteinGroup_35798	Microbial	Elongation factor G		166000000					27.95
sample2_PROKKA_277646	ProteinGroup_140030	Microbial	putative arabinose-binding protein precursor		166000000					27.95
sample1_PROKKA_26773	ProteinGroup_19923	microbial	Urocanate reductase precursor	166000000					28.14
sample3_PROKKA_168016	ProteinGroup_593809	Microbial	putative Hsp20 family chaperone			165000000					27.46
sample3_PROKKA_154587	ProteinGroup_73997	Microbial	60 kDa chaperonin			165000000					27.46
contam_O76013	ProteinGroup_109600	contaminant	O76013 SWISS-PROT:O76013 Keratin, type I cuticular HA6 (Hair keratin, type I HA6)	165000000					28.13
sample2_PROKKA_01221	ProteinGroup_114058	Microbial	hypothetical protein		165000000					27.94
sample4_PROKKA_19539	ProteinGroup_128276	Microbial	NAD-specific glutamate dehydrogenase				164000000					27.36
sample4_PROKKA_58891	ProteinGroup_538917	Microbial	Galactose-6-phosphate isomerase subunit LacB				164000000					27.36
sample3_PROKKA_76228	ProteinGroup_175562	Microbial	4-O-beta-D-mannosyl-D-glucose phosphorylase			164000000					27.45
sample2_PROKKA_53241	ProteinGroup_16798	Microbial	Pyruvate, phosphate dikinase		164000000					27.93
sample2_PROKKA_75866	ProteinGroup_5258	Microbial	Pyruvate-flavodoxin oxidoreductase		164000000					27.93
sample3_PROKKA_03888	ProteinGroup_225638	Microbial	Elongation factor G			164000000					27.45
sample3_PROKKA_103280	ProteinGroup_240694	Microbial	Phosphate acetyltransferase			164000000					27.44
sample3_PROKKA_191877	ProteinGroup_482964	Microbial	30S ribosomal protein S4			163000000					27.44
sample2_PROKKA_198031	ProteinGroup_76475	Microbial	Phosphoenolpyruvate carboxykinase [ATP]		163000000					27.92
sp|P02538|K2C6A_HUMAN	ProteinGroup_66185	Human	Keratin, type II cytoskeletal 6A OS=Homo sapiens OX=9606 GN=KRT6A PE=1 SV=3		78300000	60700000	24200000			26.84	26	24.74
sample2_PROKKA_131767	ProteinGroup_229919	Microbial	Beta-1,4-mannooligosaccharide phosphorylase		163000000					27.92
sample3_PROKKA_121504	ProteinGroup_671807	Microbial	30S ribosomal protein S8			163000000					27.44
sample3_PROKKA_24355	ProteinGroup_125773	Microbial	6-phospho-alpha-glucosidase			163000000					27.43
sample2_PROKKA_191779	ProteinGroup_126310	Microbial	Succinyl-CoA:coenzyme A transferase		162000000					27.92
sample2_PROKKA_343582	ProteinGroup_254605	Microbial	Putative KHG/KDPG aldolase		162000000					27.91
sample4_PROKKA_188860	ProteinGroup_5229	Microbial	Pyruvate-flavodoxin oxidoreductase				162000000					27.34
sample2_PROKKA_46601	ProteinGroup_167894	Microbial	Elongation factor Tu		161000000					27.91
sample3_PROKKA_42724	ProteinGroup_396577	Microbial	30S ribosomal protein S3			161000000					27.42
sample4_PROKKA_18069	ProteinGroup_241333	Microbial	Ornithine carbamoyltransferase, catabolic				161000000					27.34
sample2_PROKKA_251949	ProteinGroup_459988	Microbial	50S ribosomal protein L4		161000000					27.9
sample1_PROKKA_01156	ProteinGroup_414667	microbial	50S ribosomal protein L3	160000000					28.08
sample1_PROKKA_144733	ProteinGroup_13340	microbial	hypothetical protein	160000000					28.08
sample3_PROKKA_126962	ProteinGroup_642064	Microbial	50S ribosomal protein L11			160000000					27.41
sample3_PROKKA_121503	ProteinGroup_527389	Microbial	50S ribosomal protein L6			160000000					27.41
sample2_PROKKA_01580	ProteinGroup_180166	Microbial	Flavo-diiron protein FprA1		159000000					27.88
sample2_PROKKA_149667	ProteinGroup_5310	Microbial	Pyruvate-flavodoxin oxidoreductase		158000000					27.88
sample3_PROKKA_93338	ProteinGroup_300455	Microbial	Shikimate dehydrogenase			157000000					27.39
sample4_PROKKA_19637	ProteinGroup_179870	Microbial	NAD-dependent methanol dehydrogenase				157000000					27.3
sample3_PROKKA_43871	ProteinGroup_460886	Microbial	50S ribosomal protein L4			157000000					27.39
sample2_PROKKA_14790	ProteinGroup_349844	Microbial	putative enoyl-CoA hydratase echA8		157000000					27.87
sample3_PROKKA_147927	ProteinGroup_265376	Microbial	Elongation factor Tu			157000000					27.38
sample4_PROKKA_17399	ProteinGroup_165493	Microbial	Elongation factor Tu				157000000					27.3
sample4_PROKKA_152061	ProteinGroup_508507	Microbial	50S ribosomal protein L5				157000000					27.3
sample2_PROKKA_331033	ProteinGroup_99322	Microbial	putative glycine dehydrogenase (decarboxylating) subunit 2		156000000					27.86
sample1_PROKKA_143092	ProteinGroup_108860	microbial	Uronate isomerase	156000000					28.05
sample4_PROKKA_110475	ProteinGroup_526705	Microbial	Rubrerythrin-1				156000000					27.29
sample2_PROKKA_20489	ProteinGroup_129482	Microbial	Phosphoglucomutase		156000000					27.86
sample1_PROKKA_11638	ProteinGroup_74189	microbial	N,N'-diacetylchitobiose phosphorylase	156000000					28.05
sample2_PROKKA_52161	ProteinGroup_76400	Microbial	Phosphoenolpyruvate carboxykinase [ATP]		155000000					27.85
sample3_PROKKA_78928	ProteinGroup_227931	Microbial	Ketol-acid reductoisomerase			155000000					27.37
sample2_PROKKA_15946	ProteinGroup_72043	Microbial	SusD family protein		155000000					27.85
sample2_PROKKA_90315	ProteinGroup_201449	Microbial	Anaerobic glycerol-3-phosphate dehydrogenase subunit C		155000000					27.85
sample3_PROKKA_212287	ProteinGroup_127860	Microbial	NAD(P)-specific glutamate dehydrogenase			155000000					27.37
sample3_PROKKA_91998	ProteinGroup_980978	Microbial	Ketol-acid reductoisomerase			155000000					27.37
sample3_PROKKA_64812	ProteinGroup_505769	Microbial	Pyruvate-flavodoxin oxidoreductase			155000000					27.36
sample1_PROKKA_97953	ProteinGroup_647724	microbial	hypothetical protein	155000000					28.04
sample3_PROKKA_91308	ProteinGroup_16870	Microbial	Aldehyde-alcohol dehydrogenase			155000000					27.36
sample2_PROKKA_168730	ProteinGroup_139028	Microbial	Multiple sugar-binding protein precursor		154000000					27.84
sample2_PROKKA_04093	ProteinGroup_11328	Microbial	hypothetical protein		154000000					27.84
sample1_PROKKA_96974	ProteinGroup_32226	microbial	Elongation factor G	154000000					28.03
sample3_PROKKA_63839	ProteinGroup_76622	Microbial	Phosphoenolpyruvate carboxykinase [ATP]			154000000					27.36
sample1_PROKKA_13786	ProteinGroup_527186	microbial	Acyl-CoA dehydrogenase	154000000					28.03
contam_P78386	ProteinGroup_87345	contaminant	P78386 SWISS-PROT:P78386 Keratin, type II cuticular Hb5 (Hair keratin, type II Hb5) - Homo sapiens (Human).	154000000					28.03
sample2_PROKKA_181574	ProteinGroup_341104	Microbial	Gluconate 5-dehydrogenase		154000000					27.84
sample4_PROKKA_193466	ProteinGroup_167866	Microbial	Elongation factor Tu				154000000					27.27
sample2_PROKKA_207169	ProteinGroup_210643	Microbial	Phosphoserine aminotransferase		153000000					27.83
sample2_PROKKA_188224	ProteinGroup_227344	Microbial	2-dehydro-3-deoxygluconokinase		153000000					27.83
sample2_PROKKA_28348	ProteinGroup_172252	Microbial	Acetyl-CoA acetyltransferase		153000000					27.83
sample2_PROKKA_01718	ProteinGroup_501253	Microbial	50S ribosomal protein L6		153000000					27.83
sample3_PROKKA_309498	ProteinGroup_239056	Microbial	hypothetical protein			153000000					27.35
sample1_PROKKA_15900	ProteinGroup_562704	microbial	PTS system mannose-specific EIIAB component	153000000					28.02
sample3_PROKKA_50528	ProteinGroup_323553	Microbial	putative 3-hydroxybutyryl-CoA dehydrogenase			153000000					27.34
sample1_PROKKA_02647	ProteinGroup_532417	microbial	hypothetical protein	153000000					28.01
sample1_PROKKA_02266	ProteinGroup_320565	microbial	putative 3-hydroxybutyryl-CoA dehydrogenase	152000000					28.01
sample2_PROKKA_186175	ProteinGroup_251016	Microbial	6-phosphofructokinase		152000000					27.82
sample1_PROKKA_26610	ProteinGroup_224351	microbial	Glyceraldehyde-3-phosphate dehydrogenase	152000000					28.01
sample4_PROKKA_103668	ProteinGroup_337510	Microbial	L-fuculose phosphate aldolase				152000000					27.26
sample3_PROKKA_22076	ProteinGroup_980125	Microbial	50S ribosomal protein L28			152000000					27.34
sample3_PROKKA_101974	ProteinGroup_211294	Microbial	Multiple sugar-binding periplasmic receptor ChvE precursor			152000000					27.34
sample2_PROKKA_46802	ProteinGroup_141451	Microbial	Enolase		152000000					27.82
sample2_PROKKA_47456	ProteinGroup_101138	Microbial	hypothetical protein		152000000					27.82
sample3_PROKKA_156585	ProteinGroup_601620	Microbial	60 kDa chaperonin			151000000					27.33
sample4_PROKKA_09853	ProteinGroup_76250	Microbial	Phosphoenolpyruvate carboxykinase [ATP]				151000000					27.25
sample3_PROKKA_189863	ProteinGroup_541724	Microbial	Ferritin			151000000					27.33
sample4_PROKKA_121726	ProteinGroup_130565	Microbial	NADP-dependent glyceraldehyde-3-phosphate dehydrogenase				151000000					27.25
sample4_PROKKA_13614	ProteinGroup_291510	Microbial	hypothetical protein				151000000					27.25
sample2_PROKKA_81136	ProteinGroup_372912	Microbial	Bile acid 7-dehydroxylase 1/3		151000000					27.81
sample4_PROKKA_145474	ProteinGroup_243317	Microbial	6-phosphofructokinase				150000000					27.24
sample2_PROKKA_272355	ProteinGroup_863	Microbial	Endo-alpha-N-acetylgalactosaminidase precursor		150000000					27.8
sample4_PROKKA_48229	ProteinGroup_524152	Microbial	50S ribosomal protein L5				150000000					27.24
sample3_PROKKA_61052	ProteinGroup_605351	Microbial	Glyceraldehyde-3-phosphate dehydrogenase			150000000					27.32
sample2_PROKKA_164764	ProteinGroup_160751	Microbial	Acetate kinase		150000000					27.8
sample2_PROKKA_61747	ProteinGroup_262149	Microbial	Fructosamine deglycase FrlB		149000000					27.79
sp|Q9UFH2|DYH17_HUMAN	ProteinGroup_66	Human	Dynein heavy chain 17, axonemal OS=Homo sapiens OX=9606 GN=DNAH17 PE=1 SV=3			149000000					27.31
sample4_PROKKA_09571	ProteinGroup_5235	Microbial	Pyruvate-flavodoxin oxidoreductase				149000000					27.23
sample3_PROKKA_40096	ProteinGroup_4008	Microbial	DNA-directed RNA polymerase subunit beta'			149000000					27.31
sample4_PROKKA_175703	ProteinGroup_820403	Microbial	50S ribosomal protein L23				149000000					27.23
sample2_PROKKA_01728	ProteinGroup_470657	Microbial	30S ribosomal protein S4		149000000					27.79
sample4_PROKKA_05256	ProteinGroup_281624	Microbial	hypothetical protein				149000000					27.23
sample4_PROKKA_13455	ProteinGroup_208201	Microbial	hypothetical protein				149000000					27.23
sample3_PROKKA_50442	ProteinGroup_714830	Microbial	50S ribosomal protein L19			149000000					27.3
sample2_PROKKA_201788	ProteinGroup_232800	Microbial	Glyceraldehyde-3-phosphate dehydrogenase A		148000000					27.78
sample1_PROKKA_150259	ProteinGroup_170091	microbial	Acryloyl-CoA reductase (NADH)	148000000					27.97
sample1_PROKKA_108116	ProteinGroup_72598	microbial	60 kDa chaperonin	147000000					27.96
sample4_PROKKA_40504	ProteinGroup_234971	Microbial	hypothetical protein				147000000					27.21
sample2_PROKKA_320912	ProteinGroup_668693	Microbial	30S ribosomal protein S8		147000000					27.77
sample4_PROKKA_225275	ProteinGroup_296316	Microbial	Sialidase precursor				147000000					27.21
sample3_PROKKA_105190	ProteinGroup_301041	Microbial	4-hydroxyphenylacetate decarboxylase large subunit			147000000					27.29
sample2_PROKKA_39316	ProteinGroup_5288	Microbial	Pyruvate-flavodoxin oxidoreductase		147000000					27.77
sample2_PROKKA_104301	ProteinGroup_76039	Microbial	Phosphoenolpyruvate carboxykinase [ATP]		147000000					27.77
sample2_PROKKA_197708	ProteinGroup_16566	Microbial	Pyruvate, phosphate dikinase		147000000					27.77
sample4_PROKKA_193060	ProteinGroup_472183	Microbial	30S ribosomal protein S4				146000000					27.2
sample3_PROKKA_307692	ProteinGroup_350621	Microbial	5-methyltetrahydrofolate:corrinoid/iron-sulfur protein co-methyltransferase			146000000					27.28
sp|O95497|VNN1_HUMAN	ProteinGroup_84640	Human	Pantetheinase	35400000	90800000	19300000			25.84	27.06	24.35
sample1_PROKKA_02265	ProteinGroup_345961	microbial	putative enoyl-CoA hydratase echA8	145000000					27.94
sample3_PROKKA_299742	ProteinGroup_270592	Microbial	Cysteine synthase			145000000					27.27
sample2_PROKKA_13299	ProteinGroup_176231	Microbial	Acyl-CoA dehydrogenase		145000000					27.75
sample4_PROKKA_99838	ProteinGroup_700294	Microbial	50S ribosomal protein L21				145000000					27.19
sample3_PROKKA_218791	ProteinGroup_28384	Microbial	Formate acetyltransferase			145000000					27.27
sp|Q8WWA0|ITLN1_HUMAN	ProteinGroup_264688	Human	Intelectin-1	20300000	29800000	34500000	60000000		25.02	25.42	25.18	25.99
sample2_PROKKA_18517	ProteinGroup_693876	Microbial	Glyceraldehyde-3-phosphate dehydrogenase A		144000000					27.75
sample3_PROKKA_226723	ProteinGroup_241082	Microbial	Elongation factor Ts			144000000					27.26
sample3_PROKKA_08579	ProteinGroup_345195	Microbial	Phthiodiolone/phenolphthiodiolone dimycocerosates ketoreductase			144000000					27.26
sample3_PROKKA_123812	ProteinGroup_305637	Microbial	Fructose-bisphosphate aldolase			144000000					27.26
sample2_PROKKA_276479	ProteinGroup_321316	Microbial	putative 3-hydroxybutyryl-CoA dehydrogenase		144000000					27.74
sample2_PROKKA_253252	ProteinGroup_350035	Microbial	putative enoyl-CoA hydratase echA8		144000000					27.74
sample3_PROKKA_13546	ProteinGroup_16885	Microbial	Aldehyde-alcohol dehydrogenase			144000000					27.26
sample1_PROKKA_132936	ProteinGroup_171167	microbial	Acetyl-CoA acetyltransferase	143000000					27.92
sample4_PROKKA_136808	ProteinGroup_225378	Microbial	Glyceraldehyde-3-phosphate dehydrogenase				143000000					27.18
sample2_PROKKA_199616	ProteinGroup_71639	Microbial	Tryptophanase 1		143000000					27.74
sample2_PROKKA_16339	ProteinGroup_70424	Microbial	Trypsin-resistant surface T6 protein precursor		143000000					27.73
sample2_PROKKA_183998	ProteinGroup_249661	Microbial	Acyl-CoA dehydrogenase, short-chain specific		143000000					27.73
sp|A0A0B4J2D9|KVD13_HUMAN	ProteinGroup_728187	Human	Immunoglobulin kappa variable 1D-13 OS=Homo sapiens OX=9606 GN=IGKV1D-13 PE=3 SV=1				143000000					27.17
sp|P12273|PIP_HUMAN	ProteinGroup_623571	Human	rolactin-inducible protein OS=Homo sapiens OX=9606 GN=PIP PE=1 SV=1				143000000					27.17
sample1_PROKKA_62820	ProteinGroup_123709	microbial	NAD-specific glutamate dehydrogenase	143000000					27.92
sample2_PROKKA_84862	ProteinGroup_232270	Microbial	Glyceraldehyde-3-phosphate dehydrogenase		143000000					27.73
sample4_PROKKA_02857	ProteinGroup_117796	Microbial	Taurine--pyruvate aminotransferase				143000000					27.17
sample4_PROKKA_187886	ProteinGroup_467706	Microbial	30S ribosomal protein S4				142000000					27.17
sample4_PROKKA_111421	ProteinGroup_81460	Microbial	Glucose-6-phosphate isomerase				142000000					27.17
sample2_PROKKA_42624	ProteinGroup_49119	Microbial	Chaperone protein DnaK		142000000					27.72
sample1_PROKKA_142963	ProteinGroup_307125	microbial	Fructose-bisphosphate aldolase	142000000					27.91
sample1_PROKKA_71779	ProteinGroup_5269	microbial	Pyruvate-flavodoxin oxidoreductase	142000000					27.91
sample2_PROKKA_229139	ProteinGroup_202079	Microbial	Aspartate-semialdehyde dehydrogenase		142000000					27.72
sample4_PROKKA_166095	ProteinGroup_197855	Microbial	Transaldolase				142000000					27.16
sample2_PROKKA_44568	ProteinGroup_31170	Microbial	Oligopeptide-binding protein SarA precursor		142000000					27.72
sample3_PROKKA_191675	ProteinGroup_28720	Microbial	Formate acetyltransferase			142000000					27.24
sample1_PROKKA_12038	ProteinGroup_26443	microbial	1,4-alpha-glucan branching enzyme GlgB	142000000					27.9
sample3_PROKKA_88925	ProteinGroup_408617	Microbial	hypothetical protein			142000000					27.23
sample3_PROKKA_54502	ProteinGroup_248099	Microbial	Fructosamine deglycase FrlB			141000000					27.23
sample1_PROKKA_69817	ProteinGroup_91129	microbial	L-arabinose isomerase	141000000					27.9
sample2_PROKKA_314491	ProteinGroup_419654	Microbial	Acetate CoA-transferase subunit alpha		141000000					27.71
sample1_PROKKA_161886	ProteinGroup_33664	microbial	Carbon monoxide dehydrogenase/acetyl-CoA synthase subunit alpha	141000000					27.9
sample2_PROKKA_11740	ProteinGroup_4960	Microbial	Pyruvate-flavodoxin oxidoreductase		141000000					27.71
sample4_PROKKA_171141	ProteinGroup_241324	Microbial	Fructose-bisphosphate aldolase				141000000					27.15
sample2_PROKKA_160270	ProteinGroup_105228	Microbial	hypothetical protein		141000000					27.71
sample2_PROKKA_04263	ProteinGroup_16862	Microbial	Aldehyde-alcohol dehydrogenase		141000000					27.71
sample2_PROKKA_79046	ProteinGroup_173717	Microbial	Purine-binding protein precursor		141000000					27.71
sample2_PROKKA_87879	ProteinGroup_58605	Microbial	Pyruvate, phosphate dikinase		141000000					27.7
sample1_PROKKA_181488	ProteinGroup_672066	microbial	30S ribosomal protein S8	140000000					27.89
sample2_PROKKA_77635	ProteinGroup_140120	Microbial	Lactose-binding protein precursor		140000000					27.7
sample4_PROKKA_116721	ProteinGroup_132118	Microbial	Pyruvate, phosphate dikinase				140000000					27.14
sample1_PROKKA_03204	ProteinGroup_121034	microbial	NAD(P)-specific glutamate dehydrogenase	140000000					27.89
sample3_PROKKA_306996	ProteinGroup_163871	Microbial	Elongation factor Tu			140000000					27.22
sample2_PROKKA_16616	ProteinGroup_175473	Microbial	4-O-beta-D-mannosyl-D-glucose phosphorylase		140000000					27.7
sample3_PROKKA_36586	ProteinGroup_242449	Microbial	Fructose-bisphosphate aldolase			140000000					27.22
sample3_PROKKA_237064	ProteinGroup_73742	Microbial	60 kDa chaperonin			140000000					27.22
sample2_PROKKA_16488	ProteinGroup_152168	Microbial	Phosphoglycerate kinase		140000000					27.7
sample3_PROKKA_229009	ProteinGroup_242354	Microbial	Malate dehydrogenase			140000000					27.21
sample1_PROKKA_192597	ProteinGroup_128520	microbial	NADP-specific glutamate dehydrogenase	140000000					27.88
sample4_PROKKA_32225	ProteinGroup_524113	Microbial	50S ribosomal protein L6				139000000					27.14
sample2_PROKKA_45396	ProteinGroup_450470	Microbial	50S ribosomal protein L3		139000000					27.69
sample4_PROKKA_175656	ProteinGroup_998910	Microbial	50S ribosomal protein L30				139000000					27.14
sample2_PROKKA_110299	ProteinGroup_91129	Microbial	L-arabinose isomerase		139000000					27.69
sample4_PROKKA_74897	ProteinGroup_74851	Microbial	60 kDa chaperonin				139000000					27.14
sample4_PROKKA_17023	ProteinGroup_674633	Microbial	30S ribosomal protein S8				139000000					27.14
sample4_PROKKA_150760	ProteinGroup_108669	Microbial	Pyruvate, phosphate dikinase				139000000					27.13
sample4_PROKKA_149184	ProteinGroup_530064	Microbial	50S ribosomal protein L6				139000000					27.13
sample4_PROKKA_13797	ProteinGroup_30768	Microbial	Methylmalonyl-CoA mutase large subunit				139000000					27.13
sample2_PROKKA_150244	ProteinGroup_12112	Microbial	Pyruvate, phosphate dikinase		138000000					27.68
sample2_PROKKA_97188	ProteinGroup_100571	Microbial	Altronate oxidoreductase		138000000					27.68
sample3_PROKKA_270501	ProteinGroup_161123	Microbial	Aldehyde-alcohol dehydrogenase			138000000					27.19
sample1_PROKKA_111414	ProteinGroup_226950	microbial	2-dehydro-3-deoxygluconokinase	138000000					27.86
sample4_PROKKA_139642	ProteinGroup_164906	Microbial	Phosphoglycerate kinase				138000000					27.12
sample2_PROKKA_49285	ProteinGroup_234401	Microbial	Kynurenine formamidase		137000000					27.67
sample4_PROKKA_126021	ProteinGroup_467572	Microbial	Aldehyde-alcohol dehydrogenase				137000000					27.12
sample3_PROKKA_87670	ProteinGroup_161184	Microbial	Acetyl-CoA acetyltransferase			137000000					27.19
sample3_PROKKA_233977	ProteinGroup_526227	Microbial	2,3-bisphosphoglycerate-independent phosphoglycerate mutase			137000000					27.18
sample4_PROKKA_145151	ProteinGroup_894736	Microbial	30S ribosomal protein S16				136000000					27.11
sample2_PROKKA_271348	ProteinGroup_214380	Microbial	Acryloyl-CoA reductase electron transfer subunit beta		136000000					27.66
sp|Q9ULA0|DNPEP_HUMAN	ProteinGroup_104598	Human	Aspartyl aminopeptidase OS=Homo sapiens OX=9606 GN=DNPEP PE=1 SV=1				136000000					27.1
sample2_PROKKA_57307	ProteinGroup_139636	Microbial	Lactose-binding protein precursor		136000000					27.66
sample2_PROKKA_01803	ProteinGroup_157975	Microbial	Arginine biosynthesis bifunctional protein ArgJ		136000000					27.65
sample2_PROKKA_306614	ProteinGroup_169453	Microbial	Acetate kinase		136000000					27.65
sample2_PROKKA_296785	ProteinGroup_153897	Microbial	hypothetical protein		136000000					27.65
sample2_PROKKA_52901	ProteinGroup_40204	Microbial	Elongation factor G		136000000					27.65
sample4_PROKKA_58892	ProteinGroup_637168	Microbial	Galactose-6-phosphate isomerase subunit LacA				135000000					27.1
sample4_PROKKA_87715	ProteinGroup_459051	Microbial	50S ribosomal protein L4				135000000					27.09
sample2_PROKKA_131764	ProteinGroup_107737	Microbial	Multiple sugar-binding protein precursor		134000000					27.64
sample2_PROKKA_14794	ProteinGroup_221021	Microbial	Acryloyl-CoA reductase electron transfer subunit beta		134000000					27.64
sample2_PROKKA_54751	ProteinGroup_69728	Microbial	Oligo-1,6-glucosidase		134000000					27.63
sample4_PROKKA_20201	ProteinGroup_388470	Microbial	60 kDa chaperonin				134000000					27.08
sample1_PROKKA_65059	ProteinGroup_182811	microbial	Inosamine-phosphate amidinotransferase 1	134000000					27.82
sample3_PROKKA_07133	ProteinGroup_702332	Microbial	Penicillinase repressor			133000000					27.15
sample4_PROKKA_199110	ProteinGroup_127007	Microbial	NAD-specific glutamate dehydrogenase				133000000					27.07
sample2_PROKKA_126553	ProteinGroup_234080	Microbial	Ketol-acid reductoisomerase		133000000					27.62
sample4_PROKKA_49456	ProteinGroup_213841	Microbial	NADP-dependent isopropanol dehydrogenase				133000000					27.07
sample2_PROKKA_10991	ProteinGroup_279312	Microbial	1,3-beta-galactosyl-N-acetylhexosamine phosphorylase		132000000					27.62
sample2_PROKKA_17506	ProteinGroup_374	Microbial	PII-type proteinase precursor		132000000					27.62
sample2_PROKKA_83360	ProteinGroup_124871	Microbial	NADP-specific glutamate dehydrogenase		132000000					27.62
sample4_PROKKA_80983	ProteinGroup_219450	Microbial	L-asparaginase 2 precursor				132000000					27.07
sp|P06310|KV230_HUMAN	ProteinGroup_716522	Human	Immunoglobulin kappa variable 2-30 OS=Homo sapiens OX=9606 GN=IGKV2-30 PE=3 SV=2				132000000					27.07
sample3_PROKKA_239969	ProteinGroup_210294	Microbial	2-oxoglutarate oxidoreductase subunit KorA			132000000					27.13
sample4_PROKKA_01647	ProteinGroup_5867	Microbial	hypothetical protein				132000000					27.06
sample2_PROKKA_245161	ProteinGroup_78399	Microbial	Glycine/sarcosine/betaine reductase complex component C subunit beta		132000000					27.61
sample2_PROKKA_118262	ProteinGroup_76445	Microbial	Phosphoenolpyruvate carboxykinase [ATP]		132000000					27.61
sample4_PROKKA_80676	ProteinGroup_784137	Microbial	50S ribosomal protein L21				132000000					27.06
sample2_PROKKA_246547	ProteinGroup_200233	Microbial	ABC transporter periplasmic-binding protein YtfQ precursor		132000000					27.61
sample4_PROKKA_139866	ProteinGroup_168822	Microbial	Elongation factor Tu				131000000					27.06
sample3_PROKKA_181576	ProteinGroup_206770	Microbial	30S ribosomal protein S1			131000000					27.12
sample3_PROKKA_266132	ProteinGroup_710707	Microbial	Fructose-bisphosphate aldolase			131000000					27.12
sample1_PROKKA_74277	ProteinGroup_87748	microbial	hypothetical protein	131000000					27.79
sample3_PROKKA_204463	ProteinGroup_281540	Microbial	hypothetical protein			131000000					27.12
sample2_PROKKA_310425	ProteinGroup_928775	Microbial	Glyceraldehyde-3-phosphate dehydrogenase 1		131000000					27.6
sample2_PROKKA_03154	ProteinGroup_3845	Microbial	Phosphoribosylformylglycinamidine synthase		131000000					27.6
sample2_PROKKA_86996	ProteinGroup_571621	Microbial	50S ribosomal protein L10		131000000					27.6
sample4_PROKKA_30252	ProteinGroup_85901	Microbial	Pyruvate, phosphate dikinase				131000000					27.05
sample2_PROKKA_11605	ProteinGroup_250920	Microbial	Glucokinase		131000000					27.6
sample3_PROKKA_99099	ProteinGroup_74463	Microbial	Beta-xylosidase			130000000					27.12
sp|P02769|ALBU_BOVIN	ProteinGroup_53600	contaminant	ALBU_BOVIN		2090000	125000000	3100000			21.51	27.06	21.94
sample3_PROKKA_42723	ProteinGroup_704706	Microbial	50S ribosomal protein L22			130000000					27.11
sample2_PROKKA_323304	ProteinGroup_16655	Microbial	Pyruvate, phosphate dikinase		130000000					27.59
sample2_PROKKA_20203	ProteinGroup_222316	Microbial	Glyceraldehyde-3-phosphate dehydrogenase		130000000					27.59
sample2_PROKKA_288656	ProteinGroup_579013	Microbial	Carbon monoxide dehydrogenase small chain		130000000					27.59
sample4_PROKKA_49266	ProteinGroup_784033	Microbial	50S ribosomal protein L6				130000000					27.04
sample4_PROKKA_40813	ProteinGroup_73980	Microbial	60 kDa chaperonin				130000000					27.04
sample2_PROKKA_67896	ProteinGroup_499481	Microbial	Inosamine-phosphate amidinotransferase 1		130000000					27.58
sample1_PROKKA_139368	ProteinGroup_122963	microbial	NAD(P)-specific glutamate dehydrogenase	129000000					27.77
sample3_PROKKA_244273	ProteinGroup_83923	Microbial	Phosphoglucomutase			129000000					27.1
sample3_PROKKA_245857	ProteinGroup_231873	Microbial	Glyceraldehyde-3-phosphate dehydrogenase			129000000					27.1
sample4_PROKKA_25185	ProteinGroup_534738	Microbial	50S ribosomal protein L17				129000000					27.03
sample2_PROKKA_248539	ProteinGroup_21929	Microbial	Thermostable beta-glucosidase B		129000000					27.58
sample3_PROKKA_319868	ProteinGroup_526481	Microbial	Rubrerythrin-1			129000000					27.1
sample2_PROKKA_149859	ProteinGroup_248315	Microbial	Glyceraldehyde-3-phosphate dehydrogenase		129000000					27.57
sample2_PROKKA_164775	ProteinGroup_556993	Microbial	Flavodoxin-1		128000000					27.57
sample2_PROKKA_321731	ProteinGroup_171532	Microbial	Acetyl-CoA acetyltransferase		128000000					27.57
sample2_PROKKA_99626	ProteinGroup_128830	Microbial	Glucose-6-phosphate isomerase		128000000					27.57
sample3_PROKKA_305366	ProteinGroup_818556	Microbial	Elongation factor Tu			128000000					27.09
sample2_PROKKA_11698	ProteinGroup_76444	Microbial	Phosphoenolpyruvate carboxykinase [ATP]		128000000					27.57
sample3_PROKKA_167394	ProteinGroup_238480	Microbial	Malate dehydrogenase			128000000					27.09
sample4_PROKKA_183970	ProteinGroup_209422	Microbial	N-acetyl-gamma-glutamyl-phosphate reductase				128000000					27.02
sample3_PROKKA_314865	ProteinGroup_667243	Microbial	Elongation factor Tu			128000000					27.09
sample1_PROKKA_30825	ProteinGroup_5302	microbial	Pyruvate-flavodoxin oxidoreductase	128000000					27.75
sample4_PROKKA_13796	ProteinGroup_29549	Microbial	Methylmalonyl-CoA mutase				128000000					27.02
sample1_PROKKA_206214	ProteinGroup_519249	microbial	Phosphoenolpyruvate carboxykinase [ATP]	128000000					27.75
sample4_PROKKA_82522	ProteinGroup_524244	Microbial	50S ribosomal protein L6				127000000					27.01
sample1_PROKKA_225103	ProteinGroup_172308	microbial	NAD-specific glutamate dehydrogenase	127000000					27.75
sample4_PROKKA_24729	ProteinGroup_577826	Microbial	Ferritin				127000000					27.01
sample2_PROKKA_18448	ProteinGroup_72050	Microbial	Fumarate hydratase class I, aerobic		127000000					27.56
sample3_PROKKA_223750	ProteinGroup_149866	Microbial	Acetyl-CoA acetyltransferase			127000000					27.08
sample2_PROKKA_265070	ProteinGroup_111621	Microbial	Glutamate synthase [NADPH] small chain		127000000					27.56
sample4_PROKKA_33154	ProteinGroup_98108	Microbial	Cytosol non-specific dipeptidase				127000000					27.01
sample1_PROKKA_18204	ProteinGroup_57532	microbial	Oligopeptide-binding protein AppA precursor	127000000					27.74
sample1_PROKKA_92527	ProteinGroup_414859	microbial	hypothetical protein	126000000					27.74
sample1_PROKKA_235270	ProteinGroup_258869	microbial	putative epimerase/dehydratase	126000000					27.73
sample3_PROKKA_48678	ProteinGroup_677764	Microbial	30S ribosomal protein S9			126000000					27.07
sample4_PROKKA_217244	ProteinGroup_56071	Microbial	L-fucose isomerase				126000000					27
sp|P04259|K2C6B_HUMAN	ProteinGroup_66190	Human	Keratin, type II cytoskeletal 6B	11700000	36900000	76400000	1030000		24.2	25.74	26.34	20.43
sample4_PROKKA_125309	ProteinGroup_910303	Microbial	Elongation factor Tu				126000000					27
sample4_PROKKA_189536	ProteinGroup_481760	Microbial	Superoxide dismutase [Mn/Fe]				126000000					27
sample3_PROKKA_54693	ProteinGroup_161162	Microbial	Acetyl-CoA acetyltransferase			126000000					27.06
sample1_PROKKA_113139	ProteinGroup_420979	microbial	Sirohydrochlorin cobaltochelatase	126000000					27.73
sample2_PROKKA_01505	ProteinGroup_76427	Microbial	Lipoprotein LipO precursor		126000000					27.54
sample2_PROKKA_224700	ProteinGroup_76488	Microbial	Phosphoenolpyruvate carboxykinase [ATP]		126000000					27.54
sample4_PROKKA_22015	ProteinGroup_516022	Microbial	50S ribosomal protein L5				125000000					26.99
sample3_PROKKA_00136	ProteinGroup_321187	Microbial	Transketolase			125000000					27.06
sample2_PROKKA_124505	ProteinGroup_96556	Microbial	Multiple sugar-binding protein precursor		125000000					27.53
sp|P25311|ZA2G_HUMAN	ProteinGroup_288673	Human	Zinc-alpha-2-glycoprotein	78300000	31100000		15700000		27.02	25.49		24.15
sample2_PROKKA_18621	ProteinGroup_50864	Microbial	Phosphoenolpyruvate carboxykinase [GTP]		125000000					27.53
sample1_PROKKA_97312	ProteinGroup_149345	microbial	maltose ABC transporter periplasmic protein	125000000					27.72
sample3_PROKKA_39879	ProteinGroup_281687	Microbial	D-3-phosphoglycerate dehydrogenase			125000000					27.05
sample3_PROKKA_164555	ProteinGroup_526036	Microbial	L-fucose isomerase			125000000					27.05
sample4_PROKKA_18348	ProteinGroup_602625	Microbial	Bifunctional protein PaaZ				124000000					26.98
sample2_PROKKA_81150	ProteinGroup_199274	Microbial	Glyceraldehyde-3-phosphate dehydrogenase		124000000					27.53
sample4_PROKKA_21814	ProteinGroup_478942	Microbial	hypothetical protein				124000000					26.98
sample2_PROKKA_43535	ProteinGroup_100876	Microbial	Carbon monoxide dehydrogenase 1		124000000					27.52
sample3_PROKKA_185139	ProteinGroup_487782	Microbial	Pyruvate kinase			124000000					27.04
sample1_PROKKA_66780	ProteinGroup_121995	microbial	NAD-specific glutamate dehydrogenase	124000000					27.71
sample4_PROKKA_14612	ProteinGroup_169119	Microbial	hypothetical protein				124000000					26.98
sample1_PROKKA_16959	ProteinGroup_49119	microbial	Chaperone protein DnaK	124000000					27.7
sample1_PROKKA_85961	ProteinGroup_158352	microbial	D-galactose-binding periplasmic protein precursor	124000000					27.7
sample2_PROKKA_119316	ProteinGroup_207616	Microbial	Aspartate-semialdehyde dehydrogenase 2		124000000					27.52
sp|P20933|ASPG_HUMAN	ProteinGroup_220936	Human	N(4)-(beta-N-acetylglucosaminyl)-L-asparaginase	22400000	19800000	35100000	46300000		25.17	24.82	25.21	25.63
sample2_PROKKA_39365	ProteinGroup_127247	Microbial	Cyclodextrin-binding protein precursor		124000000					27.52
sample3_PROKKA_102422	ProteinGroup_303781	Microbial	Elongation factor Ts			123000000					27.03
sample4_PROKKA_140350	ProteinGroup_55880	Microbial	L-fucose isomerase				123000000					26.97
sample4_PROKKA_17027	ProteinGroup_711482	Microbial	50S ribosomal protein L14				123000000					26.97
sample1_PROKKA_196926	ProteinGroup_307214	microbial	Fructose-bisphosphate aldolase	123000000					27.69
sample1_PROKKA_173465	ProteinGroup_584651	microbial	Fructose-bisphosphate aldolase	123000000					27.69
sample3_PROKKA_36012	ProteinGroup_512967	Microbial	50S ribosomal protein L5			123000000					27.03
sample1_PROKKA_32822	ProteinGroup_4437	microbial	DNA-directed RNA polymerase subunit beta'	123000000					27.69
sample3_PROKKA_292615	ProteinGroup_205962	Microbial	Acryloyl-CoA reductase electron transfer subunit beta			122000000					27.02
sample3_PROKKA_85000	ProteinGroup_303066	Microbial	putative 3-hydroxybutyryl-CoA dehydrogenase			122000000					27.02
sample2_PROKKA_254065	ProteinGroup_307594	Microbial	Fructose-bisphosphate aldolase		122000000					27.5
sample4_PROKKA_175701	ProteinGroup_864592	Microbial	30S ribosomal protein S19				122000000					26.95
sample1_PROKKA_85105	ProteinGroup_16843	microbial	Aldehyde-alcohol dehydrogenase	122000000					27.68
sample3_PROKKA_163536	ProteinGroup_201521	Microbial	Acryloyl-CoA reductase electron transfer subunit beta			122000000					27.02
sample3_PROKKA_111269	ProteinGroup_573258	Microbial	30S ribosomal protein S7			121000000					27.01
sample2_PROKKA_316168	ProteinGroup_239558	Microbial	Beta-1,4-mannooligosaccharide phosphorylase		121000000					27.49
sample3_PROKKA_287206	ProteinGroup_605161	Microbial	Glyceraldehyde-3-phosphate dehydrogenase			121000000					27.01
sample1_PROKKA_107391	ProteinGroup_275824	microbial	Carbon monoxide dehydrogenase/acetyl-CoA synthase subunit alpha	121000000					27.67
sample2_PROKKA_277747	ProteinGroup_232888	Microbial	PTS-dependent dihydroxyacetone kinase, dihydroxyacetone-binding subunit DhaK		121000000					27.49
sample2_PROKKA_00135	ProteinGroup_73947	Microbial	60 kDa chaperonin		121000000					27.49
sample1_PROKKA_76931	ProteinGroup_35186	microbial	Glutamine synthetase	121000000					27.67
sample3_PROKKA_196949	ProteinGroup_174822	Microbial	hypothetical protein			121000000					27
sample2_PROKKA_365726	ProteinGroup_40393	Microbial	Transketolase		121000000					27.48
sample1_PROKKA_106163	ProteinGroup_74235	microbial	60 kDa chaperonin	121000000					27.67
sample1_PROKKA_170912	ProteinGroup_102712	microbial	Succinate-semialdehyde dehydrogenase (acetylating)	121000000					27.67
sample4_PROKKA_141019	ProteinGroup_56940	Microbial	Aminopeptidase				120000000					26.94
sample3_PROKKA_127239	ProteinGroup_34655	Microbial	Elongation factor G			120000000					27
sample2_PROKKA_23306	ProteinGroup_174559	Microbial	hypothetical protein		120000000					27.48
sp|Q14002|CEAM7_HUMAN	ProteinGroup_342926	Human	Carcinoembryonic antigen-related cell adhesion molecule 7	80700000	39600000				27.07	25.84
sample2_PROKKA_126980	ProteinGroup_85154	Microbial	Glycine/sarcosine/betaine reductase complex component C subunit beta		120000000					27.48
sample1_PROKKA_17214	ProteinGroup_237712	microbial	Malate dehydrogenase	120000000					27.66
sample2_PROKKA_67052	ProteinGroup_520104	Microbial	50S ribosomal protein L6		120000000					27.48
sample4_PROKKA_149187	ProteinGroup_525355	Microbial	50S ribosomal protein L5				120000000					26.93
sample2_PROKKA_188449	ProteinGroup_636736	Microbial	50S ribosomal protein L13		120000000					27.47
sample3_PROKKA_92338	ProteinGroup_743144	Microbial	50S ribosomal protein L19			120000000					26.99
sample1_PROKKA_59705	ProteinGroup_20234	microbial	N,N'-diacetylchitobiose phosphorylase	119000000					27.65
sample1_PROKKA_115688	ProteinGroup_127689	microbial	NADP-specific glutamate dehydrogenase	119000000					27.65
sample2_PROKKA_119733	ProteinGroup_668303	Microbial	30S ribosomal protein S8		119000000					27.46
sample2_PROKKA_350794	ProteinGroup_202386	Microbial	Elongation factor Tu		119000000					27.46
sample4_PROKKA_217507	ProteinGroup_636894	Microbial	50S ribosomal protein L11				119000000					26.92
sample4_PROKKA_28508	ProteinGroup_166850	Microbial	Elongation factor Tu				119000000					26.92
sample2_PROKKA_55427	ProteinGroup_22697	Microbial	N,N'-diacetylchitobiose phosphorylase		119000000					27.46
sample1_PROKKA_134653	ProteinGroup_408765	microbial	50S ribosomal protein L1	119000000					27.64
sample4_PROKKA_75633	ProteinGroup_148345	Microbial	Phosphoglycerate kinase				119000000					26.92
sample1_PROKKA_141915	ProteinGroup_65139	microbial	Bacterial extracellular solute-binding protein	119000000					27.64
sample1_PROKKA_66937	ProteinGroup_7606	microbial	hypothetical protein	119000000					27.64
sample2_PROKKA_81559	ProteinGroup_57119	Microbial	Lipoprotein LipO precursor		118000000					27.45
sample4_PROKKA_54878	ProteinGroup_75561	Microbial	Heme-binding protein A precursor				118000000					26.92
sample2_PROKKA_222202	ProteinGroup_543004	Microbial	50S ribosomal protein L10		118000000					27.45
sample2_PROKKA_94335	ProteinGroup_786417	Microbial	50S ribosomal protein L21		118000000					27.45
sample1_PROKKA_93063	ProteinGroup_301897	microbial	putative 3-hydroxybutyryl-CoA dehydrogenase	118000000					27.63
sample2_PROKKA_247270	ProteinGroup_57373	Microbial	Phosphoenolpyruvate carboxykinase [GTP]		118000000					27.45
sample1_PROKKA_67837	ProteinGroup_305269	microbial	Fructose-bisphosphate aldolase	118000000					27.63
sample2_PROKKA_09551	ProteinGroup_521780	Microbial	Reverse rubrerythrin-1		118000000					27.45
sample4_PROKKA_19008	ProteinGroup_16683	Microbial	Pyruvate, phosphate dikinase				118000000					26.91
sample4_PROKKA_53908	ProteinGroup_264208	Microbial	Aspartate carbamoyltransferase				118000000					26.91
sample3_PROKKA_103199	ProteinGroup_415870	Microbial	Phosphoglycerate kinase			118000000					26.97
sample4_PROKKA_220487	ProteinGroup_113774	Microbial	Fumarate hydratase class II				118000000					26.91
sample3_PROKKA_199038	ProteinGroup_182448	Microbial	NAD-dependent malic enzyme			118000000					26.96
sample2_PROKKA_256134	ProteinGroup_876360	Microbial	hypothetical protein		118000000					27.44
sample1_PROKKA_97183	ProteinGroup_46405	microbial	Chaperone protein DnaK	118000000					27.63
sample3_PROKKA_71638	ProteinGroup_684886	Microbial	50S ribosomal protein L22			118000000					26.96
sp|P38646|GRP75_HUMAN	ProteinGroup_38630	Human	Stress-70 protein, mitochondrial OS=Homo sapiens OX=9606 GN=HSPA9 PE=1 SV=2			117000000					26.96
sample1_PROKKA_00323	ProteinGroup_25749	microbial	Glycogen phosphorylase	117000000					27.62
sample2_PROKKA_68880	ProteinGroup_132744	Microbial	Cyclodextrin-binding protein precursor		117000000					27.43
sample2_PROKKA_13316	ProteinGroup_280924	Microbial	hypothetical protein		117000000					27.43
sample3_PROKKA_24669	ProteinGroup_126586	Microbial	NAD-specific glutamate dehydrogenase			117000000					26.96
sample3_PROKKA_236598	ProteinGroup_631985	Microbial	Acyl-CoA dehydrogenase			117000000					26.95
sample3_PROKKA_264887	ProteinGroup_16519	Microbial	Pyruvate, phosphate dikinase			116000000					26.95
sample2_PROKKA_83500	ProteinGroup_217939	Microbial	R-phenyllactate dehydratase subunit alpha precursor		116000000					27.42
sample4_PROKKA_60268	ProteinGroup_169894	Microbial	Elongation factor Tu				116000000					26.88
sample2_PROKKA_276478	ProteinGroup_345961	Microbial	putative enoyl-CoA hydratase echA8		116000000					27.42
sample4_PROKKA_122763	ProteinGroup_198523	Microbial	Elongation factor Tu				116000000					26.88
sample3_PROKKA_241585	ProteinGroup_399706	Microbial	Aspartate-semialdehyde dehydrogenase			116000000					26.94
sample2_PROKKA_50710	ProteinGroup_319699	Microbial	Oligo-1,6-glucosidase		115000000					27.42
sample1_PROKKA_52670	ProteinGroup_72253	microbial	60 kDa chaperonin	115000000					27.6
sample4_PROKKA_104759	ProteinGroup_619585	Microbial	50S ribosomal protein L11				115000000					26.88
sample1_PROKKA_141373	ProteinGroup_180952	microbial	NAD-dependent methanol dehydrogenase	115000000					27.6
sample2_PROKKA_182340	ProteinGroup_269897	Microbial	5,10-methylenetetrahydrofolate reductase		115000000					27.41
sample2_PROKKA_233601	ProteinGroup_12616	Microbial	Glycine dehydrogenase (decarboxylating)		115000000					27.41
sample3_PROKKA_146689	ProteinGroup_2457	Microbial	PII-type proteinase precursor			115000000					26.93
sample3_PROKKA_287762	ProteinGroup_136033	Microbial	Purine-binding protein precursor			115000000					26.93
sample2_PROKKA_204916	ProteinGroup_221082	Microbial	Acryloyl-CoA reductase electron transfer subunit beta		115000000					27.41
sample4_PROKKA_80677	ProteinGroup_819706	Microbial	50S ribosomal protein L27				115000000					26.87
sample2_PROKKA_01715	ProteinGroup_511614	Microbial	50S ribosomal protein L5		115000000					27.41
sample4_PROKKA_06089	ProteinGroup_148235	Microbial	Bacterial extracellular solute-binding protein				115000000					26.87
sample4_PROKKA_161505	ProteinGroup_127900	Microbial	NADP-specific glutamate dehydrogenase				115000000					26.87
sample4_PROKKA_64247	ProteinGroup_318686	Microbial	putative oxidoreductase				115000000					26.87
sample2_PROKKA_77321	ProteinGroup_220139	Microbial	Aldose 1-epimerase precursor		115000000					27.41
sample2_PROKKA_19496	ProteinGroup_158664	Microbial	Phosphoglycerate kinase		114000000					27.4
sample4_PROKKA_00640	ProteinGroup_191471	Microbial	R-phenyllactate dehydratase beta subunit				114000000					26.87
sample3_PROKKA_164948	ProteinGroup_577810	Microbial	putative phosphotransferase enzyme IIB component			114000000					26.92
sample2_PROKKA_09197	ProteinGroup_479666	Microbial	30S ribosomal protein S4		114000000					27.4
sample2_PROKKA_333722	ProteinGroup_260608	Microbial	hypothetical protein		114000000					27.4
sample2_PROKKA_328269	ProteinGroup_638114	Microbial	50S ribosomal protein L13		114000000					27.4
sample3_PROKKA_147891	ProteinGroup_321629	Microbial	D-tagatose-1,6-bisphosphate aldolase subunit GatY			114000000					26.92
sample3_PROKKA_268988	ProteinGroup_96792	Microbial	hypothetical protein			114000000					26.92
sample4_PROKKA_167989	ProteinGroup_88597	Microbial	2,3-bisphosphoglycerate-independent phosphoglycerate mutase				114000000					26.86
sample2_PROKKA_190240	ProteinGroup_452718	Microbial	50S ribosomal protein L3		114000000					27.39
sample2_PROKKA_203479	ProteinGroup_622902	Microbial	hypothetical protein		114000000					27.39
sample2_PROKKA_155502	ProteinGroup_172427	Microbial	Acetyl-CoA acetyltransferase		114000000					27.39
sample4_PROKKA_123230	ProteinGroup_169783	Microbial	Elongation factor Tu				113000000					26.85
sample2_PROKKA_141293	ProteinGroup_748119	Microbial	Phosphoenolpyruvate carboxykinase [ATP]		113000000					27.39
sample4_PROKKA_223569	ProteinGroup_615834	Microbial	50S ribosomal protein L9				113000000					26.85
sample1_PROKKA_155926	ProteinGroup_5217	microbial	Pyruvate-flavodoxin oxidoreductase	113000000					27.57
sample2_PROKKA_11515	ProteinGroup_772262	Microbial	Glycerol kinase		113000000					27.38
sample3_PROKKA_178327	ProteinGroup_611404	Microbial	NADP-specific glutamate dehydrogenase			113000000					26.91
sample3_PROKKA_132721	ProteinGroup_672398	Microbial	30S ribosomal protein S8			113000000					26.91
sample4_PROKKA_99839	ProteinGroup_874602	Microbial	50S ribosomal protein L27				113000000					26.85
sample1_PROKKA_30555	ProteinGroup_235079	microbial	Fructose-bisphosphate aldolase	113000000					27.56
sample2_PROKKA_18449	ProteinGroup_11854	Microbial	Peptidase M16 inactive domain protein		113000000					27.38
sample3_PROKKA_49994	ProteinGroup_112166	Microbial	Glutamate synthase [NADPH] small chain			113000000					26.9
sample4_PROKKA_87730	ProteinGroup_559761	Microbial	30S ribosomal protein S5				112000000					26.84
sample2_PROKKA_222573	ProteinGroup_171442	Microbial	Acetyl-CoA acetyltransferase		112000000					27.38
sample1_PROKKA_127561	ProteinGroup_16460	microbial	Pyruvate, phosphate dikinase	112000000					27.56
sample1_PROKKA_185964	ProteinGroup_171238	microbial	Elongation factor Tu	112000000					27.56
sample2_PROKKA_236901	ProteinGroup_307563	Microbial	Fructose-bisphosphate aldolase		112000000					27.37
sample4_PROKKA_04967	ProteinGroup_196473	Microbial	dTDP-4-amino-4,6-dideoxy-D-glucose transaminase				112000000					26.84
sample4_PROKKA_101673	ProteinGroup_60854	Microbial	Phosphoglucomutase				112000000					26.84
sample2_PROKKA_11870	ProteinGroup_208719	Microbial	N-acetyl-gamma-glutamyl-phosphate reductase		112000000					27.37
sample3_PROKKA_153409	ProteinGroup_73388	Microbial	60 kDa chaperonin			112000000					26.89
sample3_PROKKA_207558	ProteinGroup_225156	Microbial	Glyceraldehyde-3-phosphate dehydrogenase			112000000					26.89
sample1_PROKKA_234886	ProteinGroup_206441	microbial	Aspartate-semialdehyde dehydrogenase	112000000					27.55
sample2_PROKKA_268716	ProteinGroup_207770	Microbial	putative oxidoreductase YcjS		112000000					27.37
sample4_PROKKA_10106	ProteinGroup_96299	Microbial	hypothetical protein				112000000					26.83
sample2_PROKKA_120458	ProteinGroup_63451	Microbial	SusD family protein		111000000					27.36
sample1_PROKKA_48326	ProteinGroup_2351	microbial	Beta-hexosaminidase	111000000					27.54
sample3_PROKKA_34999	ProteinGroup_67209	Microbial	hypothetical protein			111000000					26.88
sample2_PROKKA_351355	ProteinGroup_323079	Microbial	Transketolase		111000000					27.35
sample1_PROKKA_18219	ProteinGroup_153503	microbial	photosystem I assembly protein Ycf3	111000000					27.54
sample1_PROKKA_31925	ProteinGroup_739338	microbial	Elongation factor G	111000000					27.54
sample2_PROKKA_09460	ProteinGroup_127055	Microbial	NAD-specific glutamate dehydrogenase		110000000					27.35
sample4_PROKKA_06634	ProteinGroup_801858	Microbial	Ribosome hibernation promoting factor				110000000					26.82
sample3_PROKKA_88678	ProteinGroup_289512	Microbial	Putative tagatose-6-phosphate ketose/aldose isomerase			110000000					26.87
sample1_PROKKA_170072	ProteinGroup_122992	microbial	NAD-specific glutamate dehydrogenase	110000000					27.53
sample3_PROKKA_250158	ProteinGroup_23941	Microbial	Alpha-galactosidase			110000000					26.87
sample2_PROKKA_295731	ProteinGroup_110477	Microbial	Rhamnulokinase		110000000					27.34
sample2_PROKKA_307687	ProteinGroup_16694	Microbial	Pyruvate, phosphate dikinase		110000000					27.34
sample4_PROKKA_12626	ProteinGroup_145791	Microbial	Sulfate adenylyltransferase				110000000					26.81
sample3_PROKKA_228946	ProteinGroup_335092	Microbial	Propanediol utilization protein PduB			110000000					26.87
sample3_PROKKA_304327	ProteinGroup_27798	Microbial	Formate acetyltransferase			110000000					26.87
sample2_PROKKA_109136	ProteinGroup_339407	Microbial	putative enoyl-CoA hydratase echA8		110000000					27.34
sample4_PROKKA_18002	ProteinGroup_129085	Microbial	Succinyl-CoA:coenzyme A transferase				110000000					26.81
sample4_PROKKA_04569	ProteinGroup_208167	Microbial	hypothetical protein				109000000					26.81
sample4_PROKKA_58898	ProteinGroup_685519	Microbial	Desulfoferrodoxin				109000000					26.81
sample3_PROKKA_194966	ProteinGroup_338834	Microbial	Kynurenine formamidase			109000000					26.86
sample3_PROKKA_242519	ProteinGroup_136012	Microbial	Cellulose 1,4-beta-cellobiosidase precursor			109000000					26.85
sample2_PROKKA_08537	ProteinGroup_150284	Microbial	Elongation factor Tu		109000000					27.33
sample2_PROKKA_341427	ProteinGroup_24107	Microbial	Glycogen phosphorylase		109000000					27.33
sample3_PROKKA_200949	ProteinGroup_341442	Microbial	Acryloyl-CoA reductase electron transfer subunit gamma			109000000					26.85
sample2_PROKKA_76635	ProteinGroup_167112	Microbial	Phosphoglycerate kinase		109000000					27.33
sample4_PROKKA_08893	ProteinGroup_166730	Microbial	Phosphoglycerate kinase				109000000					26.8
sample4_PROKKA_108047	ProteinGroup_369718	Microbial	Phosphotransferase enzyme family protein				109000000					26.8
sample3_PROKKA_291871	ProteinGroup_438894	Microbial	Pyruvate, phosphate dikinase			108000000					26.85
sample2_PROKKA_184739	ProteinGroup_253569	Microbial	Choloylglycine hydrolase		108000000					27.32
sample2_PROKKA_25652	ProteinGroup_372631	Microbial	Triosephosphate isomerase		108000000					27.32
sample2_PROKKA_10582	ProteinGroup_470697	Microbial	30S ribosomal protein S4		108000000					27.32
sample4_PROKKA_87726	ProteinGroup_524254	Microbial	50S ribosomal protein L5				108000000					26.79
sample1_PROKKA_78478	ProteinGroup_118684	microbial	Multiple sugar-binding protein precursor	108000000					27.5
sample2_PROKKA_01714	ProteinGroup_772190	Microbial	50S ribosomal protein L24		108000000					27.32
sample2_PROKKA_29980	ProteinGroup_278939	Microbial	N-acetylneuraminate lyase		108000000					27.32
sample3_PROKKA_109573	ProteinGroup_184373	Microbial	Lactose-binding protein precursor			108000000					26.84
sample1_PROKKA_138640	ProteinGroup_233863	microbial	Glyceraldehyde-3-phosphate dehydrogenase A	108000000					27.5
sample2_PROKKA_90457	ProteinGroup_186332	Microbial	Mannitol-1-phosphate 5-dehydrogenase		108000000					27.32
sample4_PROKKA_124914	ProteinGroup_640772	Microbial	50S ribosomal protein L11				108000000					26.79
sample1_PROKKA_132937	ProteinGroup_301966	microbial	putative 3-hydroxybutyryl-CoA dehydrogenase	108000000					27.5
sample4_PROKKA_108394	ProteinGroup_71877	Microbial	60 kDa chaperonin				108000000					26.78
sample2_PROKKA_317513	ProteinGroup_170455	Microbial	Elongation factor Tu		108000000					27.31
sample2_PROKKA_80860	ProteinGroup_50465	Microbial	Chaperone protein DnaK		107000000					27.31
sample3_PROKKA_114558	ProteinGroup_341515	Microbial	Trans-2-decenoyl-[acyl-carrier-protein] isomerase			107000000					26.83
sample2_PROKKA_164220	ProteinGroup_740283	Microbial	30S ribosomal protein S6		107000000					27.31
sample3_PROKKA_247569	ProteinGroup_753760	Microbial	Triosephosphate isomerase			107000000					26.83
sample2_PROKKA_119735	ProteinGroup_708131	Microbial	50S ribosomal protein L18		107000000					27.31
sample3_PROKKA_29106	ProteinGroup_565685	Microbial	Propanediol dehydratase small subunit			107000000					26.83
sample4_PROKKA_118058	ProteinGroup_172257	Microbial	Acetyl-CoA acetyltransferase				107000000					26.77
sample2_PROKKA_19308	ProteinGroup_25688	Microbial	Polyribonucleotide nucleotidyltransferase		107000000					27.3
sample3_PROKKA_140408	ProteinGroup_18448	Microbial	Maltodextrin phosphorylase			107000000					26.82
sample2_PROKKA_08314	ProteinGroup_98614	Microbial	Cytosol non-specific dipeptidase		107000000					27.3
sample4_PROKKA_25189	ProteinGroup_711698	Microbial	30S ribosomal protein S13				107000000					26.77
sample1_PROKKA_176206	ProteinGroup_122998	microbial	hypothetical protein	106000000					27.48
sample2_PROKKA_60030	ProteinGroup_48821	Microbial	Chaperone protein DnaK		106000000					27.3
sample2_PROKKA_272148	ProteinGroup_36969	Microbial	Elongation factor G		106000000					27.3
sample4_PROKKA_87731	ProteinGroup_999313	Microbial	50S ribosomal protein L30				106000000					26.77
sample2_PROKKA_11539	ProteinGroup_452869	Microbial	50S ribosomal protein L4		106000000					27.29
sample4_PROKKA_06733	ProteinGroup_313265	Microbial	Flagellin				106000000					26.77
sample4_PROKKA_08337	ProteinGroup_92206	Microbial	Propionyl-CoA:succinate CoA transferase				106000000					26.77
sample2_PROKKA_203093	ProteinGroup_5226	Microbial	Pyruvate-flavodoxin oxidoreductase		106000000					27.29
sample4_PROKKA_187669	ProteinGroup_499608	Microbial	Reverse rubrerythrin-1				106000000					26.76
sample2_PROKKA_123892	ProteinGroup_13999	Microbial	Aldehyde oxidoreductase		106000000					27.29
sample2_PROKKA_104556	ProteinGroup_12956	Microbial	Protease 3 precursor		106000000					27.29
sample2_PROKKA_37097	ProteinGroup_128786	Microbial	NADP-specific glutamate dehydrogenase		106000000					27.29
sample2_PROKKA_150426	ProteinGroup_551896	Microbial	50S ribosomal protein L10		105000000					27.28
sample2_PROKKA_01041	ProteinGroup_9093	Microbial	hypothetical protein		105000000					27.28
sample2_PROKKA_233407	ProteinGroup_84717	Microbial	2,3-bisphosphoglycerate-independent phosphoglycerate mutase		105000000					27.28
sample3_PROKKA_47358	ProteinGroup_234057	Microbial	Glyceraldehyde-3-phosphate dehydrogenase A			105000000					26.8
sample3_PROKKA_148905	ProteinGroup_709848	Microbial	50S ribosomal protein L14			105000000					26.8
sample2_PROKKA_211279	ProteinGroup_302362	Microbial	putative 3-hydroxybutyryl-CoA dehydrogenase		105000000					27.28
sample2_PROKKA_69297	ProteinGroup_238369	Microbial	Malate dehydrogenase		105000000					27.28
sample4_PROKKA_28821	ProteinGroup_522003	Microbial	Rubrerythrin-1				105000000					26.75
sample2_PROKKA_236750	ProteinGroup_185205	Microbial	Acyl-CoA dehydrogenase		105000000					27.28
sample1_PROKKA_55532	ProteinGroup_708131	microbial	50S ribosomal protein L18	105000000					27.46
sample2_PROKKA_70164	ProteinGroup_72184	Microbial	diphosphate--fructose-6-phosphate 1-phosphotransferase		105000000					27.27
sp|P02792|FRIL_HUMAN	ProteinGroup_535444	Human	Ferritin light chain	26300000		62200000	16400000		25.41		26.04	24.21
sample1_PROKKA_158496	ProteinGroup_224694	microbial	Phosphate acetyltransferase	105000000					27.46
sample3_PROKKA_151207	ProteinGroup_451462	Microbial	hypothetical protein			105000000					26.8
sample2_PROKKA_02568	ProteinGroup_519371	Microbial	hypothetical protein		105000000					27.27
sample3_PROKKA_40701	ProteinGroup_67584	Microbial	Phosphoglucomutase			105000000					26.79
sample4_PROKKA_144206	ProteinGroup_155880	Microbial	Bacterial extracellular solute-binding protein				104000000					26.74
sample1_PROKKA_239494	ProteinGroup_73922	microbial	60 kDa chaperonin	104000000					27.45
sample1_PROKKA_230090	ProteinGroup_65877	microbial	hypothetical protein	104000000					27.45
sample2_PROKKA_00958	ProteinGroup_11484	Microbial	Surface layer protein precursor		104000000					27.26
sample1_PROKKA_76061	ProteinGroup_184894	microbial	Autoinducer 2-binding protein LsrB precursor	104000000					27.45
sample2_PROKKA_296567	ProteinGroup_55482	Microbial	Phosphoenolpyruvate carboxykinase [GTP]		104000000					27.26
sample1_PROKKA_95287	ProteinGroup_581285	microbial	hypothetical protein	104000000					27.45
sample1_PROKKA_47623	ProteinGroup_141902	microbial	Glycine reductase complex component B subunits alpha and beta	104000000					27.45
sample3_PROKKA_124319	ProteinGroup_168552	Microbial	Elongation factor Tu			104000000					26.79
sample3_PROKKA_290677	ProteinGroup_100652	Microbial	Formate acetyltransferase			104000000					26.78
sample3_PROKKA_195607	ProteinGroup_788648	Microbial	30S ribosomal protein S10			103000000					26.78
sample4_PROKKA_134738	ProteinGroup_792342	Microbial	50S ribosomal protein L21				103000000					26.73
sample4_PROKKA_109875	ProteinGroup_393930	Microbial	hypothetical protein				103000000					26.73
sample3_PROKKA_156093	ProteinGroup_104246	Microbial	Aryl-phospho-beta-D-glucosidase BglH			103000000					26.77
sample1_PROKKA_177722	ProteinGroup_229753	microbial	Glyceraldehyde-3-phosphate dehydrogenase	103000000					27.43
sample4_PROKKA_60484	ProteinGroup_41803	Microbial	SusD family protein				103000000					26.72
sample3_PROKKA_310142	ProteinGroup_87145	Microbial	Phosphoglucomutase			103000000					26.77
sample3_PROKKA_62582	ProteinGroup_28957	Microbial	Beta-galactosidase			103000000					26.77
sample2_PROKKA_201884	ProteinGroup_219930	Microbial	D-galactose-binding periplasmic protein precursor		103000000					27.25
sample3_PROKKA_271103	ProteinGroup_370081	Microbial	Triosephosphate isomerase			102000000					26.76
sample3_PROKKA_149134	ProteinGroup_541366	Microbial	50S ribosomal protein L10			102000000					26.76
sample3_PROKKA_214766	ProteinGroup_66332	Microbial	60 kDa chaperonin			102000000					26.76
sample1_PROKKA_211609	ProteinGroup_4250	microbial	DNA-directed RNA polymerase subunit beta	102000000					27.41
sample3_PROKKA_73053	ProteinGroup_238680	Microbial	Malate dehydrogenase			102000000					26.76
sample3_PROKKA_101553	ProteinGroup_269897	Microbial	5,10-methylenetetrahydrofolate reductase			102000000					26.76
sample2_PROKKA_140093	ProteinGroup_543420	Microbial	50S ribosomal protein L10		102000000					27.23
sample2_PROKKA_356646	ProteinGroup_213375	Microbial	Acryloyl-CoA reductase electron transfer subunit beta		102000000					27.23
sample2_PROKKA_64557	ProteinGroup_793144	Microbial	30S ribosomal protein S10		102000000					27.23
sample2_PROKKA_230836	ProteinGroup_112650	Microbial	Beta-fructosidase		102000000					27.23
sample1_PROKKA_206097	ProteinGroup_227095	microbial	Ketol-acid reductoisomerase	102000000					27.41
sample2_PROKKA_34951	ProteinGroup_312735	Microbial	Bifunctional protein FolD protein		101000000					27.23
sample1_PROKKA_205065	ProteinGroup_35722	microbial	Elongation factor G	101000000					27.41
sample1_PROKKA_119155	ProteinGroup_138840	microbial	Multiple sugar-binding protein precursor	101000000					27.41
sample2_PROKKA_33987	ProteinGroup_118234	Microbial	hypothetical protein		101000000					27.22
sample3_PROKKA_254857	ProteinGroup_126447	Microbial	hypothetical protein			101000000					26.75
sample2_PROKKA_58550	ProteinGroup_354942	Microbial	Triosephosphate isomerase		101000000					27.22
sample1_PROKKA_123347	ProteinGroup_906326	microbial	Acyl carrier protein	101000000					27.4
sample3_PROKKA_269615	ProteinGroup_72793	Microbial	60 kDa chaperonin			101000000					26.74
sample2_PROKKA_202106	ProteinGroup_349932	Microbial	5-methyltetrahydrofolate:corrinoid/iron-sulfur protein co-methyltransferase		101000000					27.22
sp|Q9HC84|MUC5B_HUMAN	ProteinGroup_15	Human	Mucin-5B OS=Homo sapiens OX=9606 GN=MUC5B PE=1 SV=3			101000000					26.74
sample2_PROKKA_157013	ProteinGroup_293598	Microbial	Xylose isomerase-like TIM barrel		101000000					27.21
sample3_PROKKA_79751	ProteinGroup_951566	Microbial	30S ribosomal protein S1			100000000					26.74
sample2_PROKKA_288655	ProteinGroup_24407	Microbial	4-hydroxybenzoyl-CoA reductase subunit alpha		100000000					27.21
sample1_PROKKA_67708	ProteinGroup_321090	microbial	putative 3-hydroxybutyryl-CoA dehydrogenase	100000000					27.39
sample4_PROKKA_04269	ProteinGroup_116798	Microbial	Aspartate ammonia-lyase				100000000					26.69
sample2_PROKKA_113052	ProteinGroup_216478	Microbial	Acryloyl-CoA reductase electron transfer subunit beta		100000000					27.21
sample2_PROKKA_220851	ProteinGroup_462244	Microbial	L-idonate 5-dehydrogenase (NAD(P)(+))		100000000					27.21
sample2_PROKKA_344458	ProteinGroup_212281	Microbial	Fructosamine deglycase FrlB		100000000					27.2
sample2_PROKKA_28932	ProteinGroup_273310	Microbial	Acetyl-CoA acetyltransferase		99900000					27.2
sample3_PROKKA_308889	ProteinGroup_124214	Microbial	NADP-specific glutamate dehydrogenase			99700000					26.73
sample2_PROKKA_179000	ProteinGroup_349897	Microbial	putative enoyl-CoA hydratase echA8		99700000					27.2
sample1_PROKKA_09796	ProteinGroup_232270	microbial	Glyceraldehyde-3-phosphate dehydrogenase	99600000					27.38
sample2_PROKKA_57317	ProteinGroup_408753	Microbial	hypothetical protein		99500000					27.2
sample1_PROKKA_131853	ProteinGroup_906367	microbial	Acyl carrier protein	99400000					27.38
sample3_PROKKA_150795	ProteinGroup_290793	Microbial	hypothetical protein			99300000					26.72
sample4_PROKKA_13982	ProteinGroup_636049	Microbial	glyoxalase I				99200000					26.67
sample4_PROKKA_87723	ProteinGroup_858597	Microbial	30S ribosomal protein S17				99200000					26.67
sample1_PROKKA_109271	ProteinGroup_246808	microbial	Glucokinase	99100000					27.37
sample4_PROKKA_13194	ProteinGroup_152563	Microbial	Methylaspartate ammonia-lyase				99000000					26.67
sample2_PROKKA_15956	ProteinGroup_123137	Microbial	Trigger factor		99000000					27.19
sample1_PROKKA_24080	ProteinGroup_311920	microbial	Putative peptidoglycan binding domain protein	98800000					27.37
sample4_PROKKA_166170	ProteinGroup_921056	Microbial	Glyceraldehyde-3-phosphate dehydrogenase 1				98800000					26.67
sample4_PROKKA_152565	ProteinGroup_32352	Microbial	Elongation factor G				98800000					26.67
sample1_PROKKA_218804	ProteinGroup_124574	microbial	NADP-specific glutamate dehydrogenase	98600000					27.37
sample2_PROKKA_306836	ProteinGroup_170446	Microbial	Elongation factor Tu		98500000					27.18
sample1_PROKKA_27447	ProteinGroup_708028	microbial	30S ribosomal protein S13	98500000					27.36
sample4_PROKKA_11764	ProteinGroup_254201	Microbial	Fructose-bisphosphate aldolase				98500000					26.66
sample1_PROKKA_234651	ProteinGroup_168117	microbial	Phosphoglycerate kinase	98500000					27.36
sample2_PROKKA_92751	ProteinGroup_270289	Microbial	Phosphate acetyltransferase		98500000					27.18
sample2_PROKKA_32769	ProteinGroup_84596	Microbial	2,3-bisphosphoglycerate-independent phosphoglycerate mutase		98300000					27.18
sample3_PROKKA_54692	ProteinGroup_350678	Microbial	putative enoyl-CoA hydratase echA8			98200000					26.7
sample1_PROKKA_149883	ProteinGroup_450470	microbial	50S ribosomal protein L3	98200000					27.36
sample4_PROKKA_59986	ProteinGroup_630160	Microbial	50S ribosomal protein L13				98200000					26.66
sample2_PROKKA_187762	ProteinGroup_240694	Microbial	Phosphate acetyltransferase		98100000					27.18
sample2_PROKKA_11590	ProteinGroup_63126	Microbial	hypothetical protein		98000000					27.17
sample2_PROKKA_14278	ProteinGroup_28341	Microbial	Formate acetyltransferase		98000000					27.17
sample2_PROKKA_119734	ProteinGroup_524406	Microbial	50S ribosomal protein L6		97800000					27.17
sp|P05109|S10A8_HUMAN	ProteinGroup_830040	Human	Protein S100-A8 OS=Homo sapiens OX=9606 GN=S100A8 PE=1 SV=1				97600000					26.65
sample3_PROKKA_136364	ProteinGroup_614590	Microbial	30S ribosomal protein S16			97600000					26.7
sample1_PROKKA_93629	ProteinGroup_158743	microbial	Phosphoglycerate kinase	97500000					27.35
sample1_PROKKA_48899	ProteinGroup_793144	microbial	30S ribosomal protein S10	97400000					27.35
sample2_PROKKA_92141	ProteinGroup_15081	Microbial	Pyruvate, phosphate dikinase		97400000					27.16
sample4_PROKKA_74835	ProteinGroup_235003	Microbial	Aminopeptidase C				97300000					26.65
sample4_PROKKA_188894	ProteinGroup_159513	Microbial	Aldehyde-alcohol dehydrogenase				97300000					26.65
sample2_PROKKA_95031	ProteinGroup_170560	Microbial	Elongation factor Tu		97200000					27.16
sample1_PROKKA_110683	ProteinGroup_93198	microbial	Inositol 2-dehydrogenase	97000000					27.34
sample4_PROKKA_75982	ProteinGroup_16870	Microbial	Aldehyde-alcohol dehydrogenase				97000000					26.64
sample2_PROKKA_170700	ProteinGroup_121354	Microbial	Enolase		96900000					27.16
sample2_PROKKA_288657	ProteinGroup_300754	Microbial	Carbon monoxide dehydrogenase medium chain		96900000					27.16
sample4_PROKKA_104994	ProteinGroup_16694	Microbial	Pyruvate, phosphate dikinase				96900000					26.64
sample2_PROKKA_131687	ProteinGroup_171362	Microbial	Elongation factor Tu		96800000					27.16
sample3_PROKKA_120672	ProteinGroup_777847	Microbial	Chaperone protein DnaK			96700000					26.68
sample2_PROKKA_43583	ProteinGroup_5667	Microbial	hypothetical protein		96700000					27.15
sample2_PROKKA_184059	ProteinGroup_364876	Microbial	Triosephosphate isomerase		96600000					27.15
sample2_PROKKA_10825	ProteinGroup_21545	Microbial	hypothetical protein		96300000					27.15
sample1_PROKKA_18017	ProteinGroup_129952	microbial	Tetratricopeptide repeat protein	96200000					27.33
sample1_PROKKA_00253	ProteinGroup_46377	microbial	Bacterial extracellular solute-binding proteins, family 5 Middle	96100000					27.33
sample4_PROKKA_21385	ProteinGroup_233712	Microbial	Fructose-bisphosphate aldolase				96100000					26.63
sample2_PROKKA_11537	ProteinGroup_327454	Microbial	50S ribosomal protein L2		96000000					27.14
sample2_PROKKA_32270	ProteinGroup_24617	Microbial	hypothetical protein		95900000					27.14
sample2_PROKKA_122798	ProteinGroup_108371	Microbial	putative M18 family aminopeptidase 1		95700000					27.14
sample4_PROKKA_217506	ProteinGroup_400210	Microbial	50S ribosomal protein L1				95700000					26.62
sample4_PROKKA_13019	ProteinGroup_170853	Microbial	Hydroxylamine reductase				95700000					26.62
sample2_PROKKA_131945	ProteinGroup_283793	Microbial	D-3-phosphoglycerate dehydrogenase		95300000					27.13
sample3_PROKKA_217669	ProteinGroup_592537	Microbial	6-phosphofructokinase			95200000					26.66
sample4_PROKKA_23161	ProteinGroup_711693	Microbial	Rubrerythrin				95200000					26.62
sample3_PROKKA_25372	ProteinGroup_313826	Microbial	D-tagatose-1,6-bisphosphate aldolase subunit KbaY			95100000					26.66
sample2_PROKKA_200245	ProteinGroup_450870	Microbial	50S ribosomal protein L3		95100000					27.13
sample2_PROKKA_69785	ProteinGroup_70507	Microbial	hypothetical protein		95000000					27.13
sample4_PROKKA_32150	ProteinGroup_4648	Microbial	DNA-directed RNA polymerase subunit beta'				95000000					26.61
sample3_PROKKA_53908	ProteinGroup_696751	Microbial	30S ribosomal protein S13			95000000					26.66
sample2_PROKKA_106961	ProteinGroup_150389	Microbial	L-rhamnose isomerase		95000000					27.13
sample3_PROKKA_86736	ProteinGroup_971490	Microbial	Reverse rubrerythrin-1			94900000					26.65
sample1_PROKKA_00333	ProteinGroup_801732	microbial	Ribosome hibernation promoting factor	94800000					27.31
sample3_PROKKA_191278	ProteinGroup_68988	Microbial	Formate--tetrahydrofolate ligase			94800000					26.65
sample2_PROKKA_101477	ProteinGroup_126224	Microbial	NAD-specific glutamate dehydrogenase		94600000					27.12
sample1_PROKKA_95998	ProteinGroup_11869	microbial	Peptidase M16 inactive domain protein	94500000					27.3
sample2_PROKKA_300468	ProteinGroup_226860	Microbial	Ketol-acid reductoisomerase		94400000					27.12
sample2_PROKKA_134806	ProteinGroup_77170	Microbial	L-fuculokinase		94300000					27.12
sample1_PROKKA_35772	ProteinGroup_47975	microbial	Carbon monoxide dehydrogenase 1	94300000					27.3
sample1_PROKKA_161774	ProteinGroup_76367	microbial	Phosphoenolpyruvate carboxykinase [ATP]	94200000					27.3
sample1_PROKKA_138357	ProteinGroup_35706	microbial	Elongation factor G	94200000					27.3
sample2_PROKKA_22473	ProteinGroup_16870	Microbial	Aldehyde-alcohol dehydrogenase		94100000					27.11
sample3_PROKKA_218979	ProteinGroup_718192	Microbial	Desulfoferrodoxin			94000000					26.64
sample1_PROKKA_192182	ProteinGroup_67632	microbial	Phosphoglucomutase	93900000					27.29
sample3_PROKKA_289070	ProteinGroup_778683	Microbial	30S ribosomal protein S10			93800000					26.64
sample1_PROKKA_232240	ProteinGroup_875550	microbial	hypothetical protein	93700000					27.29
sample2_PROKKA_247746	ProteinGroup_227424	Microbial	Glyceraldehyde-3-phosphate dehydrogenase		93600000					27.11
sample2_PROKKA_16007	ProteinGroup_236828	Microbial	3-oxoacyl-[acyl-carrier-protein] synthase 3		93500000					27.11
sample1_PROKKA_142883	ProteinGroup_248099	microbial	Fructosamine deglycase FrlB	93400000					27.29
sample1_PROKKA_68487	ProteinGroup_126047	microbial	Succinyl-CoA:coenzyme A transferase	93300000					27.28
sp|P29508|SPB3_HUMAN	ProteinGroup_175365	Human	Serpin B3	23100000	9170000	20000000	41100000		25.21	23.69	24.39	25.47
sample1_PROKKA_99313	ProteinGroup_272743	microbial	Elongation factor Tu	92900000					27.28
sample1_PROKKA_144730	ProteinGroup_345298	microbial	Acryloyl-CoA reductase electron transfer subunit gamma	92800000					27.28
sample3_PROKKA_25154	ProteinGroup_241112	Microbial	Phosphoenolpyruvate carboxykinase [ATP]			92700000					26.62
sample2_PROKKA_17424	ProteinGroup_46782	Microbial	Phosphoenolpyruvate carboxykinase [GTP]		92600000					27.09
sample2_PROKKA_252664	ProteinGroup_512	Microbial	hypothetical protein		92500000					27.09
sample4_PROKKA_51716	ProteinGroup_211666	Microbial	Phosphoserine aminotransferase				92500000					26.58
sample2_PROKKA_249727	ProteinGroup_21005	Microbial	N,N'-diacetylchitobiose phosphorylase		92500000					27.09
sample4_PROKKA_202791	ProteinGroup_150047	Microbial	Phosphoglycerate kinase				92400000					26.58
sample2_PROKKA_146949	ProteinGroup_35753	Microbial	Polyribonucleotide nucleotidyltransferase		92400000					27.09
sample2_PROKKA_115976	ProteinGroup_8286	Microbial	TonB-dependent Receptor Plug Domain protein		92300000					27.09
sample2_PROKKA_148081	ProteinGroup_229946	Microbial	Glyceraldehyde-3-phosphate dehydrogenase		92100000					27.08
sample2_PROKKA_12683	ProteinGroup_302221	Microbial	hypothetical protein		92000000					27.08
sample4_PROKKA_40636	ProteinGroup_225488	Microbial	Glyceraldehyde-3-phosphate dehydrogenase A				92000000					26.57
sample1_PROKKA_177658	ProteinGroup_300247	microbial	Carbon monoxide dehydrogenase medium chain	92000000					27.26
sample1_PROKKA_73056	ProteinGroup_261424	microbial	L-lactate dehydrogenase	91900000					27.26
sample4_PROKKA_21451	ProteinGroup_622252	Microbial	50S ribosomal protein L11				91800000					26.57
sample1_PROKKA_55531	ProteinGroup_551244	microbial	30S ribosomal protein S5	91800000					27.26
sample3_PROKKA_120998	ProteinGroup_100585	Microbial	hypothetical protein			91700000					26.61
sample2_PROKKA_259481	ProteinGroup_85216	Microbial	Pyruvate, phosphate dikinase		91700000					27.08
sample2_PROKKA_275972	ProteinGroup_123215	Microbial	NAD(P)-specific glutamate dehydrogenase		91700000					27.08
sample3_PROKKA_31884	ProteinGroup_161433	Microbial	Acetyl-CoA acetyltransferase			91700000					26.6
sample1_PROKKA_105990	ProteinGroup_100877	microbial	Multiple sugar-binding protein precursor	91700000					27.26
sample2_PROKKA_84216	ProteinGroup_92421	Microbial	hypothetical protein		91600000					27.07
sample4_PROKKA_98074	ProteinGroup_461998	Microbial	50S ribosomal protein L3				91400000					26.56
sample3_PROKKA_42718	ProteinGroup_466042	Microbial	50S ribosomal protein L3			91300000					26.6
sample4_PROKKA_152064	ProteinGroup_527389	Microbial	50S ribosomal protein L6				91200000					26.56
sample2_PROKKA_34898	ProteinGroup_49238	Microbial	Chaperone protein DnaK		91200000					27.07
sample2_PROKKA_110532	ProteinGroup_49576	Microbial	Chaperone protein DnaK		91200000					27.07
sample2_PROKKA_300435	ProteinGroup_169055	Microbial	4-O-beta-D-mannosyl-D-glucose phosphorylase		91100000					27.07
sample2_PROKKA_16585	ProteinGroup_65922	Microbial	Oligopeptide-binding protein OppA precursor		91100000					27.07
sample2_PROKKA_84261	ProteinGroup_16722	Microbial	Pyruvate, phosphate dikinase		91100000					27.07
sample2_PROKKA_340020	ProteinGroup_174657	Microbial	Flavo-diiron protein FprA1		91100000					27.07
sample1_PROKKA_133765	ProteinGroup_239604	microbial	PTS-dependent dihydroxyacetone kinase, dihydroxyacetone-binding subunit DhaK	91000000					27.25
sample2_PROKKA_266497	ProteinGroup_380098	Microbial	L-arabinose isomerase		91000000					27.07
sample2_PROKKA_41444	ProteinGroup_126447	Microbial	Succinyl-CoA:coenzyme A transferase		91000000					27.07
sample4_PROKKA_204703	ProteinGroup_67635	Microbial	Fructose-bisphosphate aldolase				90900000					26.55
sample1_PROKKA_155413	ProteinGroup_459988	microbial	50S ribosomal protein L4	90900000					27.24
sample3_PROKKA_100874	ProteinGroup_836163	Microbial	30S ribosomal protein S19			90800000					26.59
sample4_PROKKA_214377	ProteinGroup_257040	Microbial	L-lactate dehydrogenase				90700000					26.55
sample1_PROKKA_108346	ProteinGroup_75965	microbial	Phosphoenolpyruvate carboxykinase [ATP]	90700000					27.24
sample2_PROKKA_343148	ProteinGroup_169488	Microbial	Acetate kinase		90700000					27.06
sample3_PROKKA_36426	ProteinGroup_238645	Microbial	Fructose-bisphosphate aldolase			90700000					26.59
sample3_PROKKA_301319	ProteinGroup_238616	Microbial	hypothetical protein			90600000					26.59
sample1_PROKKA_124813	ProteinGroup_356787	microbial	O-acetylserine sulfhydrylase	90600000					27.24
sample2_PROKKA_301068	ProteinGroup_36973	Microbial	Elongation factor G		90500000					27.06
sample4_PROKKA_02318	ProteinGroup_81825	Microbial	D-lysine 5,6-aminomutase alpha subunit				90400000					26.55
sample4_PROKKA_81851	ProteinGroup_98422	Microbial	Pyruvate kinase				90300000					26.54
sample1_PROKKA_49467	ProteinGroup_759249	microbial	Thioredoxin-1	90300000					27.24
sample3_PROKKA_87859	ProteinGroup_192483	Microbial	Glucose-1-phosphate adenylyltransferase			90300000					26.58
sample3_PROKKA_167926	ProteinGroup_157448	Microbial	Argininosuccinate synthase			90300000					26.58
sample4_PROKKA_87719	ProteinGroup_739216	Microbial	50S ribosomal protein L22				90200000					26.54
sample3_PROKKA_48679	ProteinGroup_619994	Microbial	50S ribosomal protein L13			90100000					26.58
sample4_PROKKA_135126	ProteinGroup_337558	Microbial	2,5-dichloro-2,5-cyclohexadiene-1,4-diol dehydrogenase				90100000					26.54
sample3_PROKKA_146485	ProteinGroup_229002	Microbial	Beta-1,4-mannooligosaccharide phosphorylase			90100000					26.58
sample1_PROKKA_122233	ProteinGroup_869689	microbial	50S ribosomal protein L4	90000000					27.23
sample3_PROKKA_223293	ProteinGroup_403869	Microbial	hypothetical protein			89800000					26.57
sample2_PROKKA_140091	ProteinGroup_623716	Microbial	50S ribosomal protein L11		89700000					27.05
sample1_PROKKA_20862	ProteinGroup_74200	microbial	60 kDa chaperonin	89700000					27.23
sample3_PROKKA_78489	ProteinGroup_78884	Microbial	Polyol:NADP oxidoreductase			89600000					26.57
sample4_PROKKA_119465	ProteinGroup_352505	Microbial	Acryloyl-CoA reductase electron transfer subunit gamma				89500000					26.53
sample4_PROKKA_07942	ProteinGroup_356196	Microbial	hypothetical protein				89400000					26.53
sample3_PROKKA_184703	ProteinGroup_76578	Microbial	Phosphoenolpyruvate carboxykinase [ATP]			89400000					26.57
sample3_PROKKA_124688	ProteinGroup_409776	Microbial	Glyceraldehyde-3-phosphate dehydrogenase			89400000					26.57
sample4_PROKKA_183973	ProteinGroup_160374	Microbial	Acetylornithine aminotransferase				89400000					26.53
sample2_PROKKA_10211	ProteinGroup_843853	Microbial	Propanediol utilization protein PduA		89300000					27.04
sample1_PROKKA_42961	ProteinGroup_678720	microbial	30S ribosomal protein S9	89300000					27.22
sample2_PROKKA_366183	ProteinGroup_335468	Microbial	Flagellin		89300000					27.04
sample1_PROKKA_57165	ProteinGroup_298175	microbial	Bifunctional homocysteine S-methyltransferase/5,10-methylenetetrahydrofolate reductase	89200000					27.22
sample3_PROKKA_285955	ProteinGroup_422346	Microbial	Orotate phosphoribosyltransferase			89100000					26.56
sample4_PROKKA_175167	ProteinGroup_58092	Microbial	L-fucose isomerase				89000000					26.53
sample1_PROKKA_77555	ProteinGroup_368189	microbial	Triosephosphate isomerase	89000000					27.21
sample2_PROKKA_11542	ProteinGroup_34288	Microbial	Elongation factor G		89000000					27.03
sample4_PROKKA_00639	ProteinGroup_147416	Microbial	R-phenyllactate dehydratase subunit alpha precursor				89000000					26.52
sample2_PROKKA_259576	ProteinGroup_16414	Microbial	Aldehyde-alcohol dehydrogenase		89000000					27.03
sample1_PROKKA_199047	ProteinGroup_173338	microbial	Putative tagatose-6-phosphate ketose/aldose isomerase	89000000					27.21
sample4_PROKKA_139643	ProteinGroup_358233	Microbial	Triosephosphate isomerase				88900000					26.52
sample1_PROKKA_05985	ProteinGroup_63338	microbial	hypothetical protein	88900000					27.21
sample4_PROKKA_24728	ProteinGroup_218324	Microbial	Fructose-bisphosphate aldolase class 1				88800000					26.52
sample2_PROKKA_187224	ProteinGroup_127743	Microbial	NAD(P)-specific glutamate dehydrogenase		88800000					27.03
sample3_PROKKA_224218	ProteinGroup_79204	Microbial	Glucose-6-phosphate isomerase			88800000					26.56
sample1_PROKKA_13044	ProteinGroup_280455	microbial	Elongation factor Tu	88500000					27.21
sample2_PROKKA_142750	ProteinGroup_225694	Microbial	Glyceraldehyde-3-phosphate dehydrogenase		88400000					27.02
sample3_PROKKA_315792	ProteinGroup_45628	Microbial	Chaperone protein DnaK			88400000					26.55
sample3_PROKKA_64113	ProteinGroup_181588	Microbial	Elongation factor G			88400000					26.55
sample3_PROKKA_96437	ProteinGroup_373443	Microbial	Triosephosphate isomerase			88000000					26.55
sample1_PROKKA_03426	ProteinGroup_793017	microbial	50S ribosomal protein L21	87900000					27.2
sample4_PROKKA_17351	ProteinGroup_17642	Microbial	Chitinase A1 precursor				87900000					26.51
sample1_PROKKA_31871	ProteinGroup_14532	microbial	Exo-beta-D-glucosaminidase precursor	87800000					27.19
sample2_PROKKA_142810	ProteinGroup_243191	Microbial	Malate dehydrogenase		87800000					27.01
sample1_PROKKA_231659	ProteinGroup_256082	microbial	Putative KHG/KDPG aldolase	87800000					27.19
sample4_PROKKA_148213	ProteinGroup_236218	Microbial	Phosphate acetyltransferase				87700000					26.5
sample3_PROKKA_62536	ProteinGroup_616172	Microbial	50S ribosomal protein L15			87700000					26.54
sample3_PROKKA_303078	ProteinGroup_220323	Microbial	Ketol-acid reductoisomerase			87600000					26.54
sample2_PROKKA_43252	ProteinGroup_194172	Microbial	Glycogen biosynthesis protein GlgD		87500000					27.01
sample1_PROKKA_141688	ProteinGroup_127707	microbial	NADP-specific glutamate dehydrogenase	87500000					27.19
sample4_PROKKA_113643	ProteinGroup_27185	Microbial	Formate acetyltransferase 1				87500000					26.5
sample4_PROKKA_19100	ProteinGroup_138642	Microbial	Elongation factor G				87500000					26.5
sample1_PROKKA_90413	ProteinGroup_107558	microbial	Multiple sugar-binding protein precursor	87400000					27.19
sample1_PROKKA_97164	ProteinGroup_291536	microbial	Elongation factor Tu	87400000					27.19
sample4_PROKKA_00415	ProteinGroup_557309	Microbial	50S ribosomal protein L16				87400000					26.5
sample4_PROKKA_02008	ProteinGroup_526655	Microbial	Rubrerythrin				87300000					26.5
sample3_PROKKA_309736	ProteinGroup_47056	Microbial	Bacterial extracellular solute-binding proteins, family 5 Middle			87300000					26.53
sample2_PROKKA_158686	ProteinGroup_94984	Microbial	Fimbrial subunit type 1 precursor		87200000					27
sample1_PROKKA_213473	ProteinGroup_188845	microbial	R-phenyllactate dehydratase beta subunit	87200000					27.18
sample2_PROKKA_65559	ProteinGroup_378532	Microbial	Acetate kinase		87100000					27
sample4_PROKKA_122515	ProteinGroup_775844	Microbial	50S ribosomal protein L21				87100000					26.5
sample2_PROKKA_49876	ProteinGroup_216771	Microbial	Pyruvate-flavodoxin oxidoreductase		87100000					27
sample3_PROKKA_10603	ProteinGroup_485220	Microbial	Methyl-coenzyme M reductase gamma subunit			87000000					26.53
sample3_PROKKA_131438	ProteinGroup_400522	Microbial	hypothetical protein			86900000					26.53
sample1_PROKKA_227627	ProteinGroup_175344	microbial	L-fucose isomerase	86900000					27.18
sample2_PROKKA_67964	ProteinGroup_68569	Microbial	Glucose-6-phosphate isomerase		86800000					27
sample3_PROKKA_140206	ProteinGroup_570335	Microbial	60 kDa chaperonin			86800000					26.52
sample4_PROKKA_83014	ProteinGroup_126377	Microbial	Succinyl-CoA:coenzyme A transferase				86700000					26.49
sample3_PROKKA_286535	ProteinGroup_79220	Microbial	Glucose-6-phosphate isomerase			86700000					26.52
sample3_PROKKA_38886	ProteinGroup_321857	Microbial	Dihydroorotate dehydrogenase B (NAD(+)), electron transfer subunit			86600000					26.52
sample4_PROKKA_200626	ProteinGroup_640300	Microbial	50S ribosomal protein L11				86600000					26.49
sample3_PROKKA_249092	ProteinGroup_45621	Microbial	Chaperone protein HtpG			86400000					26.52
sample2_PROKKA_318257	ProteinGroup_387021	Microbial	hypothetical protein		86300000					26.99
sample4_PROKKA_56959	ProteinGroup_157722	Microbial	PBP superfamily domain protein				86300000					26.48
sample2_PROKKA_281466	ProteinGroup_491973	Microbial	Putative cysteine protease YraA		86200000					26.99
sample4_PROKKA_109039	ProteinGroup_6195	Microbial	DNA-directed RNA polymerase subunit beta				86100000					26.48
sample4_PROKKA_17038	ProteinGroup_792490	Microbial	30S ribosomal protein S10				86100000					26.48
sample2_PROKKA_13602	ProteinGroup_159887	Microbial	Acyl-CoA dehydrogenase		86100000					26.98
sample2_PROKKA_341283	ProteinGroup_409513	Microbial	hypothetical protein		86000000					26.98
sample2_PROKKA_134380	ProteinGroup_79433	Microbial	Glucose-6-phosphate isomerase		86000000					26.98
sample2_PROKKA_118484	ProteinGroup_198957	Microbial	D-arabitol-phosphate dehydrogenase		85900000					26.98
sample2_PROKKA_223616	ProteinGroup_179429	Microbial	D-proline reductase proprotein PrdA		85900000					26.98
sample1_PROKKA_39301	ProteinGroup_505852	microbial	Pyruvate-flavodoxin oxidoreductase	85900000					27.16
sp|P16233|LIPP_HUMAN	ProteinGroup_111058	Human	Pancreatic triacylglycerol lipase OS=Homo sapiens OX=9606 GN=PNLIP PE=1 SV=1		80500000	5440000				26.88	22.51
sample4_PROKKA_98151	ProteinGroup_168945	Microbial	Elongation factor Tu-B				85900000					26.48
sample3_PROKKA_90373	ProteinGroup_204909	Microbial	Aspartate-semialdehyde dehydrogenase			85800000					26.51
sample3_PROKKA_137307	ProteinGroup_302258	Microbial	putative 3-hydroxybutyryl-CoA dehydrogenase			85700000					26.51
sample1_PROKKA_240955	ProteinGroup_372309	microbial	Triosephosphate isomerase	85600000					27.16
sample4_PROKKA_172057	ProteinGroup_848046	Microbial	Serine hydroxymethyltransferase 2				85500000					26.47
sample2_PROKKA_13146	ProteinGroup_50642	Microbial	hypothetical protein		85400000					26.97
sample1_PROKKA_52323	ProteinGroup_161401	microbial	Aldehyde-alcohol dehydrogenase	85300000					27.15
sample1_PROKKA_07521	ProteinGroup_647469	microbial	hypothetical protein	85200000					27.15
sample2_PROKKA_44551	ProteinGroup_297271	Microbial	Phosphoglycerate kinase		85000000					26.97
sample2_PROKKA_245165	ProteinGroup_261950	Microbial	Thioredoxin reductase		85000000					26.97
sample4_PROKKA_70349	ProteinGroup_56370	Microbial	Aminopeptidase				85000000					26.46
sample2_PROKKA_83727	ProteinGroup_140128	Microbial	Enolase		84900000					26.96
sample2_PROKKA_324579	ProteinGroup_194134	Microbial	Glycogen biosynthesis protein GlgD		84700000					26.96
sample3_PROKKA_131521	ProteinGroup_649360	Microbial	putative Hsp20 family chaperone			84600000					26.49
sample1_PROKKA_234650	ProteinGroup_224608	microbial	Glyceraldehyde-3-phosphate dehydrogenase	84600000					27.14
sample4_PROKKA_186813	ProteinGroup_565347	Microbial	50S ribosomal protein L10				84500000					26.45
sample4_PROKKA_87713	ProteinGroup_792964	Microbial	30S ribosomal protein S10				84400000					26.45
sample3_PROKKA_18184	ProteinGroup_20279	Microbial	N,N'-diacetylchitobiose phosphorylase			84400000					26.48
sample1_PROKKA_02473	ProteinGroup_127592	microbial	NADP-specific glutamate dehydrogenase	84400000					27.14
sample2_PROKKA_82900	ProteinGroup_390834	Microbial	Purine nucleoside phosphorylase DeoD-type		84400000					26.95
sample2_PROKKA_217775	ProteinGroup_413387	Microbial	60 kDa chaperonin		84300000					26.95
sample2_PROKKA_10692	ProteinGroup_223475	Microbial	Ketol-acid reductoisomerase		84200000					26.95
sample2_PROKKA_99282	ProteinGroup_34030	Microbial	Elongation factor G		84200000					26.95
sample1_PROKKA_77800	ProteinGroup_134156	microbial	Acetylornithine deacetylase	84100000					27.13
sample1_PROKKA_151238	ProteinGroup_254605	microbial	Putative KHG/KDPG aldolase	84000000					27.13
sample4_PROKKA_192928	ProteinGroup_169848	Microbial	Acetate kinase				84000000					26.45
sample2_PROKKA_197976	ProteinGroup_88847	Microbial	hypothetical protein		84000000					26.95
sp|P19961|AMY2B_HUMAN	ProteinGroup_85595	Human	Alpha-amylase 2B	69100000			14800000		26.84			24.07
sample2_PROKKA_181340	ProteinGroup_459482	Microbial	50S ribosomal protein L4		83900000					26.95
sample1_PROKKA_160669	ProteinGroup_223311	microbial	Ketol-acid reductoisomerase	83800000					27.13
sample2_PROKKA_184961	ProteinGroup_630746	Microbial	Acyl-CoA dehydrogenase, short-chain specific		83800000					26.94
sample2_PROKKA_74296	ProteinGroup_271889	Microbial	N-acetylneuraminate lyase		83700000					26.94
sample3_PROKKA_220918	ProteinGroup_200529	Microbial	Phosphoserine aminotransferase			83700000					26.47
sample4_PROKKA_160611	ProteinGroup_20080	Microbial	Benzylsuccinate synthase alpha subunit				83600000					26.44
sample2_PROKKA_222572	ProteinGroup_164509	Microbial	Acetyl-CoA acetyltransferase		83600000					26.94
sample2_PROKKA_183777	ProteinGroup_543180	Microbial	50S ribosomal protein L10		83600000					26.94
sp|P15924|DESP_HUMAN	ProteinGroup_247	Human	Desmoplakin	63400000	7080000	4260000	8800000		26.71	23.31	22.15	23.36
sample1_PROKKA_178284	ProteinGroup_30955	microbial	Glutamine synthetase	83500000					27.12
sample3_PROKKA_62097	ProteinGroup_170785	Microbial	Elongation factor Tu			83400000					26.47
sample2_PROKKA_110935	ProteinGroup_776520	Microbial	UDP-glucose 4-epimerase		83200000					26.93
sample1_PROKKA_150536	ProteinGroup_184951	microbial	Acyl-CoA dehydrogenase	83200000					27.11
sample3_PROKKA_92476	ProteinGroup_358123	Microbial	Elongation factor Tu			83200000					26.46
sample1_PROKKA_127087	ProteinGroup_33658	microbial	Carbon monoxide dehydrogenase/acetyl-CoA synthase subunit alpha	83200000					27.11
sample3_PROKKA_248553	ProteinGroup_72153	Microbial	Tryptophanase 1			83100000					26.46
sample3_PROKKA_240879	ProteinGroup_432552	Microbial	Flagellin			83100000					26.46
sample2_PROKKA_15472	ProteinGroup_462088	Microbial	hypothetical protein		83100000					26.93
sample1_PROKKA_80692	ProteinGroup_232390	microbial	Glyceraldehyde-3-phosphate dehydrogenase	83000000					27.11
sample2_PROKKA_128826	ProteinGroup_224694	Microbial	Phosphate acetyltransferase		82900000					26.93
sample3_PROKKA_96801	ProteinGroup_76445	Microbial	Phosphoenolpyruvate carboxykinase [ATP]			82800000					26.46
sample4_PROKKA_17033	ProteinGroup_838085	Microbial	30S ribosomal protein S19				82800000					26.43
sample1_PROKKA_09794	ProteinGroup_370081	microbial	Triosephosphate isomerase	82700000					27.11
sample4_PROKKA_09138	ProteinGroup_439828	Microbial	Superoxide dismutase [Mn/Fe]				82700000					26.42
sample4_PROKKA_10012	ProteinGroup_71552	Microbial	Methylmalonyl-CoA mutase				82600000					26.42
sample1_PROKKA_01975	ProteinGroup_247928	microbial	hypothetical protein	82600000					27.1
sample2_PROKKA_334639	ProteinGroup_233833	Microbial	hypothetical protein		82500000					26.92
sample3_PROKKA_176250	ProteinGroup_530084	Microbial	Rubrerythrin			82400000					26.45
sample4_PROKKA_102499	ProteinGroup_31215	Microbial	Ornithine decarboxylase, inducible				82300000					26.42
sample1_PROKKA_85622	ProteinGroup_274300	microbial	Elongation factor Ts	82300000					27.1
sample3_PROKKA_162249	ProteinGroup_194299	Microbial	30S ribosomal protein S1			82300000					26.45
sample4_PROKKA_101981	ProteinGroup_168783	Microbial	Phosphoglycerate kinase				82200000					26.42
sample4_PROKKA_102260	ProteinGroup_183591	Microbial	Acyl-CoA dehydrogenase				82100000					26.41
sample1_PROKKA_173091	ProteinGroup_23058	microbial	N,N'-diacetylchitobiose phosphorylase	81900000					27.09
sample2_PROKKA_16859	ProteinGroup_93884	Microbial	Inositol 2-dehydrogenase		81900000					26.91
sample3_PROKKA_87082	ProteinGroup_930904	Microbial	Glyceraldehyde-3-phosphate dehydrogenase			81900000					26.44
sample2_PROKKA_56092	ProteinGroup_601288	Microbial	Chaperone protein DnaK		81800000					26.91
sample2_PROKKA_309023	ProteinGroup_247270	Microbial	Meso-diaminopimelate D-dehydrogenase		81800000					26.91
sample2_PROKKA_11589	ProteinGroup_138109	Microbial	Iron-regulated protein A precursor		81700000					26.91
sample2_PROKKA_205159	ProteinGroup_221084	Microbial	Acryloyl-CoA reductase electron transfer subunit beta		81700000					26.91
sample3_PROKKA_95117	ProteinGroup_84899	Microbial	60 kDa chaperonin			81700000					26.44
sample2_PROKKA_21871	ProteinGroup_401076	Microbial	Pyruvate, phosphate dikinase		81500000					26.9
sample4_PROKKA_64226	ProteinGroup_895320	Microbial	D-proline reductase subunit gamma				81400000					26.4
sample2_PROKKA_133648	ProteinGroup_16934	Microbial	Exo-alpha-(1-6)-L-arabinopyranosidase		81400000					26.9
sample2_PROKKA_00682	ProteinGroup_231270	Microbial	UDP-glucose 4-epimerase		81400000					26.9
sample2_PROKKA_102570	ProteinGroup_293500	Microbial	Bifunctional protein FolD protein		81400000					26.9
sample2_PROKKA_192384	ProteinGroup_668446	Microbial	Malate dehydrogenase		81400000					26.9
sample2_PROKKA_39055	ProteinGroup_784531	Microbial	50S ribosomal protein L21		81300000					26.9
sample2_PROKKA_08814	ProteinGroup_9783	Microbial	Beta-galactosidase		81300000					26.9
sample2_PROKKA_257798	ProteinGroup_14617	Microbial	Aldehyde-alcohol dehydrogenase		81300000					26.9
sample2_PROKKA_341405	ProteinGroup_638141	Microbial	50S ribosomal protein L13		81300000					26.9
sp|P12830|CADH1_HUMAN	ProteinGroup_16055	Human	Cadherin-1	11100000	23200000	10700000	36200000		24.12	25.05	23.49	25.3
sp|P40879|S26A3_HUMAN	ProteinGroup_26681	Human	Chloride anion exchanger	75400000		5790000			26.97		22.6
sample2_PROKKA_277069	ProteinGroup_127917	Microbial	NADP-specific glutamate dehydrogenase		81100000					26.9
sample4_PROKKA_07614	ProteinGroup_842675	Microbial	DNA-binding protein HU				81100000					26.4
sample1_PROKKA_03705	ProteinGroup_35510	microbial	Elongation factor G	81000000					27.08
sample2_PROKKA_17603	ProteinGroup_254875	Microbial	Phosphoribosylaminoimidazole-succinocarboxamide synthase		81000000					26.89
sample3_PROKKA_165251	ProteinGroup_409870	Microbial	50S ribosomal protein L1			81000000					26.42
sample3_PROKKA_141555	ProteinGroup_190308	Microbial	Phosphoribosylformylglycinamidine synthase 1			80800000					26.42
sample1_PROKKA_51702	ProteinGroup_333305	microbial	3-oxoacyl-[acyl-carrier-protein] reductase FabG	80800000					27.07
sample4_PROKKA_170382	ProteinGroup_559449	Microbial	50S ribosomal protein L10				80800000					26.39
sample2_PROKKA_358733	ProteinGroup_48557	Microbial	Chaperone protein DnaK		80800000					26.89
sample3_PROKKA_82110	ProteinGroup_143100	Microbial	Serine hydroxymethyltransferase			80800000					26.42
sample3_PROKKA_285426	ProteinGroup_334319	Microbial	Flagellin			80700000					26.42
sample3_PROKKA_13475	ProteinGroup_159268	Microbial	Phosphoglycerate kinase			80700000					26.42
sample3_PROKKA_198305	ProteinGroup_988925	Microbial	diphosphate--fructose-6-phosphate 1-phosphotransferase			80600000					26.42
sample2_PROKKA_359422	ProteinGroup_101120	Microbial	Aldehyde-alcohol dehydrogenase		80600000					26.89
sample4_PROKKA_12724	ProteinGroup_219320	Microbial	Glycine reductase complex component B subunit gamma				80500000					26.39
sample2_PROKKA_12159	ProteinGroup_744047	Microbial	50S ribosomal protein L17		80500000					26.88
sample2_PROKKA_344376	ProteinGroup_255917	Microbial	Xylose isomerase		80300000					26.88
sample2_PROKKA_212371	ProteinGroup_169366	Microbial	Enolase		80300000					26.88
sample4_PROKKA_61670	ProteinGroup_79278	Microbial	Glucose-6-phosphate isomerase				80200000					26.38
sample2_PROKKA_18588	ProteinGroup_9745	Microbial	Dockerin type I repeat protein		80100000					26.88
sample1_PROKKA_82899	ProteinGroup_183848	microbial	Acyl-CoA dehydrogenase	80100000					27.06
sample2_PROKKA_47868	ProteinGroup_123292	Microbial	NAD(P)-specific glutamate dehydrogenase		80100000					26.88
sample4_PROKKA_182840	ProteinGroup_735426	Microbial	50S ribosomal protein L19				80100000					26.38
sample1_PROKKA_30227	ProteinGroup_452412	microbial	Methenyltetrahydrofolate cyclohydrolase	80000000					27.06
sample4_PROKKA_136085	ProteinGroup_265096	Microbial	Fructose-bisphosphate aldolase				80000000					26.38
sample1_PROKKA_172272	ProteinGroup_450517	microbial	hypothetical protein	80000000					27.06
sample1_PROKKA_213834	ProteinGroup_149440	microbial	Phosphoglycerate kinase	80000000					27.06
sample1_PROKKA_207965	ProteinGroup_233952	microbial	Ketol-acid reductoisomerase	79900000					27.05
sample2_PROKKA_237331	ProteinGroup_860322	Microbial	50S ribosomal protein L27		79800000					26.87
sample1_PROKKA_218305	ProteinGroup_263055	microbial	Glucokinase	79800000					27.05
sample4_PROKKA_87716	ProteinGroup_810625	Microbial	50S ribosomal protein L23				79800000					26.38
sp|Q9BYF1|ACE2_HUMAN	ProteinGroup_22313	Human	Angiotensin-converting enzyme 2 OS=Homo sapiens OX=9606 GN=ACE2 PE=1 SV=2		43700000	36100000				25.99	25.25
sample3_PROKKA_21005	ProteinGroup_75965	Microbial	Phosphoenolpyruvate carboxykinase [ATP]			79700000					26.4
sample2_PROKKA_269989	ProteinGroup_307621	Microbial	Fructose-bisphosphate aldolase		79700000					26.87
sample2_PROKKA_178422	ProteinGroup_333423	Microbial	Fructosamine kinase FrlD		79700000					26.87
sample2_PROKKA_164687	ProteinGroup_164449	Microbial	Phosphoglycerate kinase		79700000					26.87
sample2_PROKKA_16652	ProteinGroup_34908	Microbial	Retaining alpha-galactosidase precursor		79600000					26.87
sample3_PROKKA_189502	ProteinGroup_48591	Microbial	Chaperone protein DnaK			79500000					26.4
sample3_PROKKA_115979	ProteinGroup_624726	Microbial	50S ribosomal protein L15			79500000					26.4
sample2_PROKKA_14793	ProteinGroup_349845	Microbial	Acryloyl-CoA reductase electron transfer subunit gamma		79400000					26.87
sample3_PROKKA_272810	ProteinGroup_837103	Microbial	30S ribosomal protein S19			79400000					26.4
sample2_PROKKA_284629	ProteinGroup_233863	Microbial	Glyceraldehyde-3-phosphate dehydrogenase A		79400000					26.86
sample3_PROKKA_73494	ProteinGroup_209915	Microbial	D-3-phosphoglycerate dehydrogenase			79300000					26.39
sample2_PROKKA_21488	ProteinGroup_251050	Microbial	Glyceraldehyde-3-phosphate dehydrogenase		79300000					26.86
sample2_PROKKA_144479	ProteinGroup_305670	Microbial	Fructose-bisphosphate aldolase		79200000					26.86
sample4_PROKKA_122082	ProteinGroup_410340	Microbial	Acetate CoA-transferase subunit alpha				79200000					26.37
sample3_PROKKA_236139	ProteinGroup_40420	Microbial	Bacterial extracellular solute-binding proteins, family 5 Middle			79100000					26.39
sample4_PROKKA_218449	ProteinGroup_74167	Microbial	60 kDa chaperonin				79100000					26.36
sample2_PROKKA_147104	ProteinGroup_73636	Microbial	60 kDa chaperonin		79100000					26.86
sample2_PROKKA_126590	ProteinGroup_166953	Microbial	Acetate kinase		79000000					26.86
sample2_PROKKA_323707	ProteinGroup_610812	Microbial	hypothetical protein		79000000					26.86
sample2_PROKKA_132954	ProteinGroup_228589	Microbial	Autoinducer 2-binding protein LsrB precursor		78800000					26.85
sample4_PROKKA_183971	ProteinGroup_159508	Microbial	Arginine biosynthesis bifunctional protein ArgJ				78800000					26.36
sample2_PROKKA_05545	ProteinGroup_360885	Microbial	Triosephosphate isomerase		78800000					26.85
sample4_PROKKA_106623	ProteinGroup_524308	Microbial	50S ribosomal protein L9				78800000					26.36
sample2_PROKKA_71232	ProteinGroup_624556	Microbial	Toxin-antitoxin biofilm protein TabA		78800000					26.85
sample4_PROKKA_16198	ProteinGroup_209673	Microbial	Phosphoserine aminotransferase				78800000					26.36
sample2_PROKKA_341975	ProteinGroup_781778	Microbial	Pyruvate, phosphate dikinase		78700000					26.85
sample4_PROKKA_175705	ProteinGroup_466042	Microbial	50S ribosomal protein L3				78700000					26.36
sample1_PROKKA_07801	ProteinGroup_229503	microbial	Ketol-acid reductoisomerase	78700000					27.03
sample1_PROKKA_10204	ProteinGroup_198664	microbial	Putative peptidoglycan binding domain protein	78500000					27.03
sample2_PROKKA_221144	ProteinGroup_216604	Microbial	Glyceraldehyde-3-phosphate dehydrogenase		78500000					26.85
sample3_PROKKA_311079	ProteinGroup_615208	Microbial	hypothetical protein			78500000					26.38
sample2_PROKKA_07210	ProteinGroup_491595	Microbial	Rubrerythrin		78500000					26.85
sample4_PROKKA_14815	ProteinGroup_730825	Microbial	50S ribosomal protein L19				78400000					26.35
sample4_PROKKA_20718	ProteinGroup_232696	Microbial	Phosphate acetyltransferase				78400000					26.35
sample1_PROKKA_224762	ProteinGroup_578386	microbial	Fructose-bisphosphate aldolase	78200000					27.02
sample4_PROKKA_175700	ProteinGroup_704706	Microbial	50S ribosomal protein L22				78200000					26.35
sample2_PROKKA_165920	ProteinGroup_409147	Microbial	hypothetical protein		78200000					26.84
sample4_PROKKA_18881	ProteinGroup_373591	Microbial	Phosphoenolpyruvate carboxykinase [ATP]				78200000					26.35
sample4_PROKKA_222726	ProteinGroup_708238	Microbial	50S ribosomal protein L14				78000000					26.34
sp|A0A0B4J1X5|HV374_HUMAN	ProteinGroup_728216	Human	Immunoglobulin heavy variable 3-74 OS=Homo sapiens OX=9606 GN=IGHV3-74 PE=3 SV=1		47200000		30800000			26.1		25.07
sample3_PROKKA_62538	ProteinGroup_387463	Microbial	30S ribosomal protein S5			78000000					26.37
sample1_PROKKA_65684	ProteinGroup_76331	microbial	Phosphoenolpyruvate carboxykinase [ATP]	78000000					27.02
sample4_PROKKA_03198	ProteinGroup_75181	Microbial	Chaperone protein DnaK				77700000					26.34
sp|A0A0A0MS15|HV349_HUMAN	ProteinGroup_720357	Human	Immunoglobulin heavy variable 3-49 OS=Homo sapiens OX=9606 GN=IGHV3-49 PE=3 SV=1				77700000					26.34
sample2_PROKKA_55062	ProteinGroup_88916	Microbial	Glycerol kinase		77700000					26.83
sample2_PROKKA_80801	ProteinGroup_143791	Microbial	Bacterial extracellular solute-binding protein		77700000					26.83
sample2_PROKKA_93773	ProteinGroup_33900	Microbial	Elongation factor G		77600000					26.83
sample1_PROKKA_67338	ProteinGroup_67065	microbial	Formate--tetrahydrofolate ligase	77400000					27.01
sample2_PROKKA_65252	ProteinGroup_168479	Microbial	Acetate kinase		77200000					26.82
sample2_PROKKA_164546	ProteinGroup_204398	Microbial	Phosphoserine aminotransferase		77200000					26.82
sample3_PROKKA_118972	ProteinGroup_74059	Microbial	60 kDa chaperonin			77100000					26.35
sample2_PROKKA_205730	ProteinGroup_409225	Microbial	50S ribosomal protein L1		77100000					26.82
sample3_PROKKA_89522	ProteinGroup_286437	Microbial	Glyceraldehyde-3-phosphate dehydrogenase			77000000					26.35
sample2_PROKKA_320915	ProteinGroup_557377	Microbial	30S ribosomal protein S5		76900000					26.82
sample2_PROKKA_11385	ProteinGroup_473002	Microbial	50S ribosomal protein L25		76800000					26.82
sample1_PROKKA_182215	ProteinGroup_219688	microbial	Ketol-acid reductoisomerase	76800000					26.99
sample2_PROKKA_43230	ProteinGroup_5781	Microbial	hypothetical protein		76700000					26.81
sample1_PROKKA_125123	ProteinGroup_454785	microbial	50S ribosomal protein L4	76600000					26.99
sample3_PROKKA_265110	ProteinGroup_57169	Microbial	Chaperone protein DnaK			76500000					26.34
sample3_PROKKA_35383	ProteinGroup_564918	Microbial	Chaperone protein DnaK			76500000					26.34
sample4_PROKKA_01245	ProteinGroup_291098	Microbial	Elongation factor Ts				76500000					26.32
sample1_PROKKA_03450	ProteinGroup_647452	microbial	hypothetical protein	76400000					26.99
sample4_PROKKA_00419	ProteinGroup_793274	Microbial	50S ribosomal protein L24				76300000					26.31
sample4_PROKKA_48707	ProteinGroup_89565	Microbial	Inosine-5'-monophosphate dehydrogenase				76300000					26.31
sample2_PROKKA_09199	ProteinGroup_538008	Microbial	50S ribosomal protein L17		76300000					26.81
sample4_PROKKA_45371	ProteinGroup_264199	Microbial	hypothetical protein				76300000					26.31
sample3_PROKKA_73147	ProteinGroup_589804	Microbial	6,7-dimethyl-8-ribityllumazine synthase			76200000					26.34
sample2_PROKKA_129029	ProteinGroup_139899	Microbial	Cyclodextrin-binding protein precursor		76200000					26.8
sample2_PROKKA_17535	ProteinGroup_217675	Microbial	Proline racemase		76100000					26.8
sample2_PROKKA_67654	ProteinGroup_242173	Microbial	Malate dehydrogenase		76100000					26.8
sample1_PROKKA_41428	ProteinGroup_67	microbial	Fibronectin type III domain protein	76100000					26.98
sample3_PROKKA_78656	ProteinGroup_181598	Microbial	NAD-dependent methanol dehydrogenase			76000000					26.33
sample2_PROKKA_360320	ProteinGroup_525672	Microbial	Acyl-CoA dehydrogenase, short-chain specific		76000000					26.8
sample3_PROKKA_317516	ProteinGroup_70435	Microbial	6-phosphofructokinase			76000000					26.33
sample4_PROKKA_145106	ProteinGroup_75885	Microbial	Glutathione-binding protein GsiB precursor				76000000					26.31
sample1_PROKKA_238729	ProteinGroup_94363	microbial	hypothetical protein	76000000					26.98
sample2_PROKKA_08210	ProteinGroup_63116	Microbial	Acyl-CoA dehydrogenase		75900000					26.8
sample3_PROKKA_159278	ProteinGroup_253930	Microbial	hypothetical protein			75900000					26.33
sample2_PROKKA_243739	ProteinGroup_236929	Microbial	Fructose-bisphosphate aldolase class 2		75800000					26.8
sample2_PROKKA_253346	ProteinGroup_223369	Microbial	PTS-dependent dihydroxyacetone kinase, dihydroxyacetone-binding subunit DhaK		75800000					26.8
sample2_PROKKA_86713	ProteinGroup_61000	Microbial	Phosphoglucomutase		75800000					26.8
sample2_PROKKA_16308	ProteinGroup_179372	Microbial	D-3-phosphoglycerate dehydrogenase		75700000					26.79
sample3_PROKKA_229327	ProteinGroup_352235	Microbial	Acryloyl-CoA reductase electron transfer subunit gamma			75700000					26.33
sample3_PROKKA_294639	ProteinGroup_293975	Microbial	4-hydroxy-tetrahydrodipicolinate synthase			75700000					26.33
sample1_PROKKA_158495	ProteinGroup_143444	microbial	Acetate kinase	75600000					26.97
sample2_PROKKA_156374	ProteinGroup_86053	Microbial	Bacterial extracellular solute-binding protein		75600000					26.79
sample2_PROKKA_11361	ProteinGroup_84667	Microbial	L-arabinose isomerase		75600000					26.79
sample3_PROKKA_239970	ProteinGroup_375042	Microbial	2-oxoglutarate oxidoreductase subunit KorB			75500000					26.32
sample1_PROKKA_175321	ProteinGroup_372201	microbial	Phosphotransferase enzyme family protein	75500000					26.97
sample4_PROKKA_07987	ProteinGroup_168493	Microbial	Elongation factor Tu				75400000					26.3
sample2_PROKKA_55416	ProteinGroup_130353	Microbial	Xylose isomerase		75400000					26.79
sample3_PROKKA_231056	ProteinGroup_970671	Microbial	Reverse rubrerythrin-2			75400000					26.32
sample2_PROKKA_280081	ProteinGroup_230137	Microbial	Ketol-acid reductoisomerase		75400000					26.79
sp|P06744|G6PI_HUMAN	ProteinGroup_68102	Human	Glucose-6-phosphate isomerase	2850000		4200000	68300000		22.11		22.13	26.16
sample1_PROKKA_34179	ProteinGroup_74546	microbial	Lipoprotein LipO precursor	75400000					26.97
sample4_PROKKA_45359	ProteinGroup_244046	Microbial	Beta-1,4-mannooligosaccharide phosphorylase				75300000					26.3
sample2_PROKKA_217965	ProteinGroup_53394	Microbial	Arylsulfate sulfotransferase AssT precursor		75200000					26.79
sample3_PROKKA_14069	ProteinGroup_121639	Microbial	Sirohydrochlorin cobaltochelatase			75100000					26.32
sample2_PROKKA_75128	ProteinGroup_168493	Microbial	Elongation factor Tu		75100000					26.78
sample4_PROKKA_38563	ProteinGroup_101940	Microbial	Phosphoglucomutase				75000000					26.29
sample3_PROKKA_291779	ProteinGroup_408538	Microbial	Transaldolase			75000000					26.31
sample3_PROKKA_160027	ProteinGroup_872263	Microbial	hypothetical protein			75000000					26.31
sample3_PROKKA_104534	ProteinGroup_546956	Microbial	Pyruvate, phosphate dikinase			75000000					26.31
sample1_PROKKA_209094	ProteinGroup_5678	microbial	Endoglucanase 1 precursor	74900000					26.96
sample3_PROKKA_10553	ProteinGroup_541494	Microbial	50S ribosomal protein L10			74900000					26.31
sample2_PROKKA_141028	ProteinGroup_71727	Microbial	6-phosphofructokinase		74800000					26.78
sample4_PROKKA_105902	ProteinGroup_248938	Microbial	D-allose transporter subunit				74800000					26.29
sample1_PROKKA_104592	ProteinGroup_793328	microbial	30S ribosomal protein S8	74800000					26.96
sample2_PROKKA_172257	ProteinGroup_359110	Microbial	Triosephosphate isomerase		74800000					26.78
sample3_PROKKA_93900	ProteinGroup_483390	Microbial	Phosphoribosylamine--glycine ligase			74700000					26.31
sample2_PROKKA_43304	ProteinGroup_36465	Microbial	Elongation factor G		74700000					26.78
sample3_PROKKA_55458	ProteinGroup_177154	Microbial	Lactaldehyde reductase			74600000					26.3
sample1_PROKKA_144666	ProteinGroup_189493	microbial	5-dehydro-2-deoxygluconokinase	74500000					26.95
sample2_PROKKA_187941	ProteinGroup_79087	Microbial	Glucose-6-phosphate isomerase		74500000					26.77
sample2_PROKKA_284292	ProteinGroup_236977	Microbial	Methionine gamma-lyase		74400000					26.77
sample2_PROKKA_62921	ProteinGroup_109816	Microbial	putative M18 family aminopeptidase 1		74400000					26.77
sample3_PROKKA_172433	ProteinGroup_407741	Microbial	50S ribosomal protein L1			74300000					26.3
sample2_PROKKA_37849	ProteinGroup_159268	Microbial	Phosphoglycerate kinase		74300000					26.77
sample3_PROKKA_177970	ProteinGroup_141139	Microbial	Bacterial extracellular solute-binding protein			74100000					26.3
sample4_PROKKA_15136	ProteinGroup_386870	Microbial	Triosephosphate isomerase				74100000					26.27
sample3_PROKKA_224159	ProteinGroup_342057	Microbial	Chaperone protein DnaK			74100000					26.3
sample1_PROKKA_69870	ProteinGroup_271112	microbial	O-acetylserine sulfhydrylase	74100000					26.94
sample2_PROKKA_72694	ProteinGroup_78432	Microbial	Lipoprotein LipO precursor		74100000					26.76
sample3_PROKKA_08747	ProteinGroup_136696	Microbial	60 kDa chaperonin			74000000					26.29
sample3_PROKKA_245194	ProteinGroup_28126	Microbial	Glycogen phosphorylase			74000000					26.29
sample3_PROKKA_111282	ProteinGroup_278272	Microbial	N-acetylneuraminate lyase			73900000					26.29
sample3_PROKKA_36336	ProteinGroup_176231	Microbial	Acyl-CoA dehydrogenase			73900000					26.29
sample3_PROKKA_45050	ProteinGroup_422439	Microbial	Phosphoglycerate kinase			73800000					26.29
sample1_PROKKA_40345	ProteinGroup_704325	microbial	50S ribosomal protein L7/L12	73800000					26.94
sample3_PROKKA_61216	ProteinGroup_21209	Microbial	Leucine--tRNA ligase			73600000					26.29
sample3_PROKKA_134628	ProteinGroup_544241	Microbial	Triosephosphate isomerase			73500000					26.28
sample1_PROKKA_03714	ProteinGroup_34627	microbial	Elongation factor G	73500000					26.93
sample4_PROKKA_140499	ProteinGroup_36190	Microbial	Elongation factor G				73500000					26.26
sample2_PROKKA_154579	ProteinGroup_16644	Microbial	Pyruvate, phosphate dikinase		73400000					26.75
sample3_PROKKA_250814	ProteinGroup_460707	Microbial	Elongation factor Tu			73400000					26.28
sample4_PROKKA_06590	ProteinGroup_518377	Microbial	Reverse rubrerythrin-1				73400000					26.26
sample3_PROKKA_102038	ProteinGroup_163732	Microbial	Elongation factor Tu			73400000					26.28
sample3_PROKKA_160839	ProteinGroup_882722	Microbial	D-tagatose-1,6-bisphosphate aldolase subunit GatY			73400000					26.28
sp|P09668|CATH_HUMAN	ProteinGroup_235366	Human	Pro-cathepsin H OS=Homo sapiens OX=9606 GN=CTSH PE=1 SV=4				73300000					26.26
sample1_PROKKA_208331	ProteinGroup_202079	microbial	Aspartate-semialdehyde dehydrogenase 2	73300000					26.93
sample1_PROKKA_23607	ProteinGroup_76315	microbial	Phosphoenolpyruvate carboxykinase [ATP]	73200000					26.92
sample2_PROKKA_233937	ProteinGroup_322872	Microbial	putative 3-hydroxybutyryl-CoA dehydrogenase		73200000					26.75
sample3_PROKKA_90366	ProteinGroup_709653	Microbial	50S ribosomal protein L18			73100000					26.27
sample1_PROKKA_22463	ProteinGroup_126812	microbial	NAD(P)-specific glutamate dehydrogenase	73100000					26.92
sample3_PROKKA_76990	ProteinGroup_132257	Microbial	hypothetical protein			73100000					26.27
sample2_PROKKA_341588	ProteinGroup_466728	Microbial	C4-dicarboxylate-binding periplasmic protein precursor		73000000					26.74
sample1_PROKKA_140462	ProteinGroup_23754	microbial	Xylulose-5-phosphate phosphoketolase	73000000					26.92
sample2_PROKKA_02057	ProteinGroup_166163	Microbial	Acetate kinase		73000000					26.74
sample2_PROKKA_221787	ProteinGroup_43522	Microbial	Bacterial Ig-like domain (group 2)		73000000					26.74
sample3_PROKKA_80129	ProteinGroup_33608	Microbial	Carbon monoxide dehydrogenase/acetyl-CoA synthase subunit alpha			72900000					26.27
sample2_PROKKA_17044	ProteinGroup_127838	Microbial	NAD(P)-specific glutamate dehydrogenase		72700000					26.74
sample3_PROKKA_264201	ProteinGroup_275212	Microbial	Elongation factor Ts			72700000					26.27
sample4_PROKKA_79871	ProteinGroup_67033	Microbial	Glucose-6-phosphate isomerase				72700000					26.25
sample1_PROKKA_172778	ProteinGroup_74259	microbial	60 kDa chaperonin	72700000					26.91
sample3_PROKKA_236615	ProteinGroup_8232	Microbial	Carbamoyl-phosphate synthase large chain			72600000					26.27
sample4_PROKKA_18908	ProteinGroup_699940	Microbial	Enamine/imine deaminase				72600000					26.25
sample1_PROKKA_199540	ProteinGroup_127743	microbial	NAD(P)-specific glutamate dehydrogenase	72400000					26.91
sample2_PROKKA_64165	ProteinGroup_34341	Microbial	Elongation factor G		72400000					26.73
sample4_PROKKA_24163	ProteinGroup_269190	Microbial	Glucokinase				72400000					26.24
sample3_PROKKA_147372	ProteinGroup_525986	Microbial	Rubrerythrin			72400000					26.26
sample1_PROKKA_210434	ProteinGroup_169167	microbial	2-amino-3-ketobutyrate coenzyme A ligase	72300000					26.91
sample2_PROKKA_01351	ProteinGroup_142597	Microbial	Allantoate amidohydrolase		72300000					26.73
sample2_PROKKA_236638	ProteinGroup_228726	Microbial	Sirohydrochlorin cobaltochelatase		72300000					26.73
sp|Q15274|NADC_HUMAN	ProteinGroup_290175	Human	Nicotinate-nucleotide pyrophosphorylase [carboxylating] OS=Homo sapiens OX=9606 GN=QPRT PE=1 SV=3				72200000					26.24
sample4_PROKKA_17344	ProteinGroup_152602	Microbial	TonB dependent receptor				72200000					26.24
sample4_PROKKA_159134	ProteinGroup_50037	Microbial	Chaperone protein DnaK				72200000					26.24
sample3_PROKKA_305891	ProteinGroup_367529	Microbial	3-oxoacyl-[acyl-carrier-protein] reductase FabG			72200000					26.26
sample1_PROKKA_127090	ProteinGroup_349510	microbial	5-methyltetrahydrofolate:corrinoid/iron-sulfur protein co-methyltransferase	72100000					26.9
sample2_PROKKA_05632	ProteinGroup_64310	Microbial	SusD family protein		72100000					26.72
sample3_PROKKA_28181	ProteinGroup_4388	Microbial	DNA-directed RNA polymerase subunit beta'			72100000					26.26
sample2_PROKKA_21575	ProteinGroup_620574	Microbial	Single-stranded DNA-binding protein ssb		72100000					26.72
sample4_PROKKA_186815	ProteinGroup_639739	Microbial	50S ribosomal protein L11				72000000					26.23
sample4_PROKKA_20675	ProteinGroup_303250	Microbial	Phage-related baseplate assembly protein				72000000					26.23
sample4_PROKKA_174245	ProteinGroup_1010997	Microbial	hypothetical protein				72000000					26.23
sample3_PROKKA_121000	ProteinGroup_21765	Microbial	N,N'-diacetylchitobiose phosphorylase			71900000					26.25
sample2_PROKKA_16073	ProteinGroup_448709	Microbial	Putative KHG/KDPG aldolase		71900000					26.72
sample4_PROKKA_20298	ProteinGroup_250423	Microbial	Glycine/sarcosine/betaine reductase complex component C subunit beta				71900000					26.23
sample3_PROKKA_14095	ProteinGroup_637168	Microbial	Galactose-6-phosphate isomerase subunit LacA			71800000					26.25
sample4_PROKKA_87724	ProteinGroup_711872	Microbial	50S ribosomal protein L14				71700000					26.23
sample1_PROKKA_160852	ProteinGroup_121178	microbial	NAD(P)-specific glutamate dehydrogenase	71600000					26.89
sample2_PROKKA_365724	ProteinGroup_90391	Microbial	L-arabinose isomerase		71600000					26.71
sample2_PROKKA_04091	ProteinGroup_808	Microbial	hypothetical protein		71600000					26.71
sample2_PROKKA_50973	ProteinGroup_16576	Microbial	Pyruvate, phosphate dikinase		71400000					26.71
sample4_PROKKA_80361	ProteinGroup_5332	Microbial	Pyruvate-flavodoxin oxidoreductase				71300000					26.22
sample1_PROKKA_159315	ProteinGroup_193809	microbial	Alanine dehydrogenase 2	71200000					26.88
sample1_PROKKA_65895	ProteinGroup_73980	microbial	60 kDa chaperonin	71200000					26.88
sample4_PROKKA_19068	ProteinGroup_265199	Microbial	Malate dehydrogenase				71100000					26.22
sample1_PROKKA_126927	ProteinGroup_349509	microbial	putative enoyl-CoA hydratase echA8	71100000					26.88
sample2_PROKKA_06462	ProteinGroup_241824	Microbial	Glucokinase		71100000					26.7
sample3_PROKKA_222949	ProteinGroup_384292	Microbial	Chaperone protein DnaK			71100000					26.23
sample2_PROKKA_214776	ProteinGroup_728640	Microbial	50S ribosomal protein L19		71000000					26.7
sample4_PROKKA_01644	ProteinGroup_464073	Microbial	hypothetical protein				71000000					26.21
sample3_PROKKA_114717	ProteinGroup_376766	Microbial	Acryloyl-CoA reductase electron transfer subunit beta			70900000					26.23
sample1_PROKKA_237851	ProteinGroup_28322	microbial	Formate acetyltransferase	70900000					26.88
sample2_PROKKA_188208	ProteinGroup_525176	Microbial	30S ribosomal protein S16		70900000					26.7
sample4_PROKKA_22156	ProteinGroup_189603	Microbial	hypothetical protein				70800000					26.21
sample4_PROKKA_15009	ProteinGroup_13676	Microbial	Cell surface protein precursor				70800000					26.21
sample1_PROKKA_143055	ProteinGroup_41827	microbial	Transketolase	70800000					26.87
sample2_PROKKA_222571	ProteinGroup_186159	Microbial	Acyl-CoA dehydrogenase		70700000					26.69
sample2_PROKKA_20314	ProteinGroup_321187	Microbial	Transketolase		70600000					26.69
sample2_PROKKA_188535	ProteinGroup_619885	Microbial	L-fucose mutarotase		70600000					26.69
sample2_PROKKA_34580	ProteinGroup_466733	Microbial	Elongation factor Tu		70500000					26.69
sample2_PROKKA_126589	ProteinGroup_232696	Microbial	Phosphate acetyltransferase		70500000					26.69
sample3_PROKKA_54472	ProteinGroup_125044	Microbial	2,3-bisphosphoglycerate-independent phosphoglycerate mutase			70500000					26.22
sample2_PROKKA_172298	ProteinGroup_187686	Microbial	Alanine dehydrogenase 2		70400000					26.69
sample3_PROKKA_74769	ProteinGroup_120152	Microbial	Formate acetyltransferase			70400000					26.22
sample1_PROKKA_19857	ProteinGroup_152709	microbial	Elongation factor G	70300000					26.86
sample3_PROKKA_12926	ProteinGroup_123362	Microbial	NAD-specific glutamate dehydrogenase			70300000					26.22
sample4_PROKKA_17026	ProteinGroup_796859	Microbial	50S ribosomal protein L24				70200000					26.2
sample4_PROKKA_79757	ProteinGroup_524406	Microbial	50S ribosomal protein L6				70000000					26.2
sample4_PROKKA_14976	ProteinGroup_237488	Microbial	2-oxoglutarate oxidoreductase subunit KorB				70000000					26.2
sample1_PROKKA_95463	ProteinGroup_671805	microbial	hypothetical protein	69900000					26.86
sample2_PROKKA_04476	ProteinGroup_92623	Microbial	Inositol 2-dehydrogenase		69900000					26.68
sample4_PROKKA_01301	ProteinGroup_5294	Microbial	Pyruvate-flavodoxin oxidoreductase				69900000					26.19
sample4_PROKKA_60974	ProteinGroup_180868	Microbial	Lactaldehyde reductase				69600000					26.19
sample2_PROKKA_49316	ProteinGroup_314421	Microbial	D-tagatose-1,6-bisphosphate aldolase subunit KbaY		69600000					26.67
sample2_PROKKA_190157	ProteinGroup_333728	Microbial	putative enoyl-CoA hydratase echA8		69500000					26.67
sample2_PROKKA_289234	ProteinGroup_179470	Microbial	D-allose transporter subunit		69500000					26.67
sample4_PROKKA_127961	ProteinGroup_136118	Microbial	D-galactose-binding periplasmic protein precursor				69500000					26.19
sample4_PROKKA_215856	ProteinGroup_194714	Microbial	Acryloyl-CoA reductase electron transfer subunit beta				69500000					26.19
sample2_PROKKA_18632	ProteinGroup_249665	Microbial	6-phosphofructokinase		69500000					26.67
sp|Q12864|CAD17_HUMAN	ProteinGroup_19863	Human	Cadherin-17	61400000			8060000		26.66			23.24
sample1_PROKKA_01763	ProteinGroup_92899	microbial	hypothetical protein	69400000					26.85
sample3_PROKKA_291540	ProteinGroup_358585	Microbial	Triosephosphate isomerase			69400000					26.2
sample2_PROKKA_144990	ProteinGroup_168228	Microbial	Elongation factor Tu		69400000					26.67
sample1_PROKKA_100980	ProteinGroup_320751	microbial	Transketolase 1	69300000					26.84
sample4_PROKKA_75622	ProteinGroup_308577	Microbial	Fructose-bisphosphate aldolase				69200000					26.18
sample2_PROKKA_27394	ProteinGroup_144587	Microbial	Bacterial extracellular solute-binding protein		69100000					26.66
sample2_PROKKA_101466	ProteinGroup_145318	Microbial	Phosphoglycerate kinase		69100000					26.66
sample4_PROKKA_161803	ProteinGroup_490771	Microbial	Superoxide dismutase [Fe]				69100000					26.18
sample3_PROKKA_199537	ProteinGroup_401696	Microbial	hypothetical protein			69000000					26.19
sample1_PROKKA_225421	ProteinGroup_237943	microbial	Glyceraldehyde-3-phosphate dehydrogenase A	68900000					26.84
sample3_PROKKA_261279	ProteinGroup_172839	Microbial	Acetyl-CoA acetyltransferase			68900000					26.19
sample4_PROKKA_11702	ProteinGroup_491339	Microbial	Rubrerythrin				68800000					26.17
sample3_PROKKA_255092	ProteinGroup_809174	Microbial	50S ribosomal protein L23			68800000					26.19
contam_P02769	ProteinGroup_53600	contaminant	P02769 SWISS-PROT:P02769 (Bos taurus) Bovine serum albumin precursor	68700000					26.83
sample3_PROKKA_126963	ProteinGroup_407581	Microbial	50S ribosomal protein L1			68600000					26.18
sample2_PROKKA_02508	ProteinGroup_75340	Microbial	60 kDa chaperonin		68500000					26.65
sample1_PROKKA_165864	ProteinGroup_450499	microbial	50S ribosomal protein L3	68300000					26.82
sample2_PROKKA_21482	ProteinGroup_613823	Microbial	hypothetical protein		68300000					26.64
sample2_PROKKA_34268	ProteinGroup_3400	Microbial	DNA-directed RNA polymerase subunit beta		68300000					26.64
sample1_PROKKA_82075	ProteinGroup_305305	microbial	Fructose-bisphosphate aldolase	68300000					26.82
sample3_PROKKA_122661	ProteinGroup_200124	Microbial	5-dehydro-2-deoxygluconokinase			68300000					26.18
sample4_PROKKA_45378	ProteinGroup_696365	Microbial	Enamine/imine deaminase				68300000					26.16
sample2_PROKKA_94388	ProteinGroup_87528	Microbial	Cna protein B-type domain protein		68300000					26.64
sample2_PROKKA_164222	ProteinGroup_522292	Microbial	50S ribosomal protein L9		68200000					26.64
sample2_PROKKA_21213	ProteinGroup_640456	Microbial	50S ribosomal protein L11		68200000					26.64
sample1_PROKKA_16493	ProteinGroup_661391	microbial	hypothetical protein	68100000					26.82
sample4_PROKKA_10898	ProteinGroup_743319	Microbial	50S ribosomal protein L18				68100000					26.16
sample1_PROKKA_236270	ProteinGroup_479606	microbial	30S ribosomal protein S4	68100000					26.82
sample1_PROKKA_244189	ProteinGroup_720347	microbial	hypothetical protein	68100000					26.82
sample1_PROKKA_163887	ProteinGroup_120438	microbial	hypothetical protein	68100000					26.82
sample4_PROKKA_77927	ProteinGroup_116918	Microbial	Chaperone protein DnaK				68100000					26.16
sample4_PROKKA_73702	ProteinGroup_16411	Microbial	Aldehyde-alcohol dehydrogenase				68000000					26.16
sp|Q92484|ASM3A_HUMAN	ProteinGroup_120486	Human	Acid sphingomyelinase-like phosphodiesterase 3a	29500000			38500000		25.57			25.38
sample1_PROKKA_02387	ProteinGroup_926875	microbial	Formate acetyltransferase 1	68000000					26.81
sample2_PROKKA_77871	ProteinGroup_290677	Microbial	4-hydroxy-tetrahydrodipicolinate synthase		68000000					26.64
sample2_PROKKA_153991	ProteinGroup_163218	Microbial	Phosphoglycerate kinase		67900000					26.63
sample1_PROKKA_116639	ProteinGroup_540268	microbial	hypothetical protein	67900000					26.81
sample2_PROKKA_119933	ProteinGroup_77161	Microbial	Trypsin-resistant surface T6 protein precursor		67900000					26.63
sample1_PROKKA_26249	ProteinGroup_671619	microbial	30S ribosomal protein S8	67900000					26.81
sample1_PROKKA_143550	ProteinGroup_551462	microbial	50S ribosomal protein L10	67800000					26.81
sample2_PROKKA_235006	ProteinGroup_195058	Microbial	5-dehydro-2-deoxygluconokinase		67800000					26.63
sample2_PROKKA_39848	ProteinGroup_235776	Microbial	Fructose-bisphosphate aldolase		67800000					26.63
sample3_PROKKA_09050	ProteinGroup_683875	Microbial	hypothetical protein			67800000					26.17
sample2_PROKKA_01097	ProteinGroup_105777	Microbial	Tetratricopeptide repeat protein		67800000					26.63
sample2_PROKKA_317546	ProteinGroup_5229	Microbial	Pyruvate-flavodoxin oxidoreductase		67700000					26.63
sample3_PROKKA_320636	ProteinGroup_998343	Microbial	50S ribosomal protein L22			67700000					26.16
sample2_PROKKA_325068	ProteinGroup_120680	Microbial	hypothetical protein		67700000					26.63
sample1_PROKKA_122479	ProteinGroup_360631	microbial	Triosephosphate isomerase	67700000					26.81
sample2_PROKKA_190449	ProteinGroup_170334	Microbial	Elongation factor Tu		67600000					26.63
sample4_PROKKA_159871	ProteinGroup_529501	Microbial	Reverse rubrerythrin-1				67600000					26.15
sample2_PROKKA_145756	ProteinGroup_231125	Microbial	UDP-glucose 4-epimerase		67500000					26.63
sample1_PROKKA_244266	ProteinGroup_662024	microbial	hypothetical protein	67500000					26.8
sample2_PROKKA_140535	ProteinGroup_42809	Microbial	hypothetical protein		67500000					26.62
sample2_PROKKA_14690	ProteinGroup_144208	Microbial	Ferredoxin--NADP reductase 2		67400000					26.62
sample2_PROKKA_19783	ProteinGroup_29049	Microbial	Beta-galactosidase		67300000					26.62
sample2_PROKKA_300989	ProteinGroup_202335	Microbial	Putative aminopeptidase YsdC		67300000					26.62
sample2_PROKKA_292710	ProteinGroup_538461	Microbial	hypothetical protein		67300000					26.62
sample2_PROKKA_36157	ProteinGroup_63189	Microbial	Phosphoglucomutase		67300000					26.62
sample2_PROKKA_342088	ProteinGroup_57677	Microbial	O-GlcNAcase NagJ precursor		67200000					26.62
sample4_PROKKA_52539	ProteinGroup_38923	Microbial	NADP-reducing hydrogenase subunit HndC				67200000					26.14
sample4_PROKKA_220488	ProteinGroup_112273	Microbial	Fumarate reductase flavoprotein subunit precursor				67200000					26.14
sample1_PROKKA_240706	ProteinGroup_152887	microbial	hypothetical protein	67100000					26.79
sample3_PROKKA_148780	ProteinGroup_231759	Microbial	Ketol-acid reductoisomerase			67000000					26.15
sample2_PROKKA_195058	ProteinGroup_127852	Microbial	NAD-specific glutamate dehydrogenase		67000000					26.62
sample3_PROKKA_140706	ProteinGroup_36167	Microbial	Elongation factor G			67000000					26.15
sample2_PROKKA_179947	ProteinGroup_67467	Microbial	Phosphoglucomutase		66900000					26.61
sample1_PROKKA_86392	ProteinGroup_408675	microbial	L-ribulose-5-phosphate 4-epimerase UlaF	66900000					26.79
sample2_PROKKA_102167	ProteinGroup_127801	Microbial	NAD(P)-specific glutamate dehydrogenase		66900000					26.61
sample2_PROKKA_84940	ProteinGroup_48113	Microbial	Carbon monoxide dehydrogenase 1		66900000					26.61
sample2_PROKKA_343149	ProteinGroup_237035	Microbial	Phosphate acetyltransferase		66900000					26.61
sample3_PROKKA_64499	ProteinGroup_373396	Microbial	D-3-phosphoglycerate dehydrogenase			66900000					26.15
sample4_PROKKA_127922	ProteinGroup_718192	Microbial	Desulfoferrodoxin				66800000					26.13
sample1_PROKKA_21403	ProteinGroup_110148	microbial	Elongation factor G	66800000					26.79
sample4_PROKKA_130917	ProteinGroup_774923	Microbial	50S ribosomal protein L24				66800000					26.13
sample1_PROKKA_199943	ProteinGroup_390783	microbial	hypothetical protein	66700000					26.79
sample2_PROKKA_365078	ProteinGroup_451201	Microbial	50S ribosomal protein L3		66700000					26.61
sample4_PROKKA_173016	ProteinGroup_551896	Microbial	50S ribosomal protein L10				66600000					26.13
sample1_PROKKA_189157	ProteinGroup_811397	microbial	putative enoyl-CoA hydratase	66600000					26.78
sample4_PROKKA_181487	ProteinGroup_113754	Microbial	NADP-specific glutamate dehydrogenase				66600000					26.13
sample2_PROKKA_15450	ProteinGroup_65203	Microbial	Chaperone protein DnaK		66500000					26.6
sample3_PROKKA_23049	ProteinGroup_128113	Microbial	NADP-specific glutamate dehydrogenase			66500000					26.14
sp|B9A064|IGLL5_HUMAN	ProteinGroup_441997	Human	Immunoglobulin lambda-like polypeptide 5	5870000	5680000	43600000	11400000		23.18	22.98	25.52	23.71
sample1_PROKKA_202746	ProteinGroup_248154	microbial	Glucokinase	66500000					26.78
sample2_PROKKA_236929	ProteinGroup_72392	Microbial	6-phosphofructokinase		66500000					26.6
sample4_PROKKA_206100	ProteinGroup_33876	Microbial	Polyribonucleotide nucleotidyltransferase				66400000					26.12
sample1_PROKKA_233478	ProteinGroup_233984	microbial	Thioredoxin reductase	66300000					26.78
sample2_PROKKA_16264	ProteinGroup_557711	Microbial	Fimbrial protein precursor		66300000					26.6
sample3_PROKKA_186925	ProteinGroup_558677	Microbial	30S ribosomal protein S5			66300000					26.13
sample4_PROKKA_127390	ProteinGroup_125866	Microbial	Glutamine synthetase				66200000					26.12
sample2_PROKKA_65231	ProteinGroup_502705	Microbial	Pyruvate-flavodoxin oxidoreductase		66200000					26.6
sample2_PROKKA_05776	ProteinGroup_269744	Microbial	Cysteine synthase		66200000					26.6
sample3_PROKKA_42725	ProteinGroup_557309	Microbial	50S ribosomal protein L16			66200000					26.13
sample3_PROKKA_96195	ProteinGroup_814283	Microbial	Acryloyl-CoA reductase electron transfer subunit gamma			66200000					26.13
sample3_PROKKA_238727	ProteinGroup_205568	Microbial	30S ribosomal protein S1			66200000					26.13
sample2_PROKKA_89343	ProteinGroup_906258	Microbial	Acyl carrier protein		66100000					26.6
sample2_PROKKA_232423	ProteinGroup_230070	Microbial	Glyceraldehyde-3-phosphate dehydrogenase		66100000					26.59
sample2_PROKKA_268855	ProteinGroup_393119	Microbial	60 kDa chaperonin		66000000					26.59
sample1_PROKKA_238695	ProteinGroup_210903	microbial	30S ribosomal protein S1	66000000					26.77
sample2_PROKKA_13746	ProteinGroup_7997	Microbial	Cellulose 1,4-beta-cellobiosidase precursor		65900000					26.59
sample2_PROKKA_349529	ProteinGroup_171565	Microbial	Bifunctional purine biosynthesis protein PurH		65900000					26.59
sample1_PROKKA_199183	ProteinGroup_199932	microbial	5-dehydro-2-deoxygluconokinase	65900000					26.77
sample3_PROKKA_152978	ProteinGroup_70155	Microbial	DAK2 domain protein			65800000					26.12
sample1_PROKKA_19911	ProteinGroup_707996	microbial	50S ribosomal protein L14	65800000					26.77
sample2_PROKKA_13645	ProteinGroup_522219	Microbial	Rubrerythrin-1		65700000					26.59
sample4_PROKKA_107900	ProteinGroup_708031	Microbial	50S ribosomal protein L14				65600000					26.11
sample1_PROKKA_43565	ProteinGroup_108783	microbial	Uronate isomerase	65500000					26.76
sample3_PROKKA_76366	ProteinGroup_596107	Microbial	putative enoyl-CoA hydratase 1			65500000					26.12
sample2_PROKKA_15850	ProteinGroup_554818	Microbial	Flavodoxin-1		65400000					26.58
sample2_PROKKA_240432	ProteinGroup_466520	Microbial	Elongation factor Tu		65400000					26.58
sample3_PROKKA_96455	ProteinGroup_335928	Microbial	NAD-specific glutamate dehydrogenase			65400000					26.11
sample3_PROKKA_182662	ProteinGroup_409901	Microbial	50S ribosomal protein L1			65300000					26.11
sample3_PROKKA_183833	ProteinGroup_422135	Microbial	Phosphate acetyltransferase			65300000					26.11
sample1_PROKKA_128708	ProteinGroup_84584	microbial	2,3-bisphosphoglycerate-independent phosphoglycerate mutase	65200000					26.75
sample1_PROKKA_134939	ProteinGroup_751524	microbial	Triosephosphate isomerase	65200000					26.75
sample3_PROKKA_05879	ProteinGroup_434321	Microbial	N-acetylglucosamine-6-phosphate deacetylase			65100000					26.11
sample3_PROKKA_217758	ProteinGroup_297519	Microbial	hypothetical protein			65100000					26.11
sample4_PROKKA_26889	ProteinGroup_408765	Microbial	50S ribosomal protein L1				65100000					26.1
sample4_PROKKA_17658	ProteinGroup_102534	Microbial	Altronate oxidoreductase				65000000					26.09
sample2_PROKKA_150292	ProteinGroup_967879	Microbial	Cold shock-like protein CspLA		64900000					26.57
sample1_PROKKA_132727	ProteinGroup_410906	microbial	50S ribosomal protein L1	64900000					26.75
sample1_PROKKA_180834	ProteinGroup_172263	microbial	Membrane lipoprotein TmpC precursor	64900000					26.75
sample2_PROKKA_12415	ProteinGroup_151223	Microbial	L-lysine 2,3-aminomutase		64900000					26.57
sample4_PROKKA_147998	ProteinGroup_279940	Microbial	Elongation factor Tu				64900000					26.09
sample4_PROKKA_87732	ProteinGroup_633082	Microbial	50S ribosomal protein L15				64800000					26.09
sample2_PROKKA_320913	ProteinGroup_521958	Microbial	50S ribosomal protein L6		64800000					26.57
sample3_PROKKA_242769	ProteinGroup_371343	Microbial	Triosephosphate isomerase			64800000					26.1
sample1_PROKKA_244372	ProteinGroup_870293	microbial	30S ribosomal protein S18	64800000					26.74
sample3_PROKKA_92827	ProteinGroup_22622	Microbial	Leucine--tRNA ligase			64700000					26.1
sample1_PROKKA_07226	ProteinGroup_29898	microbial	Oligopeptide-binding protein SarA precursor	64700000					26.74
sample1_PROKKA_235041	ProteinGroup_182993	microbial	Acyl-CoA dehydrogenase	64700000					26.74
sample1_PROKKA_198404	ProteinGroup_557377	microbial	30S ribosomal protein S5	64500000					26.74
sample3_PROKKA_104766	ProteinGroup_260316	Microbial	L-lactate dehydrogenase			64500000					26.09
sample4_PROKKA_87201	ProteinGroup_26235	Microbial	Formate acetyltransferase				64500000					26.08
sample4_PROKKA_87740	ProteinGroup_692776	Microbial	50S ribosomal protein L17				64400000					26.08
sample4_PROKKA_60433	ProteinGroup_325428	Microbial	50S ribosomal protein L2				64400000					26.08
sample2_PROKKA_175779	ProteinGroup_239002	Microbial	Fructose-bisphosphate aldolase		64400000					26.56
sample1_PROKKA_95730	ProteinGroup_91676	microbial	Glycerol kinase	64300000					26.73
sample2_PROKKA_164688	ProteinGroup_358233	Microbial	Triosephosphate isomerase		64300000					26.55
sample2_PROKKA_169200	ProteinGroup_160756	Microbial	Aldehyde-alcohol dehydrogenase		64300000					26.55
sample4_PROKKA_207533	ProteinGroup_104934	Microbial	ATP synthase subunit beta				64300000					26.08
sample3_PROKKA_58493	ProteinGroup_41763	Microbial	adenylylsulfate reductase subunit alpha			64200000					26.09
sample2_PROKKA_04787	ProteinGroup_213094	Microbial	Aldose 1-epimerase precursor		64200000					26.55
sample4_PROKKA_31154	ProteinGroup_459988	Microbial	50S ribosomal protein L4				64200000					26.08
sample1_PROKKA_157838	ProteinGroup_334929	microbial	Flagellin	64200000					26.73
sample4_PROKKA_38645	ProteinGroup_232178	Microbial	Alanine dehydrogenase				64200000					26.08
sample1_PROKKA_21076	ProteinGroup_15145	microbial	Endoglucanase D precursor	64200000					26.73
sample4_PROKKA_18319	ProteinGroup_72300	Microbial	Susd and RagB outer membrane lipoprotein				64200000					26.08
sample2_PROKKA_71429	ProteinGroup_230283	Microbial	Ketol-acid reductoisomerase		64100000					26.55
sample2_PROKKA_08885	ProteinGroup_92273	Microbial	Threonine synthase		64000000					26.55
sample4_PROKKA_174996	ProteinGroup_278758	Microbial	Elongation factor Tu				64000000					26.07
sample4_PROKKA_102261	ProteinGroup_230672	Microbial	Acryloyl-CoA reductase electron transfer subunit beta				64000000					26.07
sample1_PROKKA_117258	ProteinGroup_237831	microbial	Malate dehydrogenase	63900000					26.72
sample4_PROKKA_128889	ProteinGroup_248969	Microbial	Acryloyl-CoA reductase electron transfer subunit beta				63900000					26.07
[truncated: 11,511 more rows]
