# Supplementary material for: Systematic characterization of human gut microbiome-secreted molecules by integrated multi-omics
Source: ISME Commun. 2021 Dec 21;1:82. doi: 10.1038/s43705-021-00078-0 (PMC7612290; doi:10.1038/s43705-021-00078-0)
Supplement: Supplementary file 13 — Table S12 [file 43705_2021_78_MOESM13_ESM.xlsx]

## Sheet: TableS12
Table S12: Concentrations of the SCFAs (in ÔøΩmol/L) and BAs (in ÔøΩg/L) measured during targeted GC-MS and LC-HRMS, respectively . Dynamic range for the SCFA and BA measurements ranges from 10 to 4 000 ÔøΩmol/L and from 50 to 4 000 ÔøΩg/L, respectively.
		Individual 1	Individual 2	Individual 3	Individual 4
SCFAs (ÔøΩmol/L)	Formic acid	<LLOQ	<LLOQ	<LLOQ	<LLOQ
	Acetic acid	3265	2917	2246	3081
	Propionic acid	1311	1679	748	1449
	Isobutyric acid	175	252	153	255
	Butyric acid	1360	1442	1072	828
	Isovaleric acid	115	198	131	210
	Valeric acid	237	252	229	385
	4-Methylvaleric acid	<LLOQ	11	<LLOQ	<LLOQ
	Hexanoic acid	160	95	273	14
	Heptanoic acid	24	18	83	<LLOQ
Bile Acids (ÔøΩg/L)	Chenodeoxycholic acid _x000D_	98	683	303	1255
	Cholic acid	119	251	819	740
	Deoxycholic acid	>ULOQ	>ULOQ	>ULOQ	>ULOQ
	Glychochenodeoxycholic acid _x000D_	<LLOQ	<LLOQ	<LLOQ	<LLOQ
	Glycocholic acid	<LOD	<LOD	<LLOQ	59
	Glycodeoxycholic acid _x000D_	<LOD	<LLOQ	<LLOQ	110
	Glycoursodeoxycholic acid _x000D_	<LOD	<LOD	<LOD	<LLOQ
	Hyocholic acid	59	<LLOQ	53	71
	Hyodeoxycholic acid _x000D_	216	154	157	317
	Lithocholic acid	>ULOQ	>ULOQ	>ULOQ	>ULOQ
	Muricholic acid	<LLOQ	89	<LLOQ	58
	Taurocholic acid	<LOD	<LLOQ	<LLOQ	<LLOQ
	Taurodeoxycholic acid _x000D_	<LOD	<LLOQ	<LOD	<LLOQ
	Ursodeoxycholic acid _x000D_	1008	1298	2884	455
LLOQ: lower limit of quantification; ULOQ: upper limit of quantification; LOD: limit of detection
