# Supplementary material for: Systematic characterization of human gut microbiome-secreted molecules by integrated multi-omics
Source: ISME Commun. 2021 Dec 21;1:82. doi: 10.1038/s43705-021-00078-0 (PMC7612290; doi:10.1038/s43705-021-00078-0)
Supplement: Supplementary file 14 — Table S13 [file 43705_2021_78_MOESM14_ESM.xlsx]

## Sheet: TableS13
Table S13: Intensities measured during an untargeted metabolomics analysis using GC-MS.
Metabolite	Individual 1	Individual 2	Individual 3	Individual 4
No_match:_1072.22_JP1_Feces_MiBiPa_POOL_1_77	0.0396641	0	0	0
No_match:_1088.83_JP1_Feces_MiBiPa_1_222	0.000200889	0.0202983	0	0.000923855
No_match:_1104.35_JP1_Feces_MiBiPa_11_62	0.0319053	0.0281324	0.0137731	0.0164792
Glycolic_acid_2TMS	0.000733236	0.000241171	0.000701804	0.00277578
No_match:_1109.60_JP1_Feces_MiBiPa_1_2	0.00502435	0.00576986	0.00574749	0.00224581
Alanine_2TMS	0.122371	0.226067	0.128175	0.883553
Glycine_2TMS	0	0	0	0.24962
No_match:_1170.29_JP1_Feces_MiBiPa_POOL_5_32	0	0.00251841	0.00138241	0.00145313
Carbonic_acid_1MeOX_2TMS	0.129657	0.113713	0.161615	0.0476078
No_match:_1196.64_JP1_Feces_MiBiPa_POOL_1_129	0.00296218	0.00209459	0.00265041	0.00112514
No_match:_1214.35_JP1_Feces_MiBiPa_POOL_1_36	0.00491067	0	0.00548356	0
Valine_2TMS	0.0647124	0.1345	0.0849942	0.757733
No_match:_1225.84_JP1_Blank_MiBiPa_EB_4_81	0.00496232	0	0	0.00631889
No_match:_1237.34_JP1_Blank_MiBiPa_EB_1_177	0.0163573	0.0166604	0.0176913	0.0167177
No_match:_1245.75_JP1_Feces_MiBiPa_POOL_2_42	0.00296402	0.00944774	0.00286354	0.0176776
Glycerol_3TMS	0.0552611	0.45689	0.0339443	0.168231
No_match:_1260.66_JP1_Feces_MiBiPa_2_23	0.0593351	0.00215287	0.00262403	0.0691305
No_match:_1262.73_JP1_Feces_MiBiPa_POOL_1_64	0.00239977	0	0	0
No_match:_1262.92_JP1_Feces_MiBiPa_1_277	0.00102236	0.0012534	0	0.000531754
No_match:_1266.54_JP1_Feces_MiBiPa_POOL_8_129	0.00348432	0.00258458	5.27e-05	0.00228814
Leucine_2TMS	0.0977107	0.213487	0.102658	1.06012
No_match:_1279.53_JP1_Feces_MiBiPa_8_49	0.000537528	0.000749404	0.000482015	0.00172637
No_match:_1292.80_JP1_Feces_MiBiPa_POOL_1_208	0.0017598	0	0.00226612	0.00114493
Isoleucine_2TMS	0.0519626	0.11895	0.0696226	0.766517
No_match:_1304.78_JP1_Feces_MiBiPa_41_3	0.00332546	0.00251538	0.00212193	0.00210253
No_match:_1304.87_JP1_Blank_MiBiPa_EB_1_72	0.00251302	0.00218629	0.00187412	0.00160027
Serine_2TMS	0.00439389	0.00613084	0.00397622	0.0116494
Glycine_3TMS	0.0268832	0.0487575	0.028614	0.348159
No_match:_1315.45_JP1_Feces_MiBiPa_POOL_1_96	0.00363257	0	0	0.00624051
No_match:_1322.82_JP1_Feces_MiBiPa_POOL_4_50	0	0	0	1.21566
Phosphoric_acid_3TMS	0.0105184	0.0035338	0.00218267	0.00718105
Proline_2TMS	0.0637617	0.0941544	0.0398235	0.332688
No_match:_1343.51_JP1_Feces_MiBiPa_82_2	0.00893953	0.00655654	0.00688056	0.0114336
Serine_3TMS	0.0518634	0.150077	0.0680402	0.875642
Succinic_acid_2TMS	0.0133927	0.0152544	0.00034087	0.0302376
Fumaric_acid_2TMS	0.0108715	0.028093	0.00323873	0.0420922
No_match:_1377.84_JP1_Feces_MiBiPa_2_61	0.00812596	0.00893362	0.0117847	0.0013175
Threonine_3TMS	0.0339097	0.0837702	0.0513995	0.457605
No_match:_1388.50_JP1_Feces_MiBiPa_10_141	0.00830793	0.00500772	0.00657715	0.00953107
Pipecolinic_acid_2TMS	0.0228651	0	0	0.0931282
No_match:_1405.91_JP1_Feces_MiBiPa_1_21	0.0224147	0.0250853	0.0217132	0.0284534
No_match:_1405.98_JP1_Feces_MiBiPa_62_59	0.0191652	0.0212567	0.0185727	0.0241557
No_match:_1408.76_JP1_Feces_MiBiPa_92_16	0.0381529	0.0645262	0.0420308	0.121461
No_match:_1425.23_JP1_Blank_MiBiPa_EB_2_15	0.0487489	0.0395409	0.0321813	0.0618625
No_match:_1436.26_JP1_Feces_MiBiPa_POOL_1_121	0.00150784	0.00208959	0.00182883	0.00902112
No_match:_1436.35_JP1_Feces_MiBiPa_POOL_7_136	0.00185889	0.00276209	0.0022426	0.0093782
No_match:_1447.62_JP1_Blank_MiBiPa_EB_4_188	0	0.00171392	0.00170497	0.00399296
No_match:_1452.74_JP1_Feces_MiBiPa_1_72	0.000380394	0.000320679	0.000321866	0.000240022
IS_Glutaric_acid_D6_2TMS	0.256182	0.241199	0.249918	0.253132
Glutaric_acid_(2TMS)_1413.7	0.0197567	0.00357293	0.0150248	0.0166064
No_match:_1464.61_JP1_Blank_MiBiPa_EB_2_381	0	0	0	0.00277727
No_match:_1465.50_JP1_Feces_MiBiPa_POOL_7_70	0.00561674	0	0	0
Thymine_2TMS	0.0339029	0.0106758	0.00860599	0.00663
No_match:_1497.26_JP1_Feces_MiBiPa_1_11	0.0017796	0.000917455	0.00189241	0.000378058
No_match:_1508.33_JP1_Feces_MiBiPa_POOL_9_6	0	0.00265428	0.00177198	0.00332586
Malic_acid_3TMS	0.010953	0.0347321	0.0159723	0.0504193
No_match:_1529.88_JP1_Blank_MiBiPa_EB_1_30	0.0111212	0.0183919	0.0116795	0.00293231
Unknown_coeluting_with_Glutaconic_acid_2TMS	0.0028035	0.00386399	0.00367557	0.00406381
Erythronic_acid_4TMS	0.00143506	0.000266984	0.000782006	0.00255482
Gamma-Aminobutyric_acid_3TMS	0.00341899	0	0	0
Aspartic_acid_3TMS	0.117836	0.0922176	0.0897308	0.786953
No_match:_1566.15_JP1_Feces_MiBiPa_POOL_14_124	0.00249413	0.001951	0.000786912	0.00122495
No_match:_1570.77_JP1_Feces_MiBiPa_POOL_15_75	0.00287314	0.00387314	0.00406715	0.00499425
No_match:_1582.96_JP1_Feces_MiBiPa_1_121	0.0269735	0	0	0
Methionine_2TMS	0.0191238	0.0503102	0.0182116	0.288296
No_match:_1595.88_JP1_Feces_MiBiPa_2_5	0	0	0	0.0187366
No_match:_1609.22_JP1_Feces_MiBiPa_86_57	0.00250318	0.00566985	0.00373114	0.0236896
Glutamic_acid_2TMS	0.046093	0.0310668	0.0253476	0.0161615
No_match:_1615.98_JP1_Feces_MiBiPa_25_15	0.00147042	0.00566625	0.00274296	0.0426926
No_match:_1637.47_JP1_Feces_MiBiPa_2_41	0.00082175	0.00073352	0.00070625	0.000730308
No_match:_1644.69_JP1_Feces_MiBiPa_2_86	0.0161115	0.00876607	0.00338732	0.0165657
Pyroglutamic_acid_2TMS	0.0658513	0.130063	0.0771007	0.317405
No_direct_match:_1647.59_JP1_Feces_MiBiPa_1_61_(Pyroglutamic_acid_2TMS)	0.058811	0.116759	0.0704569	0.283512
Glutamic_acid_3TMS	1	1	1	1
Lyxose_1MEOX_4TMS_MP	0.0319309	0.144636	0.0601575	0.0300336
Xylose_1MEOX_4TMS_MP	0.0557133	0.0413409	0.0456036	0.0429712
Phenylalanine_2TMS	0.0383585	0.132536	0.0480642	0.750602
No_match:_1709.12_JP1_Feces_MiBiPa_POOL_14_107	0.000294935	0.0778581	0.0217176	0.000506026
No_match:_1713.20_JP1_Feces_MiBiPa_POOL_13_10	0.00542968	0.0123991	0.0101729	0.0149915
No_match:_1726.49_JP1_Blank_MiBiPa_EB_2_363	0.00127802	0.00146024	0.0015346	0.00196785
No_match:_1734.94_JP1_Feces_MiBiPa_11_27	0.00162874	0.00318737	0.00609046	0.0066052
No_match:_1758.86_JP1_Feces_MiBiPa_POOL_13_104	0	0	0	0.00278348
No_match:_1769.90_JP1_Feces_MiBiPa_POOL_1_205	0.00456058	0.00443452	0.00476591	0.0112439
No_match:_1786.70_JP1_Feces_MiBiPa_2_45	0.0329325	0.0560601	0.0764016	0.0582404
No_match:_1798.20_JP1_Feces_MiBiPa_POOL_1_85	0.00316441	0.0061904	0.00290202	0.0386538
Glycerol-3-phosphate_4TMS	0.000606582	0.00424017	0.00172102	0.00198414
No_match:_1805.25_JP1_Feces_MiBiPa_POOL_4_27	0	0	0	0.00144382
No_match:_1819.79_JP1_Feces_MiBiPa_POOL_2_28	0.00161092	0.00590621	0	0
No_match:_1822.39_JP1_Feces_MiBiPa_POOL_1_76	0.0137527	0	0	0
No_match:_1826.70_JP1_Feces_MiBiPa_2_101	0.0126607	0.0235962	0.0146127	0.00489384
Quinic_acid_5TMS	0.00995235	0.214783	0.0158812	0.00886924
Fructose_1MEOX_5TMS_BP	0.0147663	0.0321614	0.0374346	0.0523625
Galactose_1MEOX_5TMS_MP	0.0079748	0.015621	0.0125962	0.0147898
Fructose_1MEOX_5TMS_MP	0.00846212	0.0176426	0.0198795	0.0283066
No_direct_match:_1857.47_JP1_Feces_MiBiPa_57_15_(Fructose_1MEOX_5TMS_BP)	0.0119623	0.0251293	0.0277299	0.0394494
No_match:_1860.25_JP1_Feces_MiBiPa_POOL_1_209	0.00381054	0.00368067	0.000846008	0.000845344
Mannose_1MEOX_5TMS_BP	0.0341169	0.0755079	0.0749246	0.0943304
Glucose_1MEOX_5TMS_MP	0.260583	0.358814	0.391391	0.419155
Glucose_5TMS_BP1	0.0112155	0.016475	0.0323459	0.0131708
No_match:_1877.43_JP1_Feces_MiBiPa_POOL_1_131	0.00815466	0	0.0234727	0
No_match:_1882.34_JP1_Feces_MiBiPa_POOL_9_47	0	0.00977237	0.000580448	0
Glucose_1MEOX_5TMS_BP	0.0543028	0.0852664	0.0899298	0.0985157
Lysine_4TMS	0.0365561	0.201835	0.080841	0.28779
No_match:_1905.31_JP1_Blank_MiBiPa_EB_5_163	6.91e-05	0	0	0.000166
No_match:_1921.25_JP1_Feces_MiBiPa_POOL_4_77	0	0.00221604	0	0
Homogentisic_acid_3TMS	0.00432834	0.000685043	0.00162458	0.000732723
No_match:_1938.12_JP1_Blank_MiBiPa_EB_4_85	0	0.00282654	0	0.0036147
No_match:_1939.53_JP1_Feces_MiBiPa_POOL_2_6	0.00216412	0	0	0.00284616
Glucose_5TMS_MP	0.0102886	0.00896645	0.0323738	0.0176898
No_direct_match:_1948.38_JP1_Feces_MiBiPa_46_104_(Glucose_5TMS_MP)	0.0171438	0	0	0
Glucuronic_acid_1MEOX_5TMS_MP	0.000923502	0.00286488	0.00129506	0.00233323
No_match:_1956.56_JP1_Feces_MiBiPa_POOL_13_34	0	0.00515827	0	0
No_direct_match:_1970.65_JP1_Feces_MiBiPa_12_151_(Glucuronic_acid_1MEOX_5TMS_BP)	0.00171769	0.00571535	0.000787344	0.00355383
No_match:_1977.37_JP1_Feces_MiBiPa_POOL_1_194	0.00256258	0	0	0
No_match:_1989.42_JP1_Feces_MiBiPa_81_91	0.0029213	0.00239184	0.00224404	0.00284091
Tyrosine_3TMS	0.0017656	0.00878652	0.00284224	0.0506123
No_match:_2016.10_JP1_Feces_MiBiPa_POOL_1_200	0.0167346	0	0	0
No_match:_2020.30_JP1_Feces_MiBiPa_POOL_10_77	0.000926805	0.00702477	0.00186265	0.00126575
No_match:_2019.93_JP1_Feces_MiBiPa_POOL_2_40	0.00172494	0	0	0
Myo-inositol_6TMS	0.00537503	0.0124079	0.00760691	0.0134179
No_match:_2042.15_JP1_Feces_MiBiPa_POOL_2_75	0.00281055	0	0	0
No_match:_2049.99_JP1_Feces_MiBiPa_POOL_1_163	0.000623849	0	0	0
Hexadecanoic_acid_(1TMS)	0.0147414	0.0187617	0.017174	0.0414199
No_match:_2085.24_JP1_Feces_MiBiPa_POOL_6_121	0	0	0	0.00411208
No_match:_2132.07_JP1_Feces_MiBiPa_POOL_3_35	0	0	0.00307491	0
N-Acetyl-glucosamine_1MEOX_4TMS	0.00305144	0.00450872	0.00773225	0.00903063
No_match:_2137.28_JP1_Feces_MiBiPa_POOL_1_146	0.00314125	0	0	0
No_match:_2213.05_JP1_Feces_MiBiPa_73_35	0.00493603	0.00893166	0.00316193	0.0107914
No_match:_2242.58_JP1_Feces_MiBiPa_POOL_1_213	0.00205129	0.00223343	0	0
Guanine_3TMS	0.00446085	0.0138093	0.00412865	0.00895423
No_direct_match:_2340.78_JP1_Feces_MiBiPa_23_9_(Siloxane10_2)	0.00772279	0.00824099	0.00605568	0.0103465
No_match:_2367.53_JP1_Feces_MiBiPa_POOL_1_171	0.00105268	0	0	0
No_match:_2370.15_JP1_Feces_MiBiPa_POOL_1_75	0.00874166	0.0255628	0.00755425	0.0163309
No_match:_2434.14_JP1_Feces_MiBiPa_POOL_14_77	0.00616933	0	0.000788681	0.0107579
